# Supplementary material for: Dissecting Solvent Effects on Hydrogen Bonding
Source: Angew Chem Int Ed Engl. 2022 Jun 14;61(30):e202206604. doi: 10.1002/anie.202206604 (PMC9400978; doi:10.1002/anie.202206604)
Supplement: Supplementary file 2 — Supporting Information [file ANIE-61-0-s001.cif]

data_sc16012
_audit_creation_date               2022-03-08
_audit_creation_method
;
Olex2 1.5-beta
(compiled 2021.12.09 svn.r5202d8cf for OlexSys, GUI svn.r6439)
;
loop_
  _audit_author_name
  _audit_author_email
  _audit_author_address
 'Meredith, N.' ''
;
The University of Edinburgh
School of Chemistry
Joseph Black Building David Brewster Road
Edinburgh
EH9 3FJ
;
 'Nichol, G.S.' g.s.nichol@ed.ac.uk
;
The University of Edinburgh
School of Chemistry
Joseph Black Building David Brewster Road
Edinburgh
EH9 3FJ
;

_audit_contact_author_address
;
The University of Edinburgh
School of Chemistry
Joseph Black Building David Brewster Road
Edinburgh
EH9 3FJ
;
_audit_contact_author_email        g.s.nichol@ed.ac.uk
_audit_contact_author_name         'Nichol, G.S.'
_audit_contact_author_phone        '+44 131 658 4806'
_publ_contact_author_id_orcid      0000-0002-1597-3679
_publ_section_references
;
Bourhis, L.J., Dolomanov, O.V., Gildea, R.J., Howard, J.A.K., Puschmann, H.
 (2015). Acta Cryst. A71, 59-75.

Dolomanov, O.V., Bourhis, L.J., Gildea, R.J, Howard, J.A.K. & Puschmann, H.
 (2009), J. Appl. Cryst. 42, 339-341.

Kleemiss, F., Dolomanov, O.V., Bodensteiner, M., Peyerimhoff, N., Midgley, M.,
Bourhis, L.J., Genoni, A., Malaspina, L.A., Jayatilaka, D., Spencer, J.L.,
White, F., Grundkoetter-Stock, B, Steinhauer, S., Lentz, D., Puschmann, H.,
Grabowsky, S. (2021), Chem. Sci., 12, 1675-1692.

Sheldrick, G.M. (2008). Acta Cryst. A64, 112-122.
;
_chemical_formula_moiety           'C16 H15 F N2 O2'
_chemical_formula_sum              'C16 H15 F N2 O2'
_chemical_formula_weight           286.308
_chemical_oxdiff_formula           'C14 H13 F N2 O'
_chemical_oxdiff_usercomment       '@ 120 K NM-14'
loop_
  _atom_type_symbol
  _atom_type_scat_dispersion_real
  _atom_type_scat_dispersion_imag
  _atom_type_scat_Cromer_Mann_a1
  _atom_type_scat_Cromer_Mann_a2
  _atom_type_scat_Cromer_Mann_a3
  _atom_type_scat_Cromer_Mann_a4
  _atom_type_scat_Cromer_Mann_b1
  _atom_type_scat_Cromer_Mann_b2
  _atom_type_scat_Cromer_Mann_b3
  _atom_type_scat_Cromer_Mann_b4
  _atom_type_scat_Cromer_Mann_c
  _atom_type_scat_source
  _atom_type_scat_dispersion_source
 C 0.00347 0.00161 2.31000 1.02000 1.58860 0.86500 20.84390 10.20750 0.56870
 51.65120 0.21560 'International Tables Volume C Table 6.1.1.4 (pp. 500-502)'
 'Henke, Gullikson and Davis, At. Data and Nucl. Data Tables, 1993, 54, 2'
 F 0.01794 0.01033 3.53920 2.64120 1.51700 1.02430 10.28250 4.29440 0.26150
 26.14760 0.27760 'International Tables Volume C Table 6.1.1.4 (pp. 500-502)'
 'Henke, Gullikson and Davis, At. Data and Nucl. Data Tables, 1993, 54, 2'
 H 0.00000 0.00000 0.49300 0.32291 0.14019 0.04081 10.51090 26.12570 3.14236
 57.79970 0.00304 'International Tables Volume C Table 6.1.1.4 (pp. 500-502)'
 'Henke, Gullikson and Davis, At. Data and Nucl. Data Tables, 1993, 54, 2'
 N 0.00653 0.00323 12.21260 3.13220 2.01250 1.16630 0.00570 9.89330 28.99750
 0.58260 -11.52900 'International Tables Volume C Table 6.1.1.4 (pp. 500-502)'
 'Henke, Gullikson and Davis, At. Data and Nucl. Data Tables, 1993, 54, 2'
 O 0.01158 0.00611 3.04850 2.28680 1.54630 0.86700 13.27710 5.70110 0.32390
 32.90890 0.25080 'International Tables Volume C Table 6.1.1.4 (pp. 500-502)'
 'Henke, Gullikson and Davis, At. Data and Nucl. Data Tables, 1993, 54, 2'

_space_group_crystal_system        'triclinic'
_space_group_IT_number             2
_space_group_name_H-M_alt          'P -1'
_space_group_name_Hall             '-P 1'
loop_
  _space_group_symop_id
  _space_group_symop_operation_xyz
 1 x,y,z
 2 -x,-y,-z

_symmetry_Int_Tables_number        2
_cell_length_a                     7.7752(4)
_cell_length_b                     9.3986(5)
_cell_length_c                     10.6511(7)
_cell_angle_alpha                  101.841(5)
_cell_angle_beta                   102.717(5)
_cell_angle_gamma                  108.474(5)
_cell_volume                       687.59(8)
_cell_formula_units_Z              2
_cell_measurement_reflns_used      4068
_cell_measurement_temperature      120.00(10)
_cell_measurement_theta_max        29.2350
_cell_measurement_theta_min        3.7140
_exptl_absorpt_coefficient_mu      0.102
_exptl_absorpt_correction_T_max    0.99530
_exptl_absorpt_correction_T_min    0.99530
_exptl_absorpt_correction_type     multi-scan
_exptl_absorpt_process_details
;
CrysAlisPro 1.171.38.43h (Rigaku Oxford Diffraction, 2015)
Spherical absorption correction
 using equivalent radius and absorption coefficient.
Empirical absorption correction using spherical harmonics,
 implemented in SCALE3 ABSPACK scaling algorithm.
;
_exptl_crystal_colour              colourless
_exptl_crystal_colour_primary      colourless
_exptl_crystal_density_diffrn      1.383
_exptl_crystal_description         block
_exptl_crystal_F_000               300.219
loop_
  _exptl_crystal_face_index_h
  _exptl_crystal_face_index_k
  _exptl_crystal_face_index_l
  _exptl_crystal_face_perp_dist
 -10 3 -3 0.0785
 2 1 13 0.0775
 1 -2 -13 0.0563
 5 -1 10 0.1012
 11 -4 -4 0.1919
 -1 13 -1 0.0248
 1 -13 1 0.0248
 -11 4 4 0.1181
 3 -12 9 0.0473
 4 -12 8 0.0420

_exptl_crystal_recrystallization_method 
 'The material was recrystallised from DCM by slow evaporation'
_exptl_crystal_size_max            0.34
_exptl_crystal_size_mid            0.164
_exptl_crystal_size_min            0.05
loop_
  _exptl_oxdiff_crystal_face_indexfrac_h
  _exptl_oxdiff_crystal_face_indexfrac_k
  _exptl_oxdiff_crystal_face_indexfrac_l
  _exptl_oxdiff_crystal_face_x
  _exptl_oxdiff_crystal_face_y
  _exptl_oxdiff_crystal_face_z
 -9.9917 2.9998 -2.9984 -0.3513 0.3877 0.8742
 1.9991 0.9951 12.9885 0.6761 -0.7848 -0.1040
 0.9983 -1.9947 -12.9882 -0.6134 0.7202 -0.1634
 4.9963 -1.0026 9.9914 0.5431 -0.6920 -0.3906
 10.9904 -3.9972 -3.9951 0.0491 -0.0047 -1.0025
 -0.9985 12.9847 -0.9966 0.9553 0.3643 0.1288
 0.9985 -12.9847 0.9966 -0.9553 -0.3643 -0.1288
 -10.9904 3.9972 3.9951 -0.0491 0.0047 1.0025
 2.9974 -11.9884 8.9898 -0.4718 -0.8495 -0.2590
 3.9965 -11.9884 7.9909 -0.4627 -0.8037 -0.3522

_diffrn_reflns_av_R_equivalents    0.0392
_diffrn_reflns_av_unetI/netI       0.0428
_diffrn_reflns_Laue_measured_fraction_full  0.9972
_diffrn_reflns_Laue_measured_fraction_max  0.8866
_diffrn_reflns_limit_h_max         10
_diffrn_reflns_limit_h_min         -9
_diffrn_reflns_limit_k_max         12
_diffrn_reflns_limit_k_min         -12
_diffrn_reflns_limit_l_max         13
_diffrn_reflns_limit_l_min         -14
_diffrn_reflns_number              12395
_diffrn_reflns_point_group_measured_fraction_full  0.9972
_diffrn_reflns_point_group_measured_fraction_max  0.8866
_diffrn_reflns_theta_full          25.2417
_diffrn_reflns_theta_max           29.68
_diffrn_reflns_theta_min           3.52
_diffrn_ambient_environment        N~2~
_diffrn_ambient_temperature        120.00(10)
_diffrn_detector                   'CCD plate'
_diffrn_detector_area_resol_mean   5.1574
_diffrn_detector_type              Atlas
_diffrn_measured_fraction_theta_full  0.9972
_diffrn_measured_fraction_theta_max  0.8866
_diffrn_measurement_details
;
List of Runs (angles in degrees, time in seconds):

  # Type    Start    End  Width  t~exp~   \w     \q     \k     \f   Frames
--------------------------------------------------------------------------
  1  \w    -36.00  61.00   1.00   12.00    --   -9.43  57.00 -60.00   97
  2  \w    -80.00  17.00   1.00   12.00    --   -9.43 -57.00 150.00   97
  3  \w    -16.00  81.00   1.00   12.00    --   10.84  57.00  90.00   97
  4  \w    -80.00  15.00   1.00   12.00    --   -9.43 -57.00 -30.00   95
  5  \w    -20.00  51.00   1.00   12.00    --   10.84 -99.00  60.00   71
  6  \w     13.00  79.00   1.00   12.00    --   10.84-146.00 -82.00   66
  7  \w    -62.00  33.00   1.00   12.00    --   10.84 -38.00  90.00   95
;
_diffrn_measurement_device         'four-circle diffractometer'
_diffrn_measurement_device_type    'SuperNova, Dual, Cu at zero, Atlas'
_diffrn_measurement_method         '\w scans'
_diffrn_orient_matrix_type        
 'CrysAlisPro convention (1999,Acta A55,543-557)'
_diffrn_orient_matrix_UB_11        0.0476561000
_diffrn_orient_matrix_UB_12        0.0801958000
_diffrn_orient_matrix_UB_13        0.0385766000
_diffrn_orient_matrix_UB_21        -0.0140904000
_diffrn_orient_matrix_UB_22        0.0223729000
_diffrn_orient_matrix_UB_23        -0.0599683000
_diffrn_orient_matrix_UB_31        -0.0880067000
_diffrn_orient_matrix_UB_32        0.0035526000
_diffrn_orient_matrix_UB_33        0.0052675000
_diffrn_radiation_monochromator    mirror
_diffrn_radiation_probe            x-ray
_diffrn_radiation_type             'Mo K\a'
_diffrn_radiation_wavelength       0.71073
_diffrn_source                     'micro-focus sealed X-ray tube'
_diffrn_source_type                'SuperNova (Mo) X-ray Source'
_reflns_Friedel_coverage           0.0
_reflns_limit_h_max                10
_reflns_limit_h_min                -10
_reflns_limit_k_max                12
_reflns_limit_k_min                -12
_reflns_limit_l_max                14
_reflns_limit_l_min                0
_reflns_number_gt                  2726
_reflns_number_total               3454
_reflns_threshold_expression       I>=2u(I)
_computing_cell_refinement         'CrysAlisPro 1.171.38.43h (Rigaku OD, 2015)'
_computing_data_collection         'CrysAlisPro 1.171.38.43h (Rigaku OD, 2015)'
_computing_data_reduction          'CrysAlisPro 1.171.38.43h (Rigaku OD, 2015)'
_computing_molecular_graphics      'Olex2 1.5-beta (Dolomanov et al., 2009)'
_computing_publication_material    'Olex2 1.5-beta (Dolomanov et al., 2009)'
_computing_structure_refinement   
 'olex2.refine 1.5-beta (Bourhis et al., 2015)'
_computing_structure_solution      'SHELXS  (Sheldrick, 2008)'
_refine_diff_density_max           0.2588
_refine_diff_density_min           -0.2601
_refine_diff_density_rms           0.0732
_refine_ls_d_res_high              0.7177
_refine_ls_d_res_low               5.7942
_refine_ls_goodness_of_fit_ref     1.1629
_refine_ls_hydrogen_treatment      refall
_refine_ls_matrix_type             full
_refine_ls_number_constraints      0
_refine_ls_number_parameters       325
_refine_ls_number_reflns           3454
_refine_ls_number_restraints       0
_refine_ls_R_factor_all            0.0561
_refine_ls_R_factor_gt             0.0384
_refine_ls_restrained_S_all        1.1629
_refine_ls_shift/su_max            -0.0002
_refine_ls_shift/su_mean           0.0000
_refine_ls_structure_factor_coef   Fsqd
_refine_ls_weighting_details      
 'w=1/[\s^2^(Fo^2^)+(0.0100P)^2^+0.0056P] where P=(Fo^2^+2Fc^2^)/3'
_refine_ls_weighting_scheme        calc
_refine_ls_wR_factor_gt            0.0508
_refine_ls_wR_factor_ref           0.0554
_refine_special_details           
 'H atoms were freely refined.  The model was refined using the NoSpherA2 function of Olex2.'
_olex2_refinement_description
;
;
_atom_sites_solution_primary       direct
loop_
  _atom_site_label
  _atom_site_type_symbol
  _atom_site_fract_x
  _atom_site_fract_y
  _atom_site_fract_z
  _atom_site_U_iso_or_equiv
  _atom_site_adp_type
  _atom_site_occupancy
  _atom_site_refinement_flags_posn
 F1 F 0.93547(9) -0.01497(8) 0.62221(6) 0.03238(18) Uani 1.000000 .
 O1 O 0.29056(9) 0.43514(8) 0.55269(7) 0.02131(18) Uani 1.000000 .
 O2 O 0.32660(10) 0.82123(9) 0.97169(7) 0.02412(19) Uani 1.000000 .
 N1 N 0.46995(11) 0.32016(10) 0.66185(8) 0.0166(2) Uani 1.000000 .
 N2 N 0.38636(13) 0.67318(11) 0.80166(10) 0.0197(2) Uani 1.000000 .
 H2 H 0.3284(18) 0.5970(19) 0.7072(15) 0.041(4) Uani 1.000000 .
 C1 C 0.38813(14) 0.35422(12) 0.55293(11) 0.0175(2) Uani 1.000000 .
 H1 H 0.4117(16) 0.2985(14) 0.4588(11) 0.033(3) Uani 1.000000 .
 C2 C 0.44269(17) 0.37870(13) 0.79262(11) 0.0176(2) Uani 1.000000 .
 H2a H 0.3008(15) 0.3821(13) 0.7748(11) 0.032(3) Uani 1.000000 .
 H2b H 0.4459(16) 0.2930(14) 0.8466(11) 0.031(3) Uani 1.000000 .
 C3 C 0.59267(14) 0.53774(12) 0.87628(10) 0.0155(2) Uani 1.000000 .
 C4 C 0.76660(15) 0.54642(13) 0.95637(10) 0.0181(2) Uani 1.000000 .
 H4 H 0.7864(16) 0.4384(14) 0.9568(12) 0.037(3) Uani 1.000000 .
 C5 C 0.90747(16) 0.68950(13) 1.03756(11) 0.0203(2) Uani 1.000000 .
 H5 H 1.0417(17) 0.6967(15) 1.0974(12) 0.043(4) Uani 1.000000 .
 C6 C 0.87520(16) 0.82733(14) 1.03962(11) 0.0198(2) Uani 1.000000 .
 H6 H 0.9857(16) 0.9413(15) 1.1030(12) 0.038(3) Uani 1.000000 .
 C7 C 0.70314(15) 0.82201(13) 0.96178(11) 0.0188(2) Uani 1.000000 .
 H7 H 0.6761(15) 0.9268(15) 0.9636(12) 0.036(3) Uani 1.000000 .
 C8 C 0.56171(14) 0.67766(12) 0.88029(10) 0.0163(2) Uani 1.000000 .
 C9 C 0.27952(14) 0.74598(12) 0.85338(11) 0.0187(2) Uani 1.000000 .
 C10 C 0.09737(19) 0.7259(2) 0.75222(15) 0.0291(3) Uani 1.000000 .
 H10a H 0.103(2) 0.835(2) 0.7440(18) 0.088(6) Uani 1.000000 .
 H10b H 0.0685(19) 0.649(2) 0.6566(13) 0.068(5) Uani 1.000000 .
 H10c H -0.021(2) 0.686(2) 0.7884(16) 0.092(7) Uani 1.000000 .
 C11 C 0.59238(13) 0.23541(12) 0.65298(10) 0.0160(2) Uani 1.000000 .
 C12 C 0.74031(15) 0.28355(14) 0.59830(11) 0.0191(2) Uani 1.000000 .
 H12 H 0.7614(17) 0.3862(16) 0.5658(12) 0.040(4) Uani 1.000000 .
 C13 C 0.85655(16) 0.19834(14) 0.58611(11) 0.0219(3) Uani 1.000000 .
 H13 H 0.9723(17) 0.2316(15) 0.5461(13) 0.047(4) Uani 1.000000 .
 C14 C 0.82256(15) 0.06772(13) 0.63171(10) 0.0224(3) Uani 1.000000 .
 C15 C 0.67931(16) 0.01907(13) 0.68884(11) 0.0212(2) Uani 1.000000 .
 H15 H 0.6610(17) -0.0827(15) 0.7244(13) 0.044(4) Uani 1.000000 .
 C16 C 0.56244(16) 0.10353(13) 0.69885(11) 0.0189(2) Uani 1.000000 .
 H16 H 0.4487(17) 0.0643(14) 0.7430(12) 0.039(4) Uani 1.000000 .

loop_
  _atom_site_aniso_label
  _atom_site_aniso_U_11
  _atom_site_aniso_U_22
  _atom_site_aniso_U_33
  _atom_site_aniso_U_12
  _atom_site_aniso_U_13
  _atom_site_aniso_U_23
 F1 0.0432(4) 0.0399(4) 0.0287(4) 0.0307(4) 0.0143(3) 0.0131(3)
 O1 0.0240(4) 0.0231(4) 0.0181(4) 0.0123(4) 0.0044(3) 0.0055(3)
 O2 0.0260(4) 0.0234(4) 0.0235(5) 0.0122(4) 0.0090(3) 0.0021(3)
 N1 0.0202(5) 0.0152(5) 0.0149(5) 0.0068(4) 0.0062(4) 0.0045(4)
 N2 0.0230(5) 0.0205(5) 0.0168(5) 0.0122(5) 0.0040(4) 0.0041(4)
 H2 0.022(9) 0.071(14) 0.036(10) 0.024(9) 0.010(8) 0.017(10)
 C1 0.0195(6) 0.0172(6) 0.0148(6) 0.0066(5) 0.0048(5) 0.0039(5)
 H1 0.055(9) 0.042(9) 0.012(7) 0.032(7) 0.012(6) 0.005(6)
 C2 0.0221(6) 0.0154(6) 0.0168(6) 0.0064(5) 0.0096(5) 0.0047(5)
 H2a 0.014(7) 0.026(8) 0.042(9) 0.000(6) 0.009(6) -0.005(6)
 H2b 0.048(8) 0.025(8) 0.024(8) 0.009(7) 0.019(6) 0.013(7)
 C3 0.0190(5) 0.0153(5) 0.0151(5) 0.0081(5) 0.0074(4) 0.0054(4)
 C4 0.0209(6) 0.0184(6) 0.0182(6) 0.0110(5) 0.0067(5) 0.0055(5)
 H4 0.041(8) 0.022(8) 0.051(9) 0.022(7) 0.011(7) 0.004(7)
 C5 0.0185(6) 0.0228(6) 0.0197(6) 0.0091(6) 0.0053(5) 0.0050(5)
 H5 0.037(8) 0.041(9) 0.034(9) 0.010(7) -0.006(7) 0.004(7)
 C6 0.0188(6) 0.0193(6) 0.0188(6) 0.0050(5) 0.0053(5) 0.0047(5)
 H6 0.027(8) 0.030(9) 0.042(9) 0.001(7) 0.004(7) 0.006(7)
 C7 0.0227(6) 0.0145(6) 0.0187(6) 0.0067(5) 0.0053(5) 0.0054(5)
 H7 0.038(8) 0.034(9) 0.037(8) 0.020(7) -0.000(6) 0.013(7)
 C8 0.0192(5) 0.0161(6) 0.0143(5) 0.0077(5) 0.0053(4) 0.0038(4)
 C9 0.0213(6) 0.0185(6) 0.0198(6) 0.0104(5) 0.0071(5) 0.0078(5)
 C10 0.0276(7) 0.0396(9) 0.0281(8) 0.0205(7) 0.0089(6) 0.0139(7)
 H10a 0.080(13) 0.046(12) 0.120(16) 0.036(11) -0.012(11) 0.019(12)
 H10b 0.072(11) 0.119(16) 0.019(9) 0.054(11) 0.012(8) 0.000(10)
 H10c 0.027(9) 0.17(2) 0.074(13) 0.015(11) 0.026(9) 0.057(13)
 C11 0.0185(5) 0.0136(5) 0.0140(5) 0.0049(5) 0.0045(4) 0.0027(4)
 C12 0.0203(6) 0.0194(6) 0.0194(6) 0.0077(5) 0.0079(5) 0.0074(5)
 H12 0.052(9) 0.043(10) 0.029(9) 0.011(8) 0.024(7) 0.020(8)
 C13 0.0230(6) 0.0275(7) 0.0194(6) 0.0132(6) 0.0080(5) 0.0083(5)
 H13 0.038(8) 0.054(10) 0.074(11) 0.022(8) 0.045(8) 0.035(9)
 C14 0.0285(6) 0.0250(6) 0.0177(6) 0.0161(6) 0.0064(5) 0.0057(5)
 C15 0.0314(7) 0.0178(6) 0.0173(6) 0.0122(5) 0.0082(5) 0.0058(5)
 H15 0.048(9) 0.049(10) 0.054(10) 0.030(8) 0.015(8) 0.036(9)
 C16 0.0251(6) 0.0155(6) 0.0166(6) 0.0074(5) 0.0076(5) 0.0050(4)
 H16 0.060(9) 0.031(9) 0.044(9) 0.017(8) 0.041(8) 0.020(7)

loop_
  _geom_bond_atom_site_label_1
  _geom_bond_atom_site_label_2
  _geom_bond_distance
  _geom_bond_site_symmetry_2
  _geom_bond_publ_flag
 F1 C14 1.3507(11) . ?
 O1 C1 1.2327(12) . ?
 O2 C9 1.2203(12) . ?
 N1 C1 1.3452(12) . ?
 N1 C2 1.4755(13) . ?
 N1 C11 1.4279(12) . ?
 N2 H2 1.014(15) . ?
 N2 C8 1.4171(13) . ?
 N2 C9 1.3669(13) . ?
 C1 H1 1.113(10) . ?
 C2 H2a 1.090(10) . ?
 C2 H2b 1.084(12) . ?
 C2 C3 1.5098(15) . ?
 C3 C4 1.3989(13) . ?
 C3 C8 1.4040(13) . ?
 C4 H4 1.074(11) . ?
 C4 C5 1.3886(15) . ?
 C5 H5 1.070(11) . ?
 C5 C6 1.3922(15) . ?
 C6 H6 1.098(12) . ?
 C6 C7 1.3899(15) . ?
 C7 H7 1.068(12) . ?
 C7 C8 1.3979(14) . ?
 C9 C10 1.5092(16) . ?
 C10 H10a 1.038(16) . ?
 C10 H10b 1.050(14) . ?
 C10 H10c 1.064(15) . ?
 C11 C12 1.3928(14) . ?
 C11 C16 1.3946(14) . ?
 C12 H12 1.067(13) . ?
 C12 C13 1.3939(15) . ?
 C13 H13 1.065(11) . ?
 C13 C14 1.3814(15) . ?
 C14 C15 1.3819(15) . ?
 C15 H15 1.080(12) . ?
 C15 C16 1.3900(15) . ?
 C16 H16 1.089(11) . ?

loop_
  _geom_angle_atom_site_label_1
  _geom_angle_atom_site_label_2
  _geom_angle_atom_site_label_3
  _geom_angle
  _geom_angle_site_symmetry_1
  _geom_angle_site_symmetry_3
  _geom_angle_publ_flag
 C2 N1 C1 119.99(9) . . ?
 C11 N1 C1 120.04(8) . . ?
 C11 N1 C2 119.86(8) . . ?
 C8 N2 H2 117.1(7) . . ?
 C9 N2 H2 118.8(7) . . ?
 C9 N2 C8 123.23(9) . . ?
 N1 C1 O1 124.80(10) . . ?
 H1 C1 O1 121.4(6) . . ?
 H1 C1 N1 113.7(6) . . ?
 H2a C2 N1 109.0(6) . . ?
 H2b C2 N1 107.4(6) . . ?
 H2b C2 H2a 106.7(9) . . ?
 C3 C2 N1 112.98(9) . . ?
 C3 C2 H2a 110.7(6) . . ?
 C3 C2 H2b 109.9(6) . . ?
 C4 C3 C2 119.12(9) . . ?
 C8 C3 C2 122.33(9) . . ?
 C8 C3 C4 118.51(10) . . ?
 H4 C4 C3 118.1(6) . . ?
 C5 C4 C3 121.36(10) . . ?
 C5 C4 H4 120.5(6) . . ?
 H5 C5 C4 121.5(7) . . ?
 C6 C5 C4 119.44(10) . . ?
 C6 C5 H5 119.0(7) . . ?
 H6 C6 C5 120.2(6) . . ?
 C7 C6 C5 120.40(11) . . ?
 C7 C6 H6 119.4(6) . . ?
 H7 C7 C6 121.0(6) . . ?
 C8 C7 C6 119.95(10) . . ?
 C8 C7 H7 119.0(6) . . ?
 C3 C8 N2 120.07(9) . . ?
 C7 C8 N2 119.60(9) . . ?
 C7 C8 C3 120.33(9) . . ?
 N2 C9 O2 123.06(9) . . ?
 C10 C9 O2 122.35(10) . . ?
 C10 C9 N2 114.59(10) . . ?
 H10a C10 C9 109.1(9) . . ?
 H10b C10 C9 114.0(7) . . ?
 H10b C10 H10a 110.0(13) . . ?
 H10c C10 C9 110.6(8) . . ?
 H10c C10 H10a 103.9(13) . . ?
 H10c C10 H10b 108.8(12) . . ?
 C12 C11 N1 120.28(9) . . ?
 C16 C11 N1 119.59(9) . . ?
 C16 C11 C12 120.13(9) . . ?
 H12 C12 C11 118.4(6) . . ?
 C13 C12 C11 120.32(11) . . ?
 C13 C12 H12 121.2(7) . . ?
 H13 C13 C12 122.9(7) . . ?
 C14 C13 C12 118.16(11) . . ?
 C14 C13 H13 118.9(7) . . ?
 C13 C14 F1 118.89(10) . . ?
 C15 C14 F1 118.34(10) . . ?
 C15 C14 C13 122.76(10) . . ?
 H15 C15 C14 119.5(6) . . ?
 C16 C15 C14 118.66(11) . . ?
 C16 C15 H15 121.8(6) . . ?
 C15 C16 C11 119.95(11) . . ?
 H16 C16 C11 121.5(6) . . ?
 H16 C16 C15 118.5(6) . . ?

loop_
  _geom_hbond_atom_site_label_D
  _geom_hbond_atom_site_label_H
  _geom_hbond_atom_site_label_A
  _geom_hbond_distance_DH
  _geom_hbond_distance_HA
  _geom_hbond_distance_DA
  _geom_hbond_angle_DHA
  _geom_hbond_site_symmetry_A
 N2 H2 O1 1.014(15) 1.893(16) 2.8691(12) 160.4(10) .

loop_
  _geom_torsion_atom_site_label_1
  _geom_torsion_atom_site_label_2
  _geom_torsion_atom_site_label_3
  _geom_torsion_atom_site_label_4
  _geom_torsion
  _geom_torsion_site_symmetry_1
  _geom_torsion_site_symmetry_2
  _geom_torsion_site_symmetry_3
  _geom_torsion_site_symmetry_4
  _geom_torsion_publ_flag
 F1 C14 C13 C12 -179.16(10) . . . . ?
 F1 C14 C15 C16 -179.94(9) . . . . ?
 O1 C1 N1 C2 1.14(13) . . . . ?
 O1 C1 N1 C11 -175.12(10) . . . . ?
 O2 C9 N2 C8 0.15(13) . . . . ?
 N1 C2 C3 C4 -84.11(10) . . . . ?
 N1 C2 C3 C8 98.10(10) . . . . ?
 N1 C11 C12 C13 -178.19(9) . . . . ?
 N1 C11 C16 C15 179.10(9) . . . . ?
 N2 C8 C3 C2 -1.48(11) . . . . ?
 N2 C8 C3 C4 -179.28(9) . . . . ?
 N2 C8 C7 C6 179.73(10) . . . . ?
 C2 C3 C4 C5 -178.47(9) . . . . ?
 C2 C3 C8 C7 178.44(10) . . . . ?
 C3 C4 C5 C6 0.09(12) . . . . ?
 C3 C8 C7 C6 -0.19(11) . . . . ?
 C4 C5 C6 C7 0.38(12) . . . . ?
 C5 C6 C7 C8 -0.33(12) . . . . ?
 C11 C12 C13 C14 -1.10(12) . . . . ?
 C11 C16 C15 C14 -0.68(12) . . . . ?
 C12 C13 C14 C15 -0.21(12) . . . . ?
 C13 C14 C15 C16 1.10(13) . . . . ?

loop_
  _diffrn_refln_index_h
  _diffrn_refln_index_k
  _diffrn_refln_index_l
  _diffrn_refln_intensity_net
  _diffrn_refln_intensity_u
  _diffrn_refln_scale_group_code
 0 0 -2 18525.6 477.962 7
 0 0 -2 17790.1 466.772 1
 0 0 -2 18484 492.136 2
 0 0 2 16981.8 534.115 4
 0 0 3 84843.3 1468.07 4
 0 0 -3 88138.8 1287.62 7
 0 0 -3 90568 1337.3 2
 0 0 -4 7871.92 445.825 7
 0 0 -4 8682.43 482.148 2
 0 0 4 7665.45 513.92 4
 0 0 4 8185.2 249.695 5
 0 0 -5 26827.1 928.176 7
 0 0 5 25764.5 476.713 5
 0 0 -5 27292.1 969.97 2
 0 0 5 26978.8 1082.81 4
 0 0 -6 2002.98 298.389 7
 0 0 -6 1607.3 269.518 2
 0 0 6 1405.35 118.293 5
 0 0 6 1662.44 300.327 4
 0 0 -7 181.841 124.417 2
 0 0 7 433.627 165.172 7
 0 0 -7 509.485 185.673 3
 0 0 7 302.439 57.6576 5
 0 0 -7 437.538 177.071 7
 0 0 7 186.066 112.171 4
 0 0 7 261.126 158.088 1
 0 0 8 1527.8 307.816 1
 0 0 -8 1713.95 312.837 7
 0 0 8 1814.24 333.296 7
 0 0 9 1665.32 340.232 1
 0 0 -9 2321.67 387.825 7
 0 0 10 4143.58 573.737 1
 0 0 -10 4552.76 573.776 7
 0 0 11 5026.34 682.895 1
 0 0 -11 4784.48 624.504 7
 0 0 12 11590.6 1086.66 1
 0 0 -12 13866.7 1112.48 7
 0 0 -13 3944.65 626.535 7
 0 1 -13 3316.9 577.504 7
 0 -1 12 83.9319 100.67 1
 0 1 -12 213.929 193.32 7
 0 1 -11 922.562 275.696 7
 0 -1 11 1482.3 370.381 1
 0 -1 10 1635.58 349.247 1
 0 1 -10 1731.44 359.782 7
 0 1 -9 1443.05 299.37 7
 0 -1 9 1407.7 313.432 1
 0 1 -8 10086.7 730.096 7
 0 1 -8 8835.06 716.557 3
 0 -1 8 9592.19 816.901 4
 0 -1 8 10654.3 766.685 1
 0 1 -8 9692.53 735.917 2
 0 1 -7 5697.29 534.508 3
 0 -1 7 5773.23 584.576 4
 0 -1 7 4731.96 472.406 1
 0 1 -7 5292.58 498.706 7
 0 1 -7 5208.68 497.864 2
 0 1 -6 1535.38 231.363 1
 0 1 -6 1577.08 253.83 7
 0 -1 6 1679.56 260.673 1
 0 -1 6 1634.62 284.895 4
 0 1 -6 1280.82 238.665 2
 0 -1 5 172.181 32.5752 6
 0 -1 5 317.521 112.989 1
 0 1 -5 446.074 126.708 1
 0 -1 5 338.958 123.779 4
 0 1 -5 290.022 114.606 7
 0 1 -5 327.555 120.809 2
 0 1 -4 3340.18 294.33 7
 0 -1 4 3714.52 318.592 3
 0 1 -4 3771.02 297.627 1
 0 1 -4 3751.59 162.498 5
 0 -1 4 3550.78 333.81 4
 0 -1 4 3586.61 153.581 5
 0 1 -3 34829.6 839.41 7
 0 1 -3 34622.6 770.673 1
 0 -1 3 35414.5 832.77 3
 0 1 -3 35508.6 476.964 5
 0 1 -2 179929 1449.09 1
 0 1 -2 179605 1054.54 5
 0 -1 -1 671.562 86.165 2
 0 -1 -1 820.205 89.5508 7
 0 1 1 707.721 108.22 4
 0 -1 -2 311769 2225.26 2
 0 1 2 305830 2560.62 4
 0 -1 -2 298506 2080.38 7
 0 -1 -3 260927 2440.17 2
 0 -1 -3 256989 2264.24 7
 0 1 4 3622.15 316.823 7
 0 -1 -4 4087.61 333.21 7
 0 -1 -4 3920 150.903 6
 0 1 4 4083.3 389.926 4
 0 -1 -4 3849.66 340.722 2
 0 1 5 -38.6138 99.9282 4
 0 -1 -5 18.2779 81.7719 7
 0 -1 -5 101.681 87.5775 2
 0 -1 -6 2933.24 341.116 7
 0 -1 -6 3340.55 384.375 2
 0 1 6 2700.22 393.805 4
 0 1 6 3120.13 369.69 7
 0 1 7 139.955 97.9524 7
 0 1 7 204.096 60.9001 5
 0 -1 -7 288.556 135.226 7
 0 -1 -7 163.705 119.607 3
 0 1 7 326.389 156.207 1
 0 1 7 166.718 142.988 4
 0 -1 -7 540.071 177.237 2
 0 -1 -8 108.25 111.23 7
 0 1 8 66.9426 44.3041 5
 0 1 8 148.945 111.577 7
 0 1 8 164.444 109.093 1
 0 -1 -9 20047.7 1121.71 7
 0 1 9 19418.1 1169.33 1
 0 1 10 1415.84 341.331 1
 0 -1 -10 2081.25 393.432 7
 0 1 11 1166.81 340.008 1
 0 -1 -11 1210.76 335.059 7
 0 -1 -12 944.039 327.248 7
 0 1 12 1087.14 370.79 1
 0 2 -13 4718.24 691.662 7
 0 -2 13 4637.14 720.443 1
 0 2 -12 1278.67 361.949 7
 0 -2 12 1107.38 335.59 1
 0 2 -11 1176.67 326.092 7
 0 -2 11 879.48 306.112 1
 0 2 -10 3979.9 538.738 7
 0 -2 10 3723.88 521.574 1
 0 2 -9 297.78 135.009 7
 0 -2 9 410.608 177.323 1
 0 2 -8 63.9269 88.483 7
 0 -2 8 279.643 158.466 4
 0 2 -8 211.782 118.704 2
 0 -2 8 -165.231 129.881 1
 0 2 -8 232.268 122.526 1
 0 -2 8 37.1959 22.6713 6
 0 2 -7 8241.44 593.535 1
 0 2 -7 7982.94 624.47 3
 0 -2 7 8075.87 316.305 6
 0 -2 7 7838.64 602.192 1
 0 2 -7 6629.63 559.042 2
 0 -2 7 8282.92 681.585 4
 0 2 -7 8142.41 620.12 7
 0 -2 6 986.153 204.926 3
 0 2 -6 1255.61 122.706 5
 0 -2 6 1190.45 224.322 1
 0 2 -6 1414.46 221.719 1
 0 2 -6 1474.13 262.962 7
 0 -2 6 1430.99 263.011 4
 0 2 -5 1851.26 236.964 1
 0 2 -5 1611.57 142.453 5
 0 -2 5 1776.61 242.93 1
 0 -2 5 2185.59 281.57 3
 0 2 -5 1298.33 223.664 7
 0 -2 4 22419.6 743.92 1
 0 2 -4 22270 538.034 5
 0 2 -4 23022.8 728.917 1
 0 -2 4 22816.3 774.629 3
 0 2 -4 22331.8 803.506 7
 0 -2 3 17207.3 578.149 1
 0 -2 3 17255.3 585.774 3
 0 2 -3 17309.8 564.045 1
 0 -2 2 13475 449.881 1
 0 2 -2 13188.9 436.171 1
 0 -2 2 14661.7 470.598 3
 0 2 -1 61580.5 867.083 3
 0 -2 1 62370 857.119 3
 0 2 -1 60541.7 882.065 1
 0 -2 0 61727.9 855.674 2
 0 2 0 59867.7 948.857 4
 0 2 1 8001.75 408.415 4
 0 -2 -1 7776.86 352.133 7
 0 -2 -1 8316.45 364.617 2
 0 -2 -2 2345.79 222.076 2
 0 2 2 2424.29 262.363 4
 0 -2 -2 2495.98 226.195 7
 0 2 3 5655.16 375.48 7
 0 -2 -3 5666.55 391.256 2
 0 2 3 5616.28 450.248 4
 0 -2 -3 5688.51 376.965 7
 0 2 4 122.716 97.8035 4
 0 -2 -4 157.317 107.31 7
 0 2 4 120.594 70.2616 7
 0 -2 -4 -6.16856 58.5067 2
 0 -2 -5 40205.9 1271 2
 0 2 5 39154.8 1437.84 4
 0 -2 -5 38962.5 1184.41 7
 0 -2 -6 4109.28 418.723 7
 0 -2 -6 3783.64 194.39 6
 0 2 6 4299.4 442.453 7
 0 -2 -6 3804.98 492.632 4
 0 2 6 4154.8 442.272 1
 0 -2 -6 3400.02 403.166 2
 0 2 6 4250.33 520.249 4
 0 -2 -7 6095.37 603.604 3
 0 2 7 6440.97 585.132 7
 0 -2 -7 5027.47 617.985 4
 0 -2 -7 6043.62 551.239 7
 0 2 7 7026.03 625.445 1
 0 -2 -8 386.598 163.817 7
 0 2 8 306.831 162.657 1
 0 2 9 1549.31 192.552 5
 0 -2 -9 1508.53 316.445 7
 0 2 9 1100.45 296.394 1
 0 -2 -10 442.073 193.025 7
 0 2 10 176.021 112.579 1
 0 2 11 4172.24 650.192 1
 0 -2 -11 4355.96 608.399 7
 0 -2 -12 3110.17 545.61 7
 0 3 -13 5463.79 746.785 7
 0 -3 13 4993.93 733.054 1
 0 -3 12 83.0057 153.558 1
 0 3 -12 -48.7557 97.1934 7
 0 -3 11 2107.64 417.804 1
 0 3 -11 1489.76 360.027 7
 0 3 -10 4464.76 569.421 7
 0 -3 10 3552.5 194.093 6
 0 -3 10 3685.51 516.701 1
 0 3 -9 2971.83 443.136 7
 0 -3 9 2652.64 413.642 1
 0 -3 9 2433.89 213.076 6
 0 3 -8 2833.74 370.738 1
 0 3 -8 3034.69 412.565 3
 0 3 -8 3129.23 224.33 5
 0 3 -8 2750.65 404.76 7
 0 -3 8 3276.92 423.426 1
 0 -3 8 3882.53 517.349 4
 0 -3 7 20714.7 974.161 1
 0 3 -7 20771 609.626 5
 0 3 -7 18440.4 886.712 1
 0 3 -7 18835 953.851 3
 0 -3 7 20482.2 993.161 3
 0 3 -7 19727 1006.25 7
 0 -3 6 19004.8 889.716 3
 0 -3 6 18099.6 850.372 1
 0 3 -6 17899.8 862.784 3
 0 3 -6 18806.3 921.46 7
 0 3 -6 17864.1 812.248 1
 0 3 -6 19485.6 607.013 5
 0 3 -5 2819.21 236.235 5
 0 -3 5 2598.81 303.176 3
 0 3 -5 2618.35 285.255 1
 0 -3 5 2201.95 277.409 1
 0 3 -5 2693.06 304.177 3
 0 3 -4 3467.83 299.214 1
 0 -3 4 3264.75 298.171 1
 0 -3 4 2893.79 288.822 3
 0 3 -4 2720.3 278.526 3
 0 3 -3 2921.21 268.869 3
 0 -3 3 3260.46 282.602 1
 0 -3 3 2791.31 261.358 3
 0 3 -3 2563.48 244.069 1
 0 3 -2 114245 1494.79 3
 0 -3 2 113570 1516.12 1
 0 -3 2 114656 1473.17 3
 0 3 -2 111383 1467.22 1
 0 3 -1 143935 1560.06 2
 0 3 -1 143575 1604.07 3
 0 -3 1 143648 1587.25 3
 0 3 -1 140252 1692.14 1
 0 -3 1 145909 1679.7 4
 0 3 0 39186.9 837.286 2
 0 3 0 37073.1 907.696 4
 0 -3 0 36402.4 815.492 2
 0 -3 0 37957.6 844.786 3
 0 -3 -1 11681 506.215 2
 0 3 1 12000.7 576.5 4
 0 3 1 12551.5 515.184 2
 0 3 2 46790 1106.25 2
 0 3 2 45961.7 1085.05 7
 0 3 2 44814.8 1253.78 4
 0 -3 -2 44673.9 1089.8 2
 0 -3 -2 47526.6 1093.21 7
 0 3 3 24517.1 1028.03 4
 0 3 3 24441.2 855.771 7
 0 -3 -3 25270.1 868.703 7
 0 -3 -3 23849.3 871.049 2
 0 -3 -4 39592.3 1239.09 2
 0 3 4 37353.9 1375.21 4
 0 3 4 39320.5 1244.41 2
 0 -3 -4 39963.4 1177.15 7
 0 3 5 3300.79 449.392 4
 0 3 5 4356.28 433.459 7
 0 -3 -5 4677.44 437.11 7
 0 -3 -5 3777.06 417.318 2
 0 -3 -5 4293.97 506.948 4
 0 3 5 4133.9 442.993 2
 0 -3 -6 6171.78 549.876 7
 0 3 6 5463.11 548.161 1
 0 3 6 5269 515.715 7
 0 3 6 6196.4 674.626 4
 0 -3 -6 4929.36 519.37 2
 0 -3 -6 7648.48 755.985 4
 0 -3 -6 5511.14 334.171 6
 0 3 6 7023.14 635.356 2
 0 3 7 751.087 208.318 7
 0 -3 -7 985.86 238.182 7
 0 3 7 976.94 272.378 1
 0 -3 -7 710.16 106.718 6
 0 -3 -7 634.724 231.042 4
 0 3 8 747.038 260.787 1
 0 -3 -8 639.943 208.479 7
 0 -3 -8 633.685 285.956 4
 0 3 9 2602.79 470.149 1
 0 -3 -9 3687.11 522.134 7
 0 3 10 558.917 260.906 1
 0 -3 -10 82.1141 137.017 7
 0 -3 -11 1613.26 420.592 7
 0 3 11 1777.42 422.884 1
 0 -3 -12 181.499 174.618 7
 0 4 -13 586.085 279.45 7
 0 -4 13 13.2239 90.3533 1
 0 -4 12 2806.74 512.374 1
 0 4 -12 2661.62 507.368 7
 0 4 -11 3602.83 556.897 7
 0 -4 11 2872.88 244.488 6
 0 -4 11 3177.33 516.584 1
 0 -4 10 4426.44 566.578 1
 0 4 -10 3578.56 529.765 7
 0 -4 10 4443.14 342.944 6
 0 4 -10 4345.98 267.496 5
 0 4 -9 11630.2 504.506 5
 0 -4 9 11653.2 860.052 1
 0 4 -9 11487.4 900.825 7
 0 -4 9 12150.7 897.537 3
 0 -4 8 1806.21 327.351 1
 0 4 -8 1583.94 306.803 3
 0 4 -8 1217.31 256.067 1
 0 4 -8 1725.99 347.414 7
 0 -4 8 2083.48 358.05 3
 0 4 -8 2030.42 227.718 5
 0 -4 7 6620.1 562.473 1
 0 4 -7 6963.44 552.05 1
 0 4 -7 6122.97 545.463 3
 0 -4 7 6462.98 566.444 3
 0 4 -7 5811.77 564.002 7
 0 4 -7 6679.1 416.511 5
 0 4 -6 6052.43 402.133 5
 0 -4 6 5996.04 505.249 3
 0 4 -6 5917.53 502.925 3
 0 -4 6 6079.98 508.135 1
 0 4 -6 6362.74 486.524 1
 0 4 -5 301.234 98.6775 5
 0 4 -5 446.181 133.989 1
 0 -4 5 318.85 115.5 3
 0 -4 5 478.722 132.426 1
 0 4 -5 427.361 131.543 3
 0 4 -4 202210 2507.79 3
 0 4 -4 196152 2385.76 1
 0 -4 4 204663 2478.92 3
 0 -4 4 199282 2494.9 1
 0 4 -3 -55.2097 57.9392 1
 0 -4 3 104.694 67.5058 3
 0 -4 3 119.843 90.6621 1
 0 4 -3 103.422 81.8328 3
 0 -4 2 167.45 76.5544 4
 0 -4 2 228.197 87.8801 3
 0 4 -2 209.278 86.6975 2
 0 4 -2 399.184 117.412 1
 0 4 -2 168.023 87.1905 3
 0 -4 1 7779.56 423.538 2
 0 -4 1 8955.22 492.409 4
 0 -4 1 8104.11 439.044 3
 0 4 -1 7467.74 407.107 2
 0 -4 0 6020.14 393.442 3
 0 -4 0 5949.99 385.718 2
 0 4 0 6584.7 395.637 2
 0 -4 0 6393.52 447.029 4
 0 4 0 5989.64 424.486 4
 0 -4 -1 756.13 154.492 2
 0 -4 -1 655.288 161.111 4
 0 4 1 933.623 186.459 4
 0 4 1 939.911 176.502 7
 0 4 1 933.936 162.859 2
 0 -4 -2 261.99 88.9956 2
 0 4 2 511.246 155.461 4
 0 4 3 9815.37 701.543 4
 0 -4 -3 10772.7 641.565 2
 0 -4 -3 10614.5 734.508 4
 0 -4 -3 9654.04 590.277 7
 0 4 4 4153.88 419.03 7
 0 4 4 3872.15 477.327 4
 0 -4 -4 4629.86 531.853 4
 0 -4 -4 3855.82 414.633 2
 0 4 4 3850.31 421.44 2
 0 -4 -4 3973.02 404.154 7
 0 4 5 6.41424 50.3748 7
 0 4 5 190.606 125.942 4
 0 -4 -5 170.355 118.733 2
 0 4 5 64.8235 106.747 2
 0 -4 -5 219.327 121.065 7
 0 -4 -5 73.2904 104.983 4
 0 4 6 2933.04 426.598 1
 0 4 6 2894.53 427.923 2
 0 4 6 3080.01 418.26 7
 0 -4 -6 2860.13 487.113 4
 0 -4 -6 3013.32 400.005 7
 0 -4 -7 3257.39 546.303 4
 0 -4 -7 3353.04 452.898 7
 0 4 7 3423.53 488.008 1
 0 -4 -7 3150.53 283.095 6
 0 -4 -8 13207.1 943.607 7
 0 -4 -8 11856.9 473.879 6
 0 4 8 11452.9 953.334 1
 0 -4 -8 14430.7 1225.5 4
 0 4 9 103.185 92.4281 1
 0 -4 -9 -41.1276 137.335 7
 0 -4 -10 57.543 122.696 7
 0 4 10 -54.7326 104.521 1
 0 -4 -11 142.855 188.148 7
 0 5 -13 41.6472 98.866 7
 0 -5 13 319.4 208.273 1
 0 -5 12 2144.58 459.204 1
 0 5 -12 2796.25 539.693 7
 0 -5 11 188.081 92.4914 6
 0 -5 11 319.616 195.248 1
 0 5 -11 343.585 207.351 7
 0 -5 10 65.6365 100.249 1
 0 5 -10 314.769 199.945 7
 0 5 -10 103.543 64.6815 5
 0 -5 10 107.736 123.512 3
 0 -5 9 817.321 236.788 1
 0 -5 9 913.658 268.315 3
 0 5 -9 1517.02 352.646 7
 0 5 -9 1000.72 183.112 5
 0 5 -8 166.654 105.584 3
 0 5 -8 -19.9281 68.306 1
 0 -5 8 73.1375 93.2703 3
 0 5 -8 -26.9733 55.6721 5
 0 5 -8 -97.689 110.874 7
 0 -5 7 485.028 164.222 3
 0 5 -7 534.205 176.272 3
 0 5 -7 636.716 155.695 5
 0 -5 7 343.438 147.975 1
 0 5 -7 505.074 160.716 1
 0 5 -6 505.784 163.283 3
 0 -5 6 421.445 164.275 3
 0 5 -6 492.08 152.848 1
 0 5 -6 378.267 131.937 5
 0 -5 6 508.386 151.672 1
 0 -5 5 11698 686.685 1
 0 5 -5 10709.5 661.759 3
 0 -5 5 11478.5 674.578 3
 0 5 -5 11582.8 655.395 1
 0 5 -4 2286.04 288.538 3
 0 -5 4 2754.16 312.973 3
 0 5 -4 2567.26 294.119 1
 0 -5 4 2413.95 304.43 1
 0 -5 3 2956.89 312.072 4
 0 5 -3 2806.46 303.229 1
 0 -5 3 2796.02 297.258 3
 0 5 -3 2615.94 290.924 3
 0 5 -3 2688.34 278.939 2
 0 -5 2 42023.8 1119.73 3
 0 5 -2 40489.4 1171.57 1
 0 5 -2 40069.4 1124.38 3
 0 -5 2 41750.4 1170.58 4
 0 5 -2 43108.6 1096.52 2
 0 -5 1 512.753 134.767 2
 0 5 -1 340.881 120.721 4
 0 -5 1 460.648 139.583 4
 0 -5 1 455.115 133.788 3
 0 5 -1 550.448 135.9 2
 0 5 0 661.037 155.693 2
 0 5 0 335.381 119.748 4
 0 -5 0 736.132 163.586 3
 0 -5 0 375.327 128.373 2
 0 -5 -1 2018.24 272.458 2
 0 5 1 1263.46 233.64 4
 0 5 2 301.986 135.227 4
 0 5 2 530.915 156.473 2
 0 -5 -2 461.017 156.391 4
 0 5 2 420.3 146.034 7
 0 -5 -2 457.696 134.192 2
 0 5 3 2485.04 336.263 2
 0 -5 -3 2625.06 344.74 2
 0 5 3 2348.81 366.646 4
 0 -5 -3 2250.27 374.774 4
 0 5 3 2465.51 328.194 7
 0 5 4 781.206 240.334 4
 0 -5 -4 1586.16 278.362 7
 0 5 4 1397.74 271.331 2
 0 -5 -4 1884.47 369.811 4
 0 -5 -4 1432.21 279.812 2
 0 5 4 1225.74 246.449 7
 0 5 5 1740.71 302.32 7
 0 -5 -5 1897.88 322.67 7
 0 -5 -5 1696.7 367.668 4
 0 5 5 1838.6 332.268 2
 0 -5 -6 24.0699 62.7615 7
 0 5 6 50.6826 115.382 2
 0 -5 -6 -85.5639 110.283 4
 0 5 7 75.6282 88.6153 1
 0 -5 -7 150.345 167.028 4
 0 -5 -7 151.199 89.7418 6
 0 -5 -7 216.722 153.785 7
 0 5 7 13.7291 100.909 2
 0 -5 -8 1974.06 477.28 4
 0 -5 -8 2746.68 465.8 7
 0 5 8 1792.13 393.162 1
 0 -5 -9 828.427 272.083 7
 0 5 9 805.056 296.875 1
 0 -5 -10 607.416 232.381 7
 0 -6 13 870.048 323.415 1
 0 6 -12 3506.86 605.836 7
 0 -6 12 4109.2 634.017 1
 0 6 -11 1421.44 223.344 5
 0 -6 11 1711.34 396.709 3
 0 -6 11 1484.38 268.805 6
 0 -6 11 1160.03 318.845 1
 0 6 -11 1701.37 414.423 7
 0 -6 10 216.421 189.73 1
 0 6 -10 63.0774 58.6503 5
 0 6 -10 47.9348 75.168 7
 0 -6 10 403.439 168.545 3
 0 6 -9 58.0361 87.5822 5
 0 6 -9 425.706 218.299 7
 0 -6 9 193.83 127.886 3
 0 -6 9 302.549 163.171 1
 0 6 -8 587.387 179.771 1
 0 6 -8 916.909 203.247 5
 0 -6 8 935.979 249.748 1
 0 -6 8 739.763 220.869 3
 0 -6 7 -30.0986 77.75 1
 0 6 -7 -60.8946 71.3285 3
 0 6 -7 -1.5065 59.6454 1
 0 -6 7 139.166 102.371 3
 0 6 -7 79.666 82.8061 5
 0 6 -6 3561.85 407.763 5
 0 6 -6 2975.16 383.234 3
 0 6 -6 3369.76 388.352 1
 0 -6 6 3876.6 443.505 1
 0 -6 6 3456.6 411.183 3
 0 6 -5 3637.23 390.453 1
 0 -6 5 3501.23 405.042 1
 0 -6 5 3406.44 389.743 3
 0 6 -5 3549.19 398.315 3
 0 6 -4 4431.24 417.489 1
 0 6 -4 4060.9 409.93 3
 0 -6 4 4592.68 427.714 3
 0 6 -3 11450.9 673.642 3
 0 6 -3 11971.4 685.226 1
 0 -6 3 12780.7 693.804 3
 0 6 -2 91.337 88.5103 1
 0 -6 2 214.649 116.348 3
 0 -6 1 1173.42 209.512 2
 0 6 -1 994 223.707 1
 0 -6 1 1437.52 237.648 3
 0 -6 0 13490.2 817.282 4
 0 -6 0 11427.2 667.3 3
 0 -6 0 11646.6 672.511 2
 0 6 0 11641.4 714.417 7
 0 6 0 12098 759.239 4
 0 -6 -1 21966.9 1089.12 4
 0 6 1 22016.3 1066.52 4
 0 -6 -1 20826.5 946.649 2
 0 6 1 21241.7 922.106 2
 0 -6 -1 20423.1 936.477 3
 0 6 1 20638.4 964.148 7
 0 -6 -2 13574.9 908.448 4
 0 6 2 13540.4 895.995 4
 0 6 2 14868.7 841.409 7
 0 6 2 13869.4 787.101 2
 0 -6 -2 15219.8 847.535 2
 0 -6 -3 1230.42 252.036 2
 0 6 3 1452.25 283.713 7
 0 6 3 1780.01 347.669 4
 0 6 3 1757.73 300.72 2
 0 -6 -3 1769.99 368.418 4
 0 -6 -4 -3.22556 91.4173 4
 0 6 4 180.125 119.112 7
 0 6 4 -3.62728 70.6295 2
 0 -6 -5 471.325 201.77 4
 0 6 5 765.546 237.87 2
 0 6 6 20.3592 128.986 2
 0 -6 -6 231.853 207.941 4
 0 6 7 746.155 260.505 1
 0 -6 -7 307.999 173.388 7
 0 6 7 167.214 79.6019 2
 0 -6 -7 879.379 313.799 4
 0 -6 -7 417.426 134.079 6
 0 -6 -8 2655.06 473.136 7
 0 -6 -8 1551.81 438.228 4
 0 -6 -9 403.795 207.217 7
 0 -7 13 304.093 174.843 1
 0 -7 12 1465.14 391.048 1
 0 7 -12 695.017 309.429 7
 0 -7 11 3960.46 600.065 1
 0 -7 11 4284.95 630.757 3
 0 7 -11 4601.45 690.713 7
 0 7 -11 4052.82 431.109 5
 0 -7 10 184.125 131.489 3
 0 -7 10 337.713 200.998 1
 0 7 -10 114.915 92.4516 5
 0 7 -10 127.17 160.414 7
 0 -7 9 1463.78 329.361 3
 0 7 -9 1504.06 371.494 7
 0 -7 9 996.507 271.591 1
 0 7 -9 868.582 222.862 5
 0 7 -8 76.2024 96.4767 1
 0 -7 8 217.189 141.804 3
 0 7 -8 153.754 122.4 5
 0 -7 8 17.1195 61.6785 1
 0 7 -7 205.79 112.8 1
 0 -7 7 127.335 80.5536 3
 0 -7 7 79.5211 130.6 1
 0 7 -7 314.501 152.229 5
 0 7 -6 1209.07 252.834 1
 0 -7 6 1147.64 249.142 1
 0 7 -6 1394.78 284.623 3
 0 -7 6 1443.8 276.587 3
 0 -7 5 -15.0526 68.2813 3
 0 7 -5 -30.837 72.039 2
 0 -7 5 50.3632 101.96 4
 0 7 -5 96.7165 81.7348 1
 0 7 -5 122.7 90.6911 3
 0 -7 4 45.6244 60.7978 4
 0 7 -4 -54.4241 92.4133 1
 0 7 -4 95.6927 108.292 3
 0 7 -4 96.2318 60.2992 2
 0 -7 4 40.3443 71.2526 3
 0 7 -3 1349.04 236.785 2
 0 7 -3 1325.68 250.845 1
 0 -7 3 1568.4 280.196 4
 0 -7 3 1279.59 249.557 3
 0 -7 2 8057.1 638.985 4
 0 -7 2 8097.08 589.266 3
 0 7 -2 7495.83 616.411 1
 0 7 -2 8274.87 569.672 2
 0 7 -1 3866.55 401.535 2
 0 7 -1 2965.8 404.103 1
 0 -7 1 4160.57 433.339 3
 0 -7 1 3339.1 426.629 4
 0 -7 0 1808.52 342.308 4
 0 7 0 1709.17 318.528 4
 0 7 0 1621.9 298.718 7
 0 -7 0 1674.82 287.549 2
 0 -7 0 2067.79 315.756 3
 0 7 0 1293.2 248.629 2
 0 -7 -1 1060.57 266.604 4
 0 7 1 1135.55 247.495 7
 0 -7 -1 1377.65 274.719 3
 0 7 1 1516.76 301.576 4
 0 7 1 1311.41 256.821 2
 0 -7 -1 1172.29 247.336 2
 0 -7 -2 1016.32 243.324 2
 0 7 2 836.526 222.533 7
 0 -7 -2 1057.46 259.257 3
 0 -7 -2 897.782 270.706 4
 0 7 2 581.967 184.029 2
 0 -7 -3 213.887 189.527 4
 0 7 3 446.447 219.863 2
 0 7 4 -17.1183 61.4681 2
 0 -7 -4 78.1077 118.657 4
 0 -7 -5 -20.5658 174.049 4
 0 7 5 128.709 129.649 2
 0 7 6 1497.51 371.672 2
 0 -7 -6 2057.18 494.162 4
 0 7 7 505.133 235.709 1
 0 7 7 1223.65 337.761 2
 0 -7 -7 1139.61 389.152 4
 0 -8 13 5454.44 781.804 1
 0 -8 12 3695.03 655.86 3
 0 -8 12 3696.49 615.637 1
 0 8 -11 478.793 178.788 5
 0 8 -11 398.14 235.584 7
 0 -8 11 625.243 259.564 1
 0 -8 11 109.086 148.416 3
 0 8 -10 73.2277 145.746 7
 0 -8 10 210.187 160.573 3
 0 -8 10 23.8399 99.3818 1
 0 8 -10 226.672 131.787 5
 0 8 -9 930.789 262.461 5
 0 -8 9 933.078 276.87 1
 0 -8 9 849.108 269.225 3
 0 -8 8 144.935 136.415 1
 0 -8 8 -60.6315 108.814 3
 0 8 -8 61.5489 86.6613 5
 0 8 -7 279.609 183.935 5
 0 8 -7 49.4554 73.6872 2
 0 8 -7 -28.7194 74.6995 1
 0 -8 7 38.482 66.7048 1
 0 -8 7 60.8531 111.972 3
 0 -8 6 39.3761 63.3316 4
 0 8 -6 73.792 82.7866 2
 0 -8 6 102.339 104.295 3
 0 8 -6 61.5454 63.0721 1
 0 -8 5 491.234 178.956 3
 0 -8 5 643.641 196.53 4
 0 8 -5 666.75 197.228 2
 0 8 -5 340.763 174.476 3
 0 8 -5 723.755 210.102 1
 0 8 -4 430.853 152.732 1
 0 -8 4 701.909 201.72 3
 0 8 -4 760.889 202.354 2
 0 -8 4 820.196 227.628 4
 0 -8 3 4315.83 466.006 3
 0 8 -3 3943.75 425.515 2
 0 8 -3 3820.94 462.25 1
 0 -8 3 4294.62 505.146 4
 0 -8 2 36513.6 1347.8 3
 0 8 -2 36306 1292.83 2
 0 -8 2 35303.4 1453.82 4
 0 8 -2 33796.5 1407.33 1
 0 8 -1 2996.08 379.859 2
 0 -8 1 3634.92 481.3 4
 0 8 -1 2670.66 421.024 1
 0 -8 1 2579.93 364.529 3
 0 -8 0 9052.02 790.287 4
 0 8 0 8612.16 661.61 2
 0 8 0 8353.03 732.685 4
 0 -8 0 8037.43 657.677 2
 0 -8 0 8398.07 673.948 3
 0 -8 -1 4614.38 521.283 3
 0 -8 -1 4661.1 592.651 4
 0 -8 -1 5430.12 564.451 2
 0 8 1 4347.83 490.152 2
 0 -8 -2 1161.64 277.512 3
 0 8 2 814.48 224.944 2
 0 -8 -2 643.252 245.134 4
 0 -8 -3 928.5 265.884 3
 0 8 3 790.827 236.94 2
 0 -8 -3 986.269 320.957 4
 0 -8 -4 618.397 296.727 4
 0 8 4 416.416 186.844 2
 0 -8 -5 765.468 344.435 4
 0 8 5 1067.04 322.503 2
 0 -8 -6 632.677 307.518 4
 0 8 6 249.531 192.722 2
 0 8 7 -36.5375 97.5469 2
 0 -9 12 1548.69 403.248 1
 0 -9 11 -396.436 212.366 1
 0 -9 11 308.568 190.233 3
 0 9 -10 140.037 106.887 5
 0 9 -10 327.604 287.467 7
 0 -9 10 197.761 158.476 3
 0 -9 10 -256.534 162.947 1
 0 -9 9 7584.03 801.627 1
 0 9 -9 6291.97 672.798 5
 0 -9 9 6251.62 713.563 3
 0 9 -8 65.0251 97.9107 5
 0 -9 8 79.6638 101.848 4
 0 -9 8 127.166 139.099 3
 0 9 -8 123.195 111.499 2
 0 9 -7 336.269 155.371 2
 0 -9 7 921.878 258.063 4
 0 -9 7 560.332 209.419 3
 0 9 -7 460.601 213.749 5
 0 -9 6 2085.72 372.831 3
 0 -9 6 1795.95 356.08 4
 0 9 -6 2202.73 372.25 2
 0 -9 5 7532.62 704.137 4
 0 9 -5 7807.85 664.235 2
 0 9 -5 8472.74 722.104 1
 0 -9 5 7339.17 666.178 3
 0 -9 4 3020.71 449.872 4
 0 -9 4 2699.94 403.373 3
 0 9 -4 2527.16 373.245 2
 0 9 -4 2348.4 380.515 1
 0 -9 3 2450.68 380.633 3
 0 9 -3 2344.44 388.194 1
 0 -9 3 2878.48 449.994 4
 0 9 -3 2587.63 368.181 2
 0 9 -2 718.47 193.844 2
 0 -9 2 961.115 237.689 3
 0 -9 2 1026.11 283.684 4
 0 -9 1 572.462 219.589 4
 0 9 -1 520.711 188.728 2
 0 -9 1 503.929 183.085 3
 0 9 0 1657.03 318.376 2
 0 -9 0 1711.13 327.767 3
 0 -9 0 2229.59 438.796 4
 0 -9 -1 3840.93 576.483 4
 0 -9 -1 3500.18 485.805 3
 0 9 1 4001.05 508.89 2
 0 -9 -2 100.367 141.003 4
 0 -9 -2 198.171 140.283 3
 0 -9 -3 2407.65 433.143 3
 0 9 3 2139.88 417.601 2
 0 -9 -3 2280.62 483.086 4
 0 9 4 1312.23 356.975 2
 0 -9 -4 1375.36 399.506 4
 0 -9 -4 1886.29 401.172 3
 0 9 5 1245.09 351.063 2
 0 -9 -5 838.21 350.259 4
 0 -10 11 728.325 311.429 3
 0 10 -11 304.825 121.339 2
 0 10 -10 942.884 299.743 2
 0 10 -10 455.637 210.112 5
 0 -10 10 1397.62 370.188 3
 0 -10 10 1196.39 332.318 4
 0 10 -9 5191.68 661.291 5
 0 10 -9 4530.71 603.676 2
 0 -10 9 4947.36 661.544 3
 0 -10 9 4399.57 598.851 4
 0 -10 8 353.91 184.435 4
 0 -10 8 507.197 216.351 3
 0 10 -8 453.25 228.157 5
 0 10 -8 389.497 210.155 2
 0 10 -7 4297.95 544.172 2
 0 -10 7 4214.72 572.323 3
 0 10 -7 4829.17 651.136 5
 0 -10 7 4354.44 574.5 4
 0 -10 6 1181.05 294.924 3
 0 10 -6 759.227 270.846 5
 0 -10 6 930.434 282.812 4
 0 10 -6 852.821 249.839 2
 0 -10 5 64.3128 118.414 4
 0 -10 5 203.925 135.603 3
 0 10 -5 -11.4394 90.248 2
 0 -10 4 4169.69 564.953 4
 0 -10 4 4362.98 538.4 3
 0 10 -4 3529.16 461.006 2
 0 10 -3 1789.19 329.087 2
 0 -10 3 2222.24 398.968 3
 0 -10 3 2447.11 437.506 4
 0 10 -2 225.215 138.432 2
 0 -10 2 113.587 169.148 4
 0 -10 2 40.871 75.9893 3
 0 10 -1 400.414 194.495 2
 0 -10 1 289.603 181.463 4
 0 -10 1 130.4 99.4752 3
 0 -10 0 442.459 205.259 4
 0 10 0 372.803 189.787 2
 0 -10 0 213.953 154.802 3
 0 10 1 107.589 139.697 2
 0 -10 -1 -33.2553 67.5192 3
 0 -10 -1 192.093 121.105 4
 0 10 2 992.813 271.873 2
 0 -10 -2 777.103 294.092 4
 0 -10 -2 1337.14 335.884 3
 0 -10 -3 1219.72 335.374 3
 0 10 3 1600.3 373.378 2
 0 -10 -3 1438.85 416.254 4
 0 10 4 5640.82 720.241 2
 0 -10 -4 6001.54 876.352 4
 0 -10 -4 5185.39 704.882 3
 0 11 -10 1747.64 414.444 5
 0 -11 10 1269.79 363.664 3
 0 -11 9 431.19 187.721 3
 0 11 -9 502.003 273.329 5
 0 -11 8 2675.84 495.705 3
 0 11 -8 3071.1 557.894 5
 0 11 -7 872.453 296.114 5
 0 -11 7 586.296 207.22 3
 0 -11 7 706.118 265.736 4
 0 11 -7 662.663 215.822 2
 0 11 -6 878.516 245.576 2
 0 11 -6 1542.36 395.876 5
 0 -11 6 1427.85 347.054 4
 0 -11 6 807.442 250.682 3
 0 -11 5 906.154 279.165 4
 0 -11 5 991.167 287.812 3
 0 11 -5 538.158 202.195 2
 0 -11 4 1131.9 293.049 3
 0 11 -4 1260.76 290.152 2
 0 -11 4 1446.09 356.434 4
 0 -11 3 2194.86 397.647 3
 0 11 -3 1831.56 352.141 2
 0 -11 3 1469.53 388.313 4
 0 -11 2 278.998 154.754 3
 0 -11 2 225.93 148.765 4
 0 11 -2 285.304 150.931 2
 0 -11 1 206.734 178.127 4
 0 11 -1 71.6385 95.8611 2
 0 -11 1 141.237 126.755 3
 0 -11 0 3233.71 518.396 3
 0 -11 0 2432.56 495.177 4
 0 11 0 3177.66 503.585 2
 0 -11 -1 2826.82 579.97 4
 0 11 1 1748.88 371.027 2
 0 -11 -2 4138.84 709.015 4
 1 -12 0 120.599 163.617 4
 1 -12 0 -119.918 152.402 3
 1 -12 1 622.901 278.62 4
 1 -12 1 852.393 284.805 3
 1 -12 2 1284.04 369.607 4
 1 -12 2 2403.47 466.152 3
 1 -12 3 390.024 263.358 4
 1 -12 3 269.775 172.063 3
 1 -12 4 307.317 192.882 3
 1 -12 4 474.588 229.751 4
 1 -12 5 1802.54 404.255 3
 1 -12 5 2295.2 477.664 4
 1 -12 6 1747.21 409.639 3
 1 -12 6 1734.36 424.494 4
 1 -12 7 1203.99 350.678 4
 1 -12 7 1516.29 388.953 3
 1 -11 -3 659.299 269.974 3
 1 -11 -2 2300.95 537.563 4
 1 -11 -2 1882.03 416.95 3
 1 -11 -1 156.824 155.744 4
 1 -11 -1 109.174 143.535 3
 1 -11 0 79.073 119.982 3
 1 -11 0 237.633 174.976 4
 -1 11 -1 1207.01 268.199 2
 1 -11 1 1079.75 298.021 3
 1 -11 1 840.79 298.001 4
 1 -11 2 2098.51 410.336 3
 -1 11 -2 1745.1 313.402 2
 -1 11 -2 1856.12 434.373 5
 1 -11 2 2475.71 491.425 4
 1 -11 3 1248.73 327.526 3
 1 -11 3 1326.64 382.241 4
 -1 11 -3 1599.88 293.125 2
 -1 11 -3 1655.05 417.397 5
 1 -11 4 4831.95 664.619 4
 1 -11 4 4226.14 579.542 3
 -1 11 -4 4824.88 689.465 5
 -1 11 -5 51.2505 137.134 5
 1 -11 5 153.941 143.603 4
 1 -11 5 57.6275 118.802 3
 1 -11 6 1382.92 352.673 4
 1 -11 6 1423.11 362.379 3
 -1 11 -6 1369.52 366.247 5
 1 -11 7 4148.77 605.737 3
 1 -11 7 3807.02 599.388 4
 -1 11 -7 4095.17 640.473 5
 -1 11 -8 1420.94 379.455 5
 1 -11 8 2026.36 429.282 3
 1 -11 8 2781.05 515.508 4
 1 -11 9 109.512 142.337 4
 -1 11 -9 42.2277 85.4263 5
 1 -11 9 -4.20894 67.6246 3
 1 -11 10 1919.22 463.633 4
 -1 11 -10 2113.35 450.069 5
 -1 10 5 2369.57 463.355 2
 1 -10 -5 3163.29 581.774 3
 -1 10 5 2978.35 522.282 1
 1 -10 -4 14182.4 1173.36 3
 -1 10 4 14169.8 1058.46 2
 1 -10 -4 13285 1280.43 4
 1 -10 -3 1505.16 355.436 3
 1 -10 -3 2029.31 481.324 4
 -1 10 3 2226.24 405.853 2
 1 -10 -2 6811.78 857.049 4
 1 -10 -2 6778.12 753.184 3
 -1 10 2 5514.86 602.042 2
 -1 10 1 1186.05 263.799 2
 1 -10 -1 1264.35 320.287 3
 1 -10 -1 1261.68 360.911 4
 1 -10 0 748.816 243.813 3
 -1 10 0 614.452 204.001 2
 1 -10 0 818.634 297.528 4
 1 -10 1 2690.9 501.905 4
 1 -10 1 2453.1 429.974 3
 -1 10 -1 2931.04 385.511 2
 1 -10 2 270.742 148.767 3
 1 -10 2 476.969 218.047 4
 -1 10 -2 337.134 130.281 2
 1 -10 3 236.872 143.145 4
 -1 10 -3 -41.0999 65.0608 2
 1 -10 3 181.095 164.48 3
 -1 10 -3 199.416 212.757 5
 1 -10 4 4258.83 587.568 4
 -1 10 -4 3724.73 421.04 2
 1 -10 4 3850.83 529.61 3
 -1 10 -4 4495.96 637.024 5
 -1 10 -5 231.466 140.461 2
 -1 10 -5 -46.2192 114.923 5
 1 -10 5 11.4561 119.709 3
 1 -10 5 -58.9521 120.612 4
 1 -10 6 251.938 128.936 4
 -1 10 -6 127.509 93.0594 2
 1 -10 6 146.958 103.797 3
 -1 10 -6 11.4755 89.1523 5
 1 -10 7 2999.08 510.424 4
 1 -10 7 2319.88 436.652 3
 -1 10 -7 2449.9 383.157 2
 -1 10 -8 2186.27 378.152 2
 1 -10 8 2821.56 486.163 3
 -1 10 -8 2683.68 474.519 5
 1 -10 8 2508.13 470.352 4
 -1 10 -9 3866.32 586.052 5
 -1 10 -9 4143.58 539.218 2
 1 -10 9 3782.66 584.654 4
 1 -10 9 3718.16 593.803 3
 1 -10 10 1497.25 387.362 3
 -1 10 -10 1422.19 356.737 5
 -1 9 6 6054.17 748.466 1
 1 -9 -5 994.894 347.559 4
 -1 9 5 1529.93 347.242 2
 1 -9 -4 6883.69 779.692 3
 1 -9 -4 4949.88 744.5 4
 -1 9 4 6114.13 664.675 2
 1 -9 -3 3013.2 495.857 3
 -1 9 3 3350.74 469.908 2
 1 -9 -3 4252.13 670.513 4
 1 -9 -2 8861.31 909.78 4
 -1 9 2 7847.38 672.399 2
 1 -9 -2 7389.17 746.783 3
 1 -9 -1 508.333 213.726 3
 1 -9 -1 467.109 161.703 2
 -1 9 1 593.377 179.972 2
 1 -9 -1 851.255 271.147 4
 1 -9 0 4117.85 518.753 3
 -1 9 0 4746.87 475.616 2
 1 -9 0 3781.52 568.161 4
 -1 9 0 3498.22 480.372 1
 -1 9 -1 378.351 167.177 1
 -1 9 -1 329.375 136.667 2
 1 -9 1 359.229 200.825 4
 1 -9 1 196.686 139.8 3
 1 -9 2 -73.2693 92.7372 3
 -1 9 -2 184.24 106.474 1
 -1 9 -2 154.409 89.2547 2
 -1 9 -3 1949.22 289.419 2
 -1 9 -3 2075.01 325.388 1
 1 -9 3 2227.95 409.542 4
 1 -9 3 2160.36 370.736 3
 1 -9 4 3752.35 495.153 3
 -1 9 -4 4124.6 558.294 5
 -1 9 -4 3481.95 410.029 1
 -1 9 -4 3692.16 399.748 2
 1 -9 4 3953.81 529.908 4
 -1 9 -5 14767.6 843.004 1
 1 -9 5 17111.1 1104.12 4
 -1 9 -5 16524.4 870.076 2
 -1 9 -5 15392.7 1064.32 5
 1 -9 5 15762.2 1022.67 3
 1 -9 6 98.3865 114.791 4
 -1 9 -6 1.52042 115.03 5
 -1 9 -6 38.9331 81.3761 1
 1 -9 6 0.72425 79.4302 3
 -1 9 -6 87.798 98.2145 2
 -1 9 -7 284.225 102.459 1
 1 -9 7 418.473 183.242 3
 1 -9 7 480.969 187.1 4
 -1 9 -7 312.013 171.107 5
 -1 9 -7 153.974 90.1218 2
 1 -9 8 270.626 168.943 3
 -1 9 -8 -21.2279 70.9996 5
 1 -9 9 3044.94 477.418 1
 -1 9 -9 2222.75 472.823 7
 1 -9 9 2071.65 432.192 3
 -1 9 -9 2475.91 426.964 5
 1 -9 10 846.447 289.281 3
 1 -9 10 433.462 194.945 1
 -1 9 -10 284.381 193.664 7
 -1 9 -10 987.362 299.565 5
 1 -9 11 1291.28 376.616 1
 1 -9 11 952.858 317.253 3
 1 -8 -7 3898.54 721.367 4
 -1 8 7 3448.58 572.985 1
 1 -8 -6 318.645 201.258 4
 -1 8 6 147.93 92.1075 2
 -1 8 6 53.1406 101.934 1
 -1 8 5 1207.48 304.621 2
 1 -8 -5 1920.03 474.091 4
 -1 8 4 1318.24 304.774 2
 1 -8 -4 1513.46 395.38 4
 1 -8 -3 224.08 120.972 3
 1 -8 -3 181.273 150.735 4
 -1 8 3 561.041 173.721 2
 1 -8 -2 5070.26 521.332 2
 1 -8 -2 5879.68 693.075 4
 -1 8 2 5739.02 568.241 7
 1 -8 -2 5195.14 585.855 3
 -1 8 2 5924.12 545.833 2
 1 -8 -1 649.695 243.626 4
 1 -8 -1 739.931 226.739 3
 -1 8 1 957.096 215.463 2
 -1 8 1 767.077 204.295 7
 1 -8 -1 537.358 199.03 2
 1 -8 0 1021.42 238.07 3
 1 -8 0 819.488 254.51 4
 -1 8 0 649.506 163.474 2
 1 -8 0 399.673 140.567 2
 -1 8 0 692.228 191.92 7
 1 -8 1 786.61 210.417 3
 -1 8 -1 858.309 210.738 1
 1 -8 1 638.861 218.181 4
 1 -8 2 3811.71 495.929 4
 1 -8 2 3132.28 413.582 3
 -1 8 -2 3270.13 387.545 1
 1 -8 3 -31.3182 84.0451 3
 -1 8 -3 -1.7535 60.5304 1
 1 -8 3 135.075 125.754 4
 1 -8 4 6825.63 621.397 3
 1 -8 4 7081.62 665.045 4
 -1 8 -4 7695.57 679.864 3
 -1 8 -4 7592.97 562.421 1
 -1 8 -4 7358.14 683.82 5
 -1 8 -5 1839.89 282.834 2
 -1 8 -5 1592.08 326.739 5
 1 -8 5 2210.04 364.17 3
 1 -8 5 1527.75 312.393 4
 -1 8 -5 1798.47 283.489 1
 -1 8 -6 904.92 210.868 2
 -1 8 -6 1294.53 290.227 5
 -1 8 -6 1006.37 215.457 1
 1 -8 6 1150.54 265.319 3
 1 -8 7 24785.6 1306.92 3
 -1 8 -7 25051.4 1248.8 5
 1 -8 7 24783.6 1193.43 1
 -1 8 -7 22678.2 1041.04 1
 1 -8 8 2782.59 460.147 3
 -1 8 -8 2218.14 343.845 1
 1 -8 8 2378.95 390.701 1
 -1 8 -8 2544.87 403.124 5
 -1 8 -9 959.685 261.818 5
 -1 8 -9 754.283 285.6 7
 1 -8 9 508.308 193.972 1
 1 -8 9 913.691 272.335 3
 -1 8 -10 -39.1058 104.519 5
 1 -8 10 79.6017 117.555 3
 -1 8 -10 69.0812 169.436 7
 1 -8 10 -170.592 133.148 1
 -1 8 -11 2373.23 524.187 7
 1 -8 11 3002.88 555.965 3
 1 -8 11 2149.71 428.525 1
 1 -8 12 1162.66 350.868 1
 1 -8 13 1238.74 362.099 1
 -1 7 8 1292.02 300.218 5
 -1 7 8 1682.63 404.356 1
 1 -7 -8 2168.37 535.677 4
 -1 7 7 218.584 144.214 1
 1 -7 -7 17.2536 142.039 4
 1 -7 -6 614.636 269.067 4
 -1 7 6 667.419 243.504 1
 -1 7 6 545.061 200.648 2
 1 -7 -5 442.186 233.89 4
 -1 7 5 898.104 257.166 2
 -1 7 4 128.313 124.893 2
 1 -7 -4 -24.977 123.156 4
 -1 7 4 66.4906 116.824 7
 -1 7 3 817.937 212.361 2
 1 -7 -3 512.647 222.444 4
 1 -7 -3 544.703 166.753 2
 -1 7 3 274.074 127.505 7
 1 -7 -2 13964.2 897.512 3
 -1 7 2 14406.3 781.493 2
 1 -7 -2 12768.8 752.088 2
 -1 7 2 14014.5 812.236 7
 1 -7 -2 13170.1 968.966 4
 1 -7 -1 9212.49 775.533 4
 1 -7 -1 9281.9 701.3 3
 1 -7 -1 9047.95 599.981 2
 -1 7 1 9678.32 665.294 7
 -1 7 1 8930.61 744.328 4
 1 -7 0 19325.3 975.44 3
 -1 7 0 19162.7 921.402 7
 1 -7 0 18551.6 1055.34 4
 1 -7 0 19673.2 830.736 2
 -1 7 0 18483.5 1018.4 4
 -1 7 -1 528.404 135.788 2
 1 -7 1 585.532 186.855 4
 -1 7 -1 504.624 142.795 1
 1 -7 1 604.245 184.626 3
 -1 7 -2 7454.25 475.526 2
 1 -7 2 6194.12 541.505 3
 1 -7 2 8681.17 684.825 4
 -1 7 -2 7379.19 520.364 1
 1 -7 3 635.53 186.362 4
 -1 7 -3 788.583 165.244 2
 1 -7 3 422.278 148.26 3
 -1 7 -3 536.86 170.912 3
 -1 7 -3 341.764 116.856 1
 1 -7 4 1671.63 299.324 3
 -1 7 -4 1449.3 289.572 5
 1 -7 4 1683.92 305.019 4
 -1 7 -4 2067.89 271.545 1
 -1 7 -4 1486.62 278.567 3
 -1 7 -5 2128.62 347.759 5
 -1 7 -5 2204.36 353.509 3
 1 -7 5 2233.15 347.394 3
 -1 7 -5 2112.23 281.645 1
 1 -7 6 1732.75 290.656 1
 -1 7 -6 1237.4 279.748 3
 -1 7 -6 1758.67 313.626 5
 1 -7 6 2110.56 350.1 3
 -1 7 -6 1837.66 270.538 1
 -1 7 -7 696.104 209.691 5
 1 -7 7 1089.17 269.874 3
 1 -7 7 756.186 211.792 1
 -1 7 -7 886.925 201.065 1
 -1 7 -8 180.998 124.371 5
 1 -7 8 -70.5392 93.1264 3
 -1 7 -8 -44.9071 65.3531 1
 -1 7 -8 148.996 188.269 7
 1 -7 8 18.1081 85.8891 1
 1 -7 9 437.993 212.703 3
 1 -7 9 445.151 184.572 1
 -1 7 -10 21756.2 1434.06 7
 1 -7 10 22294.7 1398.51 3
 1 -7 10 23993.7 1334.15 1
 -1 7 -10 22990.7 1076.7 5
 -1 7 -11 14063.1 1194.51 7
 1 -7 11 11515.5 980.27 1
 1 -7 11 13362.3 1136.48 3
 1 -7 12 2700.74 559.518 3
 1 -7 12 1936.07 435.546 1
 1 -7 13 189.979 150.076 1
 1 -6 -10 245.774 153.209 7
 1 -6 -9 3713.6 703.388 4
 -1 6 9 4067.47 625.08 1
 1 -6 -9 4333.89 580.879 7
 1 -6 -8 1749.87 465.892 4
 1 -6 -8 975.052 269.655 7
 -1 6 8 1323.93 340.865 1
 1 -6 -7 556.513 199.411 7
 -1 6 7 830.238 265.248 1
 1 -6 -7 950.619 313.432 4
 -1 6 6 11292 858.915 1
 1 -6 -6 13119 1112.58 4
 -1 6 5 2065.14 331.39 7
 -1 6 5 2191.6 365.045 2
 1 -6 -5 1865.26 403.966 4
 1 -6 -4 16.5321 55.4986 2
 -1 6 4 16.9253 59.5924 7
 -1 6 4 -32.0791 81.8712 2
 -1 6 3 -11.0422 62.2847 2
 -1 6 3 54.6339 44.1858 7
 1 -6 -3 56.1669 119.515 4
 -1 6 3 71.1049 133.495 4
 1 -6 -3 208.349 107.729 2
 -1 6 2 4376.02 421.746 7
 1 -6 -2 4497.44 528.222 4
 -1 6 2 3626.63 462.224 4
 1 -6 -2 3905.72 378.323 2
 -1 6 1 5462.9 534.91 4
 1 -6 -1 4718.24 394.433 2
 1 -6 -1 5141.68 483.366 3
 1 -6 -1 5598.75 559.49 4
 1 -6 0 5564.06 404.191 2
 1 -6 0 5302.01 475.01 3
 -1 6 0 5282.07 380.364 2
 1 -6 0 5934.27 548.156 4
 -1 6 0 5845.34 532.48 4
 -1 6 -1 375.208 110.463 2
 1 -6 1 114.684 122.281 4
 -1 6 -1 349.207 120.447 1
 1 -6 1 466.494 155.054 3
 -1 6 -2 77.2891 75.5755 3
 -1 6 -2 87.9669 75.6251 1
 -1 6 -2 136.724 75.232 2
 1 -6 2 218.604 106.187 3
 1 -6 3 2465.04 335.547 4
 -1 6 -3 2411.76 265.123 1
 -1 6 -3 2627.45 263.919 2
 -1 6 -3 2384.19 320.582 3
 1 -6 3 2181.11 304.462 3
 -1 6 -4 508.538 160.699 3
 1 -6 4 387.624 145.926 3
 -1 6 -4 647.489 183.461 5
 -1 6 -4 521.989 128.123 1
 1 -6 4 450.405 135.339 1
 1 -6 5 1950.04 306.782 3
 -1 6 -5 1795.44 243.388 1
 -1 6 -5 2150.37 310.771 5
 1 -6 5 1964.46 273.466 1
 -1 6 -5 2383.25 348.028 3
 1 -6 6 4841.08 449.905 1
 1 -6 6 5350.86 540.919 3
 -1 6 -6 5407.31 490.712 5
 -1 6 -6 5110.94 437.69 1
 -1 6 -6 5796.75 568.091 3
 -1 6 -7 34.36 61.0479 1
 1 -6 7 70.8145 61.9846 1
 1 -6 7 200.241 139.638 3
 -1 6 -7 58.6807 94.8514 7
 -1 6 -7 98.9528 120.312 5
 -1 6 -8 571.512 173.596 5
 1 -6 8 177.473 128.524 3
 1 -6 8 428.853 170.215 1
 -1 6 -8 333.172 189.269 7
 -1 6 -8 469.669 155.979 1
 -1 6 -9 4741.37 507.879 1
 -1 6 -9 4745.66 620.62 7
 1 -6 9 5568.85 594.27 1
 1 -6 9 4363.52 570.261 3
 -1 6 -9 5120.29 473.465 5
 1 -6 10 336.674 200.405 1
 -1 6 -10 632.333 253.653 7
 1 -6 10 496.411 212.591 3
 1 -6 11 3096.41 547.998 3
 1 -6 11 4486.7 609.539 1
 -1 6 -11 4954.77 691.895 7
 -1 6 -12 2825.82 552.775 7
 1 -6 12 3385.08 564.709 1
 1 -6 13 50.4672 115.007 1
 1 -5 -11 548.615 211.146 7
 -1 5 10 866.752 291.838 1
 1 -5 -10 1744.78 381.745 7
 1 -5 -10 1344.45 432.131 4
 1 -5 -9 724.744 337.762 4
 1 -5 -9 170.047 126.152 7
 -1 5 9 390.743 212.791 1
 -1 5 8 1876.78 390.698 1
 1 -5 -8 1767.6 461.925 4
 1 -5 -8 1995.7 356.664 7
 1 -5 -7 887.208 236.216 7
 -1 5 7 536.98 181.823 7
 1 -5 -7 630.538 254.261 4
 -1 5 7 692.472 224.18 1
 1 -5 -6 2528.82 470.833 4
 -1 5 6 3247.3 445.688 1
 1 -5 -6 3290.33 396.037 7
 -1 5 6 2796.2 380.468 7
 1 -5 -5 3943.11 447.343 2
 1 -5 -5 3829.57 536.514 4
 -1 5 5 4426.77 447.241 7
 -1 5 5 3111.9 404.46 2
 -1 5 5 4018.52 458.117 1
 1 -5 -5 3353.21 383.723 7
 1 -5 -4 3898.36 412.505 2
 -1 5 4 3097.18 449.676 4
 1 -5 -4 3649.15 488.427 4
 -1 5 4 3575.8 372.943 7
 -1 5 4 3939.01 420.214 2
 1 -5 -3 3523.75 454.546 4
 1 -5 -3 3468.07 355.475 2
 -1 5 3 3473.41 441.801 4
 1 -5 -2 218.189 153.042 4
 -1 5 2 46.7321 74.5047 2
 -1 5 2 170.41 125.784 4
 1 -5 -2 109.318 72.4173 2
 -1 5 2 48.6096 46.6994 7
 -1 5 1 3473.38 301.502 2
 -1 5 1 3970.91 430.713 4
 -1 5 1 2852.93 291.167 7
 1 -5 -1 3273.08 296.888 2
 -1 5 0 1476.29 244.681 4
 1 -5 0 1701.06 192.632 2
 1 -5 0 1375.1 228.82 3
 -1 5 0 1283.68 166.697 2
 -1 5 -1 2723.48 228.537 2
 1 -5 1 2424.51 290.19 3
 -1 5 -1 2569.13 258.341 1
 -1 5 -2 2670.93 232.855 2
 -1 5 -2 2509.19 241.953 1
 -1 5 -2 3101.97 337.061 3
 1 -5 2 2545.99 299.57 3
 -1 5 -3 621.38 162.917 3
 -1 5 -3 436.152 104.626 1
 -1 5 -3 429.913 133.768 5
 1 -5 3 491.708 137.945 3
 1 -5 3 477.331 115.814 1
 1 -5 4 1299.17 232.218 3
 -1 5 -4 1466.65 194.318 1
 -1 5 -4 1617.23 266.951 3
 1 -5 4 1509.22 218.509 1
 -1 5 -4 1362.62 219.466 5
 -1 5 -5 3476.66 323.498 1
 1 -5 5 2949.98 360.802 3
 1 -5 5 3572.45 346.179 1
 -1 5 -5 2990.73 368.756 3
 -1 5 -5 2913.67 327.147 5
 1 -5 6 945.989 202.078 1
 1 -5 6 1066.22 234.277 3
 -1 5 -6 920.481 191.681 5
 -1 5 -6 705.736 208.41 7
 -1 5 -6 979.88 184.057 1
 -1 5 -6 880.974 218.863 3
 1 -5 7 381.449 135.11 3
 -1 5 -7 596.498 164.54 1
 -1 5 -7 516.773 185.279 3
 1 -5 7 894.893 212.4 1
 -1 5 -7 742.323 205.36 7
 -1 5 -7 789.378 176.693 5
 1 -5 8 327.115 129.601 1
 -1 5 -8 673.66 234.261 7
 1 -5 8 284.713 137.841 3
 -1 5 -8 742.883 190.347 1
 -1 5 -8 395.934 124.595 5
 1 -5 9 2012.24 361.692 1
 1 -5 9 1912.49 375.761 3
 -1 5 -9 2115.6 274.143 5
 -1 5 -9 2272.43 430.361 7
 -1 5 -9 1971.8 330.12 1
 -1 5 -10 2526.77 457.935 7
 1 -5 10 2556.55 462.204 3
 1 -5 10 2493 427.368 1
 -1 5 -10 2947.5 315.348 5
 1 -5 11 2673.22 473.605 1
 -1 5 -11 1936.45 421.196 7
 -1 5 -12 319.02 197.612 7
 1 -5 12 178.548 210.195 1
 1 -5 13 168.225 176.058 1
 1 -4 -12 1601.14 404.941 7
 1 -4 -11 2210.98 447.887 7
 1 -4 -10 1017.08 276.27 7
 -1 4 10 924.559 312.082 1
 1 -4 -9 290.725 176.089 7
 1 -4 -9 364.854 255.231 4
 -1 4 9 109.498 78.1926 5
 -1 4 9 168.139 132.859 1
 -1 4 8 970.669 275.312 1
 1 -4 -8 511.789 102.212 6
 1 -4 -8 1126.41 341.188 4
 1 -4 -8 849.452 221.78 7
 1 -4 -7 363.609 135.377 7
 -1 4 7 648.67 240.803 1
 -1 4 7 372.144 160.348 7
 1 -4 -7 266.468 184.708 4
 1 -4 -6 630.178 226.771 4
 -1 4 6 593.514 167.438 7
 -1 4 6 577.091 174.068 1
 1 -4 -6 382.302 162.92 2
 1 -4 -6 356.349 131.025 7
 1 -4 -5 3729.1 493.903 4
 1 -4 -5 2984.23 331.436 7
 -1 4 5 3010.3 372.758 1
 1 -4 -5 3126.99 373.98 2
 -1 4 5 3127.3 387.978 2
 -1 4 5 3402.79 480.432 4
 1 -4 -4 281.435 118.878 7
 1 -4 -4 272.772 117.259 2
 -1 4 4 351.055 116.445 7
 -1 4 4 300.623 147.664 4
 1 -4 -3 2676.33 290.74 2
 -1 4 3 2946.55 305.113 2
 -1 4 3 3056.87 383.433 4
 -1 4 3 2693.08 272.763 7
 1 -4 -3 2866.2 282.813 7
 1 -4 -2 1086.59 167.59 2
 -1 4 2 906.733 155.929 2
 -1 4 2 1112.72 171.954 7
 -1 4 2 1289.81 238.184 4
 -1 4 1 225.85 76.1894 7
 -1 4 1 284.769 120.504 4
 1 -4 -1 229.182 71.3601 2
 -1 4 1 157.867 69.6209 2
 1 -4 0 361.426 82.2038 2
 -1 4 0 258.45 71.1256 2
 -1 4 0 366.227 113.883 4
 1 -4 0 434.658 121.918 3
 -1 4 -1 3168.76 302.201 3
 1 -4 1 3505.02 317.222 3
 -1 4 -1 3471.76 216.114 2
 -1 4 -1 2883.48 225.61 1
 1 -4 2 2585.33 273.417 3
 -1 4 -2 2195.79 256.499 3
 -1 4 -2 2299.49 262.948 5
 -1 4 -2 2379.7 195.249 1
 1 -4 3 1368.18 214.184 3
 -1 4 -3 1500.35 166.397 1
 -1 4 -3 1813.66 238.831 3
 -1 4 -3 1403.94 201.826 5
 1 -4 3 1456.4 173.308 1
 1 -4 4 11426.2 528.991 1
 -1 4 -4 11854.1 582.859 5
 -1 4 -4 11378.8 505.668 1
 1 -4 4 11434.9 629.746 3
 1 -4 5 1681.53 261.368 3
 -1 4 -5 1695.95 280.272 7
 -1 4 -5 2276.65 314.179 3
 1 -4 5 1872.52 250.941 1
 -1 4 -5 1447.93 201.148 1
 -1 4 -5 1963.25 239.954 5
 1 -4 6 8122.62 622.055 3
 -1 4 -6 8067.85 611.412 3
 -1 4 -6 8880.64 660.604 7
 1 -4 6 8516.78 561.591 1
 -1 4 -6 8468.05 533.907 1
 -1 4 -6 8614.75 503.298 5
 -1 4 -7 103.12 55.0993 5
 -1 4 -7 46.5184 74.3146 1
 -1 4 -7 -40.6816 99.9912 7
 1 -4 7 62.8368 98.1321 3
 1 -4 7 74.9348 121.932 1
 -1 4 -8 7808.86 604.788 1
 -1 4 -8 6655.65 440.17 5
 -1 4 -8 7085.22 670.518 7
 -1 4 -8 6433.47 584.17 2
 1 -4 8 7405.18 628.132 1
 1 -4 8 5881.73 605.003 3
 1 -4 9 2518.33 398.761 1
 -1 4 -9 3122.24 485.075 7
 1 -4 9 3655.54 511.599 3
 -1 4 -9 2399.69 258.945 5
 1 -4 10 4050.22 540.701 1
 -1 4 -10 3949.02 579.507 7
 1 -4 11 395.882 182.476 1
 -1 4 -11 605.703 267.678 7
 1 -4 12 146.918 91.5128 1
 -1 4 -12 322.515 199.607 7
 1 -4 13 1282.84 356.604 1
 1 -3 -12 126.559 127.997 7
 -1 3 11 1274.21 361.03 1
 1 -3 -11 695.699 233.526 7
 -1 3 10 4413 628.093 1
 1 -3 -10 4799.83 581.936 7
 1 -3 -9 360.725 143.89 7
 -1 3 9 343.327 90.3874 5
 1 -3 -9 360.419 213.012 4
 -1 3 9 332.395 191.785 1
 1 -3 -8 895.605 218.044 7
 -1 3 8 1533.63 333.866 1
 -1 3 8 1118.24 248.9 7
 -1 3 8 1315.78 182.024 5
 1 -3 -8 1319.02 95.2571 6
 1 -3 -8 1716.55 399.42 4
 1 -3 -7 662.072 206.726 2
 1 -3 -7 587.287 161.325 7
 1 -3 -7 685.966 252.451 4
 -1 3 7 914.703 216.947 7
 -1 3 7 987.629 248.527 1
 1 -3 -7 479.781 92.7696 6
 -1 3 6 4854.05 491.188 1
 1 -3 -6 4469.69 413.508 7
 1 -3 -6 3981.66 437.797 2
 -1 3 6 4163.64 411.624 7
 1 -3 -6 4137.67 524.923 4
 -1 3 6 3903.93 507.003 4
 -1 3 5 910.024 201.136 1
 1 -3 -5 1282.91 231.674 2
 -1 3 5 909.807 230.384 4
 1 -3 -5 1112.82 200.057 7
 1 -3 -4 4754.31 395.825 2
 1 -3 -4 4310.25 334.212 7
 -1 3 4 4648.87 480.221 4
 -1 3 4 4672.45 356.369 7
 -1 3 3 1307.33 245.329 4
 1 -3 -3 1079.3 171.643 2
 1 -3 -3 1314.82 174.509 7
 -1 3 3 1424.36 180.272 7
 -1 3 3 1215.52 184.983 2
 1 -3 -2 2191.94 209.344 2
 -1 3 2 2449.08 218.19 2
 -1 3 2 2503.42 293.356 4
 -1 3 2 2539.68 208.332 7
 -1 3 1 2187.6 175.383 2
 -1 3 1 2098.79 243.064 4
 -1 3 1 1962.99 171.583 7
 1 -3 -1 2125.31 173.738 2
 1 -3 0 40109.1 611.573 2
 -1 3 0 40985.7 604.965 2
 1 -3 0 39511.4 929.005 3
 -1 3 0 41332.5 989.295 4
 -1 3 -1 4869.12 200.895 2
 -1 3 -1 4983.84 221.262 1
 1 -3 1 4414.04 308.872 3
 -1 3 -1 5548.01 349.327 5
 1 -3 2 73174.8 936.481 1
 1 -3 2 73676 1291.09 3
 -1 3 -2 68737.5 1217.9 5
 -1 3 -2 73275.2 893.466 1
 -1 3 -3 -1.76445 37.4892 1
 1 -3 3 -12.6823 46.7836 1
 1 -3 3 -7.34756 53.3223 3
 -1 3 -3 19.4752 45.0093 5
 -1 3 -4 18494.7 639.896 5
 -1 3 -4 18426.7 784.873 7
 1 -3 4 18790.7 770.586 3
 -1 3 -4 17735.5 611.306 1
 1 -3 4 18461.7 648.604 1
 -1 3 -5 42134.2 1073.91 1
 1 -3 5 43115.4 1123.77 1
 1 -3 5 42341.5 1270.09 3
 -1 3 -5 44567.8 1333 7
 -1 3 -5 42000.9 986.764 5
 -1 3 -6 3782 296.991 5
 1 -3 6 3979.44 430.083 3
 -1 3 -6 3736.41 416.352 7
 -1 3 -6 3528.54 347.288 1
 1 -3 6 3457.51 354.677 1
 -1 3 -6 3717.19 382.298 2
 -1 3 -7 18613.8 666.157 5
 1 -3 7 18891.2 989.348 3
 1 -3 7 20304.1 946.047 1
 -1 3 -7 17494 895.951 2
 -1 3 -7 16013.5 911.677 3
 -1 3 -7 17732.1 963.802 7
 1 -3 8 9673.68 711.404 1
 -1 3 -8 9874.21 778.132 7
 -1 3 -8 9534.69 719.91 2
 1 -3 8 9271.4 748.96 3
 1 -3 8 9235.38 814.117 4
 -1 3 -9 10441.4 842.896 7
 1 -3 9 10769.8 390.817 6
 1 -3 9 11224.2 837.835 1
 1 -3 10 1540.58 336.635 1
 -1 3 -10 1227.81 309.456 7
 1 -3 11 251.262 131.489 1
 -1 3 -11 368.426 192.433 7
 1 -3 12 65.8723 104.887 1
 -1 3 -12 47.8301 108.081 7
 1 -3 13 114.037 180.576 1
 1 -2 -13 702.3 269.436 7
 1 -2 -12 546.409 236.124 7
 -1 2 12 950.572 349.753 1
 1 -2 -11 559.293 212.504 7
 -1 2 11 197.894 156.538 1
 1 -2 -10 1172.56 295.595 7
 -1 2 10 1033.46 316.065 1
 -1 2 9 960.774 267.141 1
 1 -2 -9 1175.78 257.369 7
 -1 2 9 965.857 90.9543 5
 -1 2 8 3309.02 454.127 1
 1 -2 -8 3597.17 425.09 7
 -1 2 8 3574.41 441.259 7
 -1 2 8 3361.48 219.14 5
 1 -2 -8 2761.89 476.7 4
 -1 2 7 297.665 164.282 4
 1 -2 -7 491.048 157.63 2
 1 -2 -7 391.476 140.605 7
 -1 2 7 285.228 129.914 1
 -1 2 7 151.448 81.9667 7
 -1 2 7 443.081 87.5487 5
 1 -2 -7 129.327 129.554 4
 -1 2 6 39702.1 1524.11 4
 1 -2 -6 41956.1 1356.73 2
 1 -2 -6 39970.9 1529.55 4
 1 -2 -6 39303.5 693.5 6
 1 -2 -6 42567.2 1210.5 7
 -1 2 5 11750.5 756.129 4
 1 -2 -5 12499 593.573 7
 -1 2 5 11794.3 588.403 7
 1 -2 -5 10944 629.465 2
 1 -2 -4 2242.49 221.71 7
 -1 2 4 2324.18 232.31 7
 1 -2 -4 1891.96 242.669 2
 -1 2 4 2247.57 302.976 4
 1 -2 -3 3866.94 294.242 2
 -1 2 3 4106 264.86 7
 -1 2 3 4712.68 397.737 4
 1 -2 -3 4266.46 262.805 7
 -1 2 2 1374.1 127.079 7
 1 -2 -2 1357.75 148.266 2
 1 -2 -2 1214.54 117.276 7
 -1 2 2 1231.23 182.979 4
 -1 2 1 37267.3 859.48 4
 1 -2 -1 37306.9 573.26 2
 -1 2 1 39251.5 761.475 5
 -1 2 1 37748.5 537.396 7
 -1 2 0 21315.9 595.534 4
 1 -2 0 20188.1 557.983 3
 -1 2 0 20962.7 558.722 5
 -1 2 -1 38448.6 766.714 5
 1 -2 1 39456.1 794.322 3
 1 -2 2 25294.2 511.294 1
 -1 2 -2 25848.4 493.329 1
 1 -2 2 25320.5 690.461 3
 -1 2 -2 25580.4 693.591 7
 -1 2 -2 24854.1 624.51 5
 1 -2 3 3693.58 251.183 1
 -1 2 -3 2892.5 229.823 2
 -1 2 -3 3840.79 254.893 5
 -1 2 -3 3441.76 234.603 1
 1 -2 3 3454.54 237.438 5
 -1 2 -3 3675.34 302.347 7
 1 -2 3 3837.74 305.454 3
 1 -2 4 66066.9 1061.48 5
 1 -2 4 66432.8 1411.32 3
 1 -2 4 68717.3 1254 1
 -1 2 -4 68970.9 1220.69 1
 -1 2 -4 69457.6 1310.38 2
 -1 2 -4 67608.8 1088.24 5
 -1 2 -4 67593.9 1447.29 7
 -1 2 -5 2382.04 212.269 5
 1 -2 5 1916.42 274.278 3
 -1 2 -5 2572.52 310.072 7
 1 -2 5 1852.04 185.653 5
 -1 2 -5 1942.23 256.071 2
 1 -2 5 2158.6 257.759 1
 -1 2 -6 3204.55 379.245 7
 1 -2 6 2805.59 361.683 3
 1 -2 6 2806.1 229.331 5
 -1 2 -6 3166.11 357.245 2
 1 -2 6 2855.29 335.637 1
 -1 2 -6 3004.18 242.26 5
 1 -2 7 50026.9 1624.07 3
 -1 2 -7 54126.2 1662.28 3
 1 -2 7 50314.1 776.861 6
 1 -2 7 54556.7 1583.78 1
 1 -2 7 53505.1 1004.72 5
 -1 2 -7 53294.9 1651.48 7
 -1 2 -7 55115.4 1611.41 2
 1 -2 7 55175.6 1857.09 4
 1 -2 8 917.591 239.874 1
 -1 2 -8 1015.06 256.165 7
 1 -2 8 914.954 128.911 5
 -1 2 -8 1535.88 289.28 2
 -1 2 -9 16905.2 1078.78 7
 1 -2 9 16535.4 1027.19 1
 -1 2 -10 -1.60255 90.3939 7
 1 -2 10 76.894 121.067 1
 -1 2 -11 1662.06 382.287 7
 1 -2 11 2426.24 472.732 1
 -1 2 -12 1055.14 350.521 7
 1 -2 12 324.592 223.816 1
 1 -1 -13 3981.6 612.629 7
 -1 1 12 3892.36 638.859 1
 1 -1 -12 5715.05 687.59 7
 -1 1 11 8530.87 885.599 1
 1 -1 -11 8610.35 797.668 7
 -1 1 10 2379.63 446.059 1
 1 -1 -10 2349.19 394.316 7
 -1 1 9 1501.56 329.191 1
 1 -1 -9 1217.24 271.619 7
 -1 1 9 1451.65 301.84 7
 -1 1 8 4101.54 493.288 1
 1 -1 -8 4833.95 483.281 7
 -1 1 8 3981.61 466.155 7
 -1 1 7 2120.31 324.254 1
 1 -1 -7 1889.3 348.472 4
 1 -1 -7 2104.4 327.27 2
 1 -1 -7 1758.72 273.887 7
 1 -1 -7 1603.23 294.802 3
 -1 1 7 2045.51 301.229 7
 -1 1 7 2501.93 397.734 4
 1 -1 -6 38.1161 65.422 4
 -1 1 6 84.1328 48.4094 4
 1 -1 -6 76.004 75.3244 7
 -1 1 6 139.757 34.2784 5
 1 -1 -6 368.459 141.5 2
 -1 1 5 6310.51 519.383 4
 -1 1 5 6059.8 407.827 7
 1 -1 -5 6019.65 228.252 6
 1 -1 -5 5641.94 441.247 2
 1 -1 -5 6166.64 407.157 7
 -1 1 5 5791.81 214.492 5
 1 -1 -4 30975.8 553.87 6
 1 -1 -4 29357.3 867.91 1
 1 -1 -4 29944.4 907.997 2
 -1 1 4 29385.6 792.067 7
 -1 1 4 31180.4 496.449 5
 -1 1 4 32086.6 1032.53 4
 1 -1 -4 29914.2 777.472 7
 1 -1 -3 3813.8 230.892 7
 -1 1 3 3758.03 175.675 5
 1 -1 -3 3772.49 273.319 1
 -1 1 3 4003.48 238.561 7
 1 -1 -3 3578.57 193.475 6
 -1 1 3 3888.89 319.224 4
 -1 1 2 37041.4 827.461 4
 1 -1 -2 38685.6 541.995 7
 1 -1 -2 39837.2 725.641 1
 -1 1 2 38444.6 567.97 5
 1 -1 -1 15486.5 337.66 1
 1 -1 1 3261.39 156.535 2
 -1 1 -1 3359.78 198.604 5
 1 -1 1 3049.77 185.381 3
 -1 1 -1 3457.2 194.392 7
 1 -1 2 38676.7 793.076 3
 -1 1 -2 39309.6 719.01 2
 1 -1 2 37295.2 720.757 2
 1 -1 2 38112.6 669.743 1
 -1 1 -2 36878.2 691.582 5
 -1 1 -2 38272.5 807.248 7
 1 -1 3 97358.1 1478.42 3
 1 -1 3 94770.5 1304.94 1
 1 -1 3 91454 1147.45 5
 -1 1 -3 93020 1363.98 2
 1 -1 3 92299 980.719 6
 -1 1 -3 93569.9 1476.59 7
 -1 1 -3 93310.2 1161.25 5
 1 -1 4 114.847 63.0542 3
 1 -1 4 130.96 43.6493 6
 -1 1 -4 -19.6556 59.7556 7
 1 -1 4 -7.44808 57.5997 1
 -1 1 -4 69.109 73.7516 2
 1 -1 4 104.285 52.4195 5
 1 -1 5 2338.06 332.379 4
 1 -1 5 2803.07 302.605 1
 -1 1 -5 2234.98 282.134 2
 1 -1 5 2501.75 313.387 3
 1 -1 5 2077.55 139.65 6
 -1 1 -5 2766.12 331.393 7
 1 -1 5 2601.89 213.06 5
 -1 1 -6 1741.41 286.903 7
 1 -1 6 1470.45 294.235 4
 -1 1 -6 1771.1 281.822 2
 1 -1 6 1375.18 159.604 5
 1 -1 6 1441.34 261.585 1
 1 -1 7 9883.37 691.01 1
 1 -1 7 9540.72 721.193 7
 -1 1 -7 9617.95 691.49 2
 1 -1 7 9427.85 789.548 4
 -1 1 -7 8540.38 672.723 3
 1 -1 7 9330.63 418.477 5
 -1 1 -7 8667.94 674.544 7
 1 -1 8 1223.94 155.702 5
 1 -1 8 1649.72 322.151 1
 -1 1 -8 1503.65 304.567 7
 -1 1 -9 4560.76 560.993 7
 1 -1 9 4322.24 269.069 5
 1 -1 9 5160.13 586.527 1
 1 -1 10 3123.29 494.436 1
 -1 1 -10 3098.62 497.036 7
 1 -1 11 1432.09 375.925 1
 -1 1 -11 1055.32 299.471 7
 -1 1 -12 9255.58 949.37 7
 1 -1 12 9626.47 990.378 1
 1 0 -13 1798.42 423.17 7
 1 0 -12 114.443 92.4339 7
 -1 0 12 410.112 233.575 1
 1 0 -11 1042.48 292.817 7
 -1 0 11 1170.75 322.953 1
 -1 0 10 1482.71 340.357 1
 1 0 -10 887.446 248.305 7
 1 0 -9 29743.2 1295.64 7
 -1 0 9 29419.2 1400.88 1
 1 0 -8 13188.3 881.724 3
 -1 0 8 14018.1 881.338 1
 1 0 -8 14660.4 831.206 7
 -1 0 8 13924.7 955.209 4
 1 0 -8 13584.3 875.175 2
 1 0 -7 24522.1 1049.72 1
 1 0 -7 22709.1 1039.95 2
 1 0 -7 24629.7 1099.32 3
 1 0 -7 24653.5 996.749 7
 -1 0 7 22612.4 1123.46 4
 -1 0 7 22730 1041.45 1
 1 0 -6 9848.24 613.119 1
 -1 0 6 10676.5 706.185 4
 1 0 -6 10618.2 598.921 7
 1 0 -5 684.81 149.506 7
 -1 0 5 512.312 142.632 4
 1 0 -5 525.408 142.091 1
 1 0 -5 947.391 196.851 4
 1 0 -4 45579.6 1064.75 1
 1 0 -4 43754.1 959.687 7
 1 0 -4 44803.7 642.111 6
 -1 0 4 46965.7 675.509 6
 1 0 -4 46035.8 1145.43 4
 -1 0 4 45288.6 1121.56 4
 -1 0 3 82181.1 1268.72 4
 1 0 -3 80771.2 1272.9 4
 1 0 -3 81367.9 1101.94 7
 1 0 -3 79069.9 888.981 6
 -1 0 3 81527 906.874 6
 1 0 -3 82738.8 1253.24 1
 -1 0 2 5946.72 247.383 6
 1 0 -2 6122.87 293.512 1
 1 0 -2 5755.8 266.709 4
 -1 0 2 5668.21 261.61 4
 1 0 -2 5760.32 184.713 5
 -1 0 -1 7930.57 284.558 6
 1 0 1 7528.61 277.133 6
 1 0 1 7697.64 270.478 3
 -1 0 -1 6871.38 296.067 7
 -1 0 -1 7813.74 306.095 2
 1 0 2 153995 1861.9 4
 1 0 2 161697 1261.51 6
 -1 0 -2 167548 1690.51 2
 -1 0 -2 163830 1729.83 7
 -1 0 -2 164690 1283.9 6
 1 0 2 159479 1605.76 3
 -1 0 -3 1150.86 170.289 7
 -1 0 -3 996.27 101.222 6
 1 0 3 1043.7 99.9776 6
 -1 0 -3 1083.22 164.781 2
 1 0 3 997.149 180.698 4
 -1 0 -4 20880.2 798.86 2
 -1 0 -4 21866.6 828.29 7
 1 0 4 20310.1 887.345 4
 1 0 4 21050.7 617.537 5
 -1 0 -5 59547.3 1491.69 2
 -1 0 -5 58682.6 1489.49 7
 1 0 5 61023.6 1456.59 1
 1 0 5 59045.6 1703.96 4
 1 0 5 58701.8 1079.64 5
 -1 0 -6 24390.1 1050.48 2
 1 0 6 24281.9 1023.94 1
 -1 0 -6 24473.7 1050.94 7
 -1 0 -6 23123.7 1027.88 3
 1 0 6 22897.5 1037.17 7
 1 0 6 24890 737.742 5
 1 0 6 24241 1189 4
 -1 0 -7 4504.82 492.107 2
 1 0 7 4119 307.678 5
 1 0 7 3746.89 512.095 4
 -1 0 -7 4581.83 493.674 7
 1 0 7 3893.23 475.243 7
 1 0 7 3722.97 442.772 1
 -1 0 -7 4393 490.963 3
 1 0 8 1660.34 318.974 1
 -1 0 -8 1316.12 288.117 7
 1 0 8 1122.92 162.251 5
 1 0 9 6761.52 687.457 1
 1 0 9 7149.96 386.146 5
 -1 0 -9 6944.85 696.948 7
 1 0 10 402.588 231.017 1
 -1 0 -10 615.571 228.657 7
 -1 0 -11 1213.07 335.423 7
 1 0 11 729.211 263.712 1
 -1 0 -12 3762.35 616.453 7
 1 0 12 3719.83 636.349 1
 -1 -1 13 681.202 283.411 1
 1 1 -13 455.945 210.303 7
 1 1 -12 698.834 259.502 7
 -1 -1 12 221.51 147.58 1
 -1 -1 11 2372.66 453.154 1
 1 1 -11 2657.3 453.877 7
 -1 -1 10 75.8281 145.857 1
 1 1 -10 151.38 143.093 7
 -1 -1 9 1873.1 353.424 1
 1 1 -9 1653.83 315.91 7
 -1 -1 8 3023.48 435.286 4
 1 1 -8 2880.85 397.249 3
 -1 -1 8 3066.1 416.961 1
 1 1 -8 2557.28 357.013 7
 1 1 -8 2644.98 371.983 1
 1 1 -8 3431.17 435.873 2
 -1 -1 7 13.1398 25.4243 6
 -1 -1 7 70.0359 88.2589 1
 1 1 -7 16.7838 54.7733 1
 -1 -1 7 -23.8886 55.3157 4
 1 1 -7 84.8929 74.7877 3
 1 1 -7 10.4299 58.9519 7
 -1 -1 6 8670.88 609.029 4
 1 1 -6 9071.47 592.059 3
 -1 -1 6 9284 356.877 6
 1 1 -6 9756.06 588.51 7
 1 1 -6 8741.41 573.635 1
 1 1 -5 8546.22 519.401 1
 1 1 -5 8874.88 520.462 3
 -1 -1 5 8521.63 529.589 4
 1 1 -5 8779.28 510.66 7
 -1 -1 5 9266.73 364.232 6
 -1 -1 4 156069 1947.9 4
 1 1 -4 148322 1885.8 3
 -1 -1 4 148439 1470.7 6
 1 1 -4 154802 1992.41 1
 -1 -1 3 105511 1301.94 4
 1 1 -3 109690 1346.06 3
 1 1 -3 107959 1493.37 1
 -1 -1 3 108664 1235.18 6
 1 1 -2 519010 2255.8 3
 -1 -1 2 517780 2710.84 6
 1 1 -2 515451 2954.97 1
 1 1 -1 10790.6 409.761 1
 -1 -1 1 11107.2 395.038 6
 -1 -1 0 155910 1511.14 2
 -1 -1 0 154717 1473.15 7
 1 1 0 157576 1186.1 4
 -1 -1 0 159931 1483.06 6
 -1 -1 -1 229963 2019.42 2
 -1 -1 -1 238953 2040.65 7
 -1 -1 -1 232257 1803.45 6
 1 1 1 230602 2005.82 4
 1 1 2 125364 1786.04 4
 -1 -1 -2 124728 1656.88 7
 -1 -1 -2 121946 1659.61 2
 -1 -1 -2 123443 1322.71 6
 -1 -1 -3 7629.84 326.604 6
 -1 -1 -3 6947.83 439.036 2
 -1 -1 -3 7402.35 440.653 3
 1 1 3 8050.48 529.215 4
 -1 -1 -3 7087.26 445.44 7
 1 1 4 21918.2 980.525 4
 -1 -1 -4 22286.3 866.676 7
 -1 -1 -4 22237.9 846.381 3
 -1 -1 -4 22228.3 543.138 6
 -1 -1 -4 22547.6 885.482 2
 -1 -1 -5 45442.3 733.125 6
 -1 -1 -5 45769.8 1347.02 3
 1 1 5 44363.5 1525.78 4
 1 1 5 43681.6 1358.11 7
 -1 -1 -5 47810.1 1383.06 7
 -1 -1 -5 47698.9 1410.48 2
 1 1 6 2404.72 353.039 2
 -1 -1 -6 2930.01 386.702 2
 1 1 6 2140.64 336.743 7
 1 1 6 2360.66 390.023 4
 1 1 6 2648.54 358.11 1
 -1 -1 -6 2337.87 335.978 7
 -1 -1 -6 2831.72 372.666 3
 -1 -1 -7 2176.63 356.001 3
 1 1 7 2731.09 393.116 1
 -1 -1 -7 3164.54 420.753 7
 1 1 7 2563.97 386.576 7
 1 1 7 2628.59 277.008 5
 1 1 8 38901.7 1589.18 1
 -1 -1 -8 40020.3 1582.03 7
 1 1 8 37650 1049.86 5
 1 1 9 2328.44 257.767 5
 -1 -1 -9 2312.8 409.123 7
 1 1 9 2083.12 416.794 1
 -1 -1 -10 5570.86 672.858 7
 1 1 10 4747.72 639.63 1
 -1 -1 -11 4347.75 631.247 7
 1 1 11 5393.51 736.44 1
 -1 -1 -12 4.25052 108.306 7
 1 2 -13 711.391 279.925 7
 -1 -2 13 651.501 279.353 1
 -1 -2 12 5136.87 714.565 1
 1 2 -12 3431.36 545.068 7
 -1 -2 11 17680.1 1225.45 1
 1 2 -11 18868.7 1192.8 7
 -1 -2 10 2545.07 439.296 1
 1 2 -10 1944.63 374.448 7
 -1 -2 9 9262.42 373.501 6
 -1 -2 9 9636.07 786.268 1
 -1 -2 9 9981.81 827.288 4
 1 2 -9 9462.99 750 7
 -1 -2 8 7842.16 386.952 6
 1 2 -8 7553.01 623.046 1
 -1 -2 8 7753.84 656.672 1
 1 2 -8 8694.24 683.568 3
 1 2 -8 8741.83 687.765 7
 -1 -2 8 8556.81 704.41 4
 1 2 -7 2417.42 337.33 3
 -1 -2 7 2705.8 367.828 4
 1 2 -7 2136.88 319.405 7
 1 2 -7 1906.71 114.207 5
 -1 -2 7 2511.53 228.136 6
 -1 -2 7 2248.33 334.421 1
 1 2 -7 2189.71 316.784 1
 -1 -2 6 6629.73 370.384 6
 -1 -2 6 7010.1 525.067 4
 1 2 -6 6609.86 507.55 7
 1 2 -6 6535.09 497.523 3
 1 2 -6 7191.38 272.667 5
 1 2 -6 7045.47 519.095 1
 -1 -2 6 6503.46 516.12 1
 -1 -2 5 4369.71 366.137 3
 -1 -2 5 4492.4 404.98 1
 -1 -2 5 4044.95 354.923 4
 1 2 -5 3842.06 359.176 1
 -1 -2 5 4058.21 291.542 6
 1 2 -5 4501.01 367.454 3
 1 2 -4 350.217 108.289 1
 -1 -2 4 408.062 103.372 3
 1 2 -4 456.957 100.337 3
 1 2 -3 214.233 67.4348 3
 -1 -2 3 215.266 73.4064 3
 1 2 -3 214.72 97.4713 1
 -1 -2 2 126975 1173.43 3
 1 2 -2 123740 1160.99 3
 1 2 -2 124462 1677.01 1
 -1 -2 1 1046.95 101.484 4
 1 2 -1 928.814 93.5973 4
 -1 -2 1 912.767 138.252 2
 1 2 -1 1068.92 95.5677 3
 -1 -2 1 946.514 88.2894 3
 1 2 -1 931.824 153.132 1
 -1 -2 0 73998 1237.63 2
 1 2 0 73602.1 1053.19 4
 -1 -2 0 73366.1 1063.05 4
 -1 -2 -1 86664.4 1448.7 2
 -1 -2 -1 87019.2 1425.52 7
 -1 -2 -1 84296.5 1399.75 4
 1 2 1 84805.8 1384.71 4
 -1 -2 -2 19628.3 741.936 2
 -1 -2 -2 18439.2 713.788 7
 -1 -2 -2 19204.6 779.78 4
 1 2 2 18393.9 752.075 4
 -1 -2 -3 24842.2 913.959 2
 -1 -2 -3 24157 889.067 7
 -1 -2 -3 25347.9 721.827 6
 1 2 3 25657.3 1002.92 4
 1 2 4 69881.5 1649.49 7
 -1 -2 -4 71950.7 1193.61 6
 -1 -2 -4 72856.4 1717.58 2
 -1 -2 -4 69160.7 1625.83 7
 1 2 4 70873 1859.32 4
 1 2 5 10688.1 789.367 4
 1 2 5 11650 734.427 7
 -1 -2 -5 12666.8 494.596 6
 -1 -2 -5 11907.5 727.434 7
 -1 -2 -5 11996.3 840.494 4
 -1 -2 -5 12454.5 738.37 3
 -1 -2 -5 12136.7 762.396 2
 1 2 6 7069.14 689.393 4
 1 2 6 6193.5 575.555 7
 -1 -2 -6 7329.02 634.019 2
 -1 -2 -6 6953.98 596.288 7
 -1 -2 -6 6534.23 586.449 3
 -1 -2 -6 6149.72 319.51 6
 1 2 6 6698.91 608.587 2
 -1 -2 -7 1440.81 119.122 6
 -1 -2 -7 2027.23 348.572 7
 1 2 7 2460.99 412.801 2
 1 2 7 1680.36 320.189 1
 -1 -2 -8 712.89 243.419 7
 1 2 8 715.393 242.052 1
 1 2 9 541.947 216.53 1
 -1 -2 -9 693.519 245.433 7
 -1 -2 -10 676.665 236.204 7
 1 2 10 870.496 302.878 1
 -1 -2 -11 184.604 168.382 7
 1 2 11 408.069 213.86 1
 -1 -3 13 891.901 336.313 1
 1 3 -13 1278.67 364.682 7
 -1 -3 12 1796.49 425.049 1
 1 3 -12 2946.31 513.841 7
 -1 -3 11 10761.1 960.005 1
 -1 -3 11 9782.49 375.555 6
 1 3 -11 10256.9 903.467 7
 -1 -3 10 393.207 172.388 1
 -1 -3 10 382.728 100.277 6
 1 3 -10 565.465 238.125 7
 -1 -3 9 18726.8 1106.89 1
 1 3 -9 18566.3 1083.92 7
 -1 -3 9 18353.5 700.666 6
 -1 -3 9 18019 1097.91 4
 -1 -3 8 23961.5 824.839 6
 -1 -3 8 25102.4 1192.52 1
 1 3 -8 23013.8 1100.08 1
 1 3 -8 24658.9 591.519 5
 1 3 -8 23361.3 1108.8 3
 -1 -3 8 22966.1 1134.71 4
 1 3 -8 23988.4 1174.61 7
 1 3 -7 426.33 91.0261 5
 1 3 -7 611.204 183.782 1
 -1 -3 7 414.918 112.72 6
 -1 -3 7 541.783 170.538 4
 -1 -3 7 461.887 156.657 3
 -1 -3 7 429.932 150.082 1
 1 3 -7 469.941 160.755 3
 1 3 -7 433.475 160.097 7
 1 3 -6 17.9319 47.6399 3
 -1 -3 6 37.02 58.6173 1
 1 3 -6 -11.6808 72.7723 1
 -1 -3 6 91.8723 81.6799 3
 1 3 -5 245.005 120.051 1
 -1 -3 5 99.6289 56.8556 3
 1 3 -5 25.723 43.6829 3
 -1 -3 5 80.3519 66.4275 1
 1 3 -4 71.2451 52.8617 3
 -1 -3 4 46.28 57.463 1
 1 3 -4 58.182 73.2154 1
 -1 -3 4 18.6745 43.973 3
 -1 -3 3 79953.7 1213.38 3
 1 3 -3 78260.2 1219.24 3
 -1 -3 3 81597.3 1595.18 1
 1 3 -3 76332 1510.72 1
 1 3 -2 7630.25 473.166 1
 1 3 -2 7494.95 338.34 3
 -1 -3 2 7831.83 339.02 3
 -1 -3 2 7805.33 340.83 4
 -1 -3 1 4466.75 278.621 4
 -1 -3 1 4166.07 327.852 2
 -1 -3 1 4772.17 257.118 3
 1 3 -1 4603.63 278.225 4
 1 3 0 73479.7 1273.8 4
 -1 -3 0 74332.6 1422.73 2
 -1 -3 0 75747.4 1308.47 4
 -1 -3 -1 4665.86 374.205 4
 1 3 1 3829.58 340.79 4
 -1 -3 -1 4406.39 367.756 2
 -1 -3 -2 6547.67 501.137 4
 1 3 2 6039.49 478.762 4
 -1 -3 -2 6278.47 472.209 2
 -1 -3 -2 6429.92 466.937 7
 -1 -3 -3 13908.4 746.69 2
 1 3 3 13782.4 730.897 7
 -1 -3 -3 13393.2 720.993 7
 1 3 3 14141.7 808.678 4
 -1 -3 -4 87.1369 109.576 4
 1 3 4 77.1502 109.729 4
 1 3 4 -33.8711 79.6958 2
 -1 -3 -4 84.8495 97.1815 7
 -1 -3 -4 102.482 71.7502 2
 1 3 4 215.753 116.402 7
 -1 -3 -4 -15.9718 39.3118 6
 1 3 5 4784.22 553.492 4
 -1 -3 -5 4594.29 548.082 4
 1 3 5 4088.72 479.677 2
 -1 -3 -5 5204.41 505.092 7
 -1 -3 -5 4430.83 489.418 2
 -1 -3 -5 5090.62 371.318 6
 1 3 5 5033.76 513.326 7
 -1 -3 -6 1757.56 391.712 4
 1 3 6 1732.97 333.01 2
 -1 -3 -6 1286.12 275.355 7
 1 3 6 1289.99 278.407 7
 -1 -3 -6 1941.16 334.691 3
 -1 -3 -6 1669.96 208.606 6
 -1 -3 -7 2287.95 388.602 7
 1 3 7 2201.51 386.648 1
 1 3 7 2713.97 441.135 2
 -1 -3 -7 2346.26 223.722 6
 -1 -3 -8 370.763 172.831 7
 1 3 8 736.582 252.683 1
 -1 -3 -9 481.169 242.136 7
 1 3 9 870.41 277.422 1
 1 3 10 96.1782 88.591 1
 -1 -3 -10 247.376 166.762 7
 -1 -3 -11 559.26 257.4 7
 -1 -4 13 1515.97 410.704 1
 1 4 -13 2403.7 510.021 7
 -1 -4 12 10333.6 992.894 1
 1 4 -12 9246.77 919.868 7
 -1 -4 11 182.776 193.172 1
 1 4 -11 291.865 194.386 7
 -1 -4 11 215.284 94.7781 6
 1 4 -10 2145.97 424.033 7
 -1 -4 10 2874.36 326.078 6
 -1 -4 10 2303.19 432.345 1
 1 4 -10 2851.49 202.873 5
 -1 -4 9 985.38 190.466 6
 1 4 -9 1649.3 355.014 7
 1 4 -9 1518.54 178.967 5
 -1 -4 9 1219.82 290.186 4
 -1 -4 9 1183.56 290.393 1
 -1 -4 8 926.334 246.718 3
 -1 -4 8 869.37 190.237 6
 1 4 -8 1202.68 175.636 5
 1 4 -8 861.409 212.31 3
 1 4 -8 1182.17 278.293 7
 -1 -4 8 1450.94 308.587 1
 1 4 -8 782.724 222.518 1
 -1 -4 8 1245.57 270.491 4
 1 4 -7 -35.0263 60.2904 1
 -1 -4 7 26.7317 80.0538 1
 -1 -4 7 -12.2852 60.7255 3
 1 4 -7 -20.568 47.4123 3
 1 4 -6 332.181 146.106 1
 -1 -4 6 249.758 122.113 3
 -1 -4 6 36.0948 78.2479 1
 1 4 -6 139.368 97.8322 3
 1 4 -5 13334 732.255 1
 -1 -4 5 13687.8 765.427 1
 1 4 -5 14229.3 683.372 3
 -1 -4 5 13073.8 650.805 3
 -1 -4 4 12010.8 689.698 1
 1 4 -4 12264.2 572.798 3
 1 4 -4 12534.3 682.901 1
 -1 -4 4 11952.4 563.093 3
 1 4 -3 2794.63 254.455 3
 -1 -4 3 2850.55 249.525 4
 -1 -4 3 2516.72 238.678 3
 1 4 -3 2702.93 293.215 2
 1 4 -3 3367.27 349.082 1
 1 4 -2 61001.6 1374.59 2
 -1 -4 2 56864.6 1072.71 3
 -1 -4 2 59463.4 1151.31 4
 1 4 -2 57520.6 1460.14 1
 1 4 -2 56915.7 1091.11 3
 -1 -4 1 2373.52 221.799 3
 1 4 -1 2297.28 236.407 4
 -1 -4 1 2079.46 260.4 2
 1 4 -1 2070.9 257.074 2
 -1 -4 1 2395.99 251.104 4
 1 4 0 61434.3 1349.7 4
 -1 -4 0 60277.6 1369.63 4
 -1 -4 0 59241.5 1440.51 2
 -1 -4 0 60176.2 1158.47 3
 -1 -4 -1 28292.5 1027.33 4
 1 4 1 27711.1 1004.32 4
 -1 -4 -1 28732.9 1032.32 2
 1 4 2 13159.1 774.906 4
 -1 -4 -2 13639 756.523 2
 1 4 2 12940.6 722.214 2
 1 4 2 12877.6 729.99 7
 1 4 3 7177.98 616.15 4
 -1 -4 -3 6743.85 600.939 4
 -1 -4 -3 6856.08 561.1 7
 1 4 3 6912.11 563.151 2
 -1 -4 -3 7599.79 595.369 2
 1 4 3 6579.22 547.85 7
 1 4 4 387.452 161.934 4
 1 4 4 399.015 153.742 7
 -1 -4 -4 543.094 200.282 4
 1 4 4 238.604 103.884 2
 -1 -4 -4 553.668 189.808 2
 -1 -4 -4 286.861 126.697 7
 -1 -4 -5 900.376 215.898 7
 -1 -4 -5 960.444 284.387 4
 1 4 5 913.083 235.136 7
 -1 -4 -5 825.548 178.699 6
 1 4 5 858.267 228.366 2
 -1 -4 -6 3616.05 484.373 7
 -1 -4 -6 2894.42 320.93 6
 1 4 6 3032.53 463.521 2
 -1 -4 -6 3759.26 570.023 4
 1 4 7 2028.01 405.892 2
 -1 -4 -7 2803.34 298.639 6
 -1 -4 -7 2184.97 393.892 7
 1 4 8 1590.53 370.741 2
 -1 -4 -8 2054.5 419.548 7
 1 4 8 2093.79 422.55 1
 -1 -4 -9 327.952 197.511 7
 1 4 9 219.954 178.402 1
 -1 -4 -10 976.258 350.821 7
 -1 -5 13 1646.19 439.962 1
 1 5 -13 1356.33 394.125 7
 -1 -5 12 -84.8563 182.594 1
 1 5 -12 40.2042 118.616 7
 -1 -5 11 1437.56 258.087 6
 1 5 -11 1828.74 411.253 7
 -1 -5 11 1714.73 389.558 1
 1 5 -10 345.398 112.573 5
 1 5 -10 531.658 231.933 7
 -1 -5 10 160.998 94.4947 6
 -1 -5 10 154.654 149.316 1
 -1 -5 9 360.594 197.217 1
 -1 -5 9 246.282 132.938 6
 1 5 -9 340.526 198.217 7
 -1 -5 9 232.011 146.698 3
 1 5 -9 217.214 97.9265 5
 -1 -5 8 5826.5 613.319 1
 1 5 -8 5594.24 562.531 1
 -1 -5 8 5587.46 551.242 3
 1 5 -8 4863.99 513.266 3
 1 5 -8 5032.8 422.953 5
 -1 -5 7 849.279 211.401 3
 1 5 -7 1093.25 227.278 3
 1 5 -7 1386.65 273.552 1
 -1 -5 7 1075.81 252.21 1
 1 5 -6 16960.9 905.801 1
 -1 -5 6 17605.9 967.564 1
 -1 -5 6 16026.2 806.998 3
 1 5 -6 15406.1 799.342 3
 1 5 -5 798.561 199.66 1
 -1 -5 5 747.011 165.548 3
 -1 -5 5 863.316 212.204 1
 1 5 -5 969.435 190.194 3
 -1 -5 4 12955.9 781.8 1
 1 5 -4 13305.8 651.972 3
 -1 -5 4 13444.6 637.105 3
 1 5 -4 13696 765.311 1
 -1 -5 4 12513.8 605.027 4
 1 5 -3 91.7025 84.7792 1
 -1 -5 3 214.713 100.048 4
 -1 -5 3 246.901 85.7915 3
 1 5 -3 323.258 108.231 3
 -1 -5 2 8762.75 516.984 4
 -1 -5 2 9084.35 479.799 3
 1 5 -2 8434.84 616.187 1
 -1 -5 1 1911.16 260.494 4
 -1 -5 1 2082.09 284.961 2
 1 5 -1 2617.41 295.558 4
 -1 -5 1 2319.3 255.304 3
 1 5 0 10143.2 634.81 2
 1 5 0 9206.16 632.366 7
 -1 -5 0 10217.9 544.634 3
 -1 -5 0 9635.89 630.689 2
 1 5 0 10247.6 621.377 4
 1 5 1 9669.29 668.184 7
 1 5 1 8869.27 631.889 4
 1 5 1 9908.32 653.129 2
 -1 -5 -1 10020.5 667.026 2
 1 5 2 3547.43 409.959 2
 1 5 2 3022.83 382.422 7
 1 5 2 2572.95 363.327 4
 -1 -5 -2 2833.38 377.182 2
 -1 -5 -2 3267.55 417.604 4
 -1 -5 -3 2898.46 426.81 4
 1 5 3 2961.28 424.676 4
 1 5 3 3368.38 428.831 2
 -1 -5 -3 3761.37 454.337 2
 1 5 3 3113.83 417.296 7
 -1 -5 -4 20108.5 1202.41 4
 -1 -5 -4 20437.9 1082.24 7
 1 5 4 21130 1128.4 2
 1 5 5 953.289 269.056 2
 -1 -5 -5 653.175 187.696 6
 -1 -5 -5 703.201 222.563 7
 -1 -5 -5 1005.11 315.733 4
 -1 -5 -6 786.354 286.38 4
 -1 -5 -6 647.319 216.114 7
 -1 -5 -6 535.561 170.066 6
 1 5 6 976.375 306.695 2
 1 5 7 327.763 212.631 2
 -1 -5 -7 196.518 236.892 4
 -1 -5 -7 203.614 119.651 6
 -1 -5 -7 236.023 165.133 7
 -1 -5 -8 -116.636 150.935 7
 1 5 8 -1.01562 150.484 2
 1 5 8 46.4979 94.1205 1
 -1 -5 -9 0.99007 102.835 7
 -1 -6 13 2165.27 493.071 1
 -1 -6 12 2728.13 524.26 1
 1 6 -12 2073.47 467.334 7
 -1 -6 11 -249.123 123.809 6
 1 6 -11 -39.5464 121.959 7
 -1 -6 11 225.656 198.242 1
 1 6 -11 110.255 84.6622 5
 -1 -6 10 235.881 174.901 1
 -1 -6 10 66.2071 95.5801 3
 1 6 -10 454.877 215.642 7
 -1 -6 10 85.6227 77.4349 6
 1 6 -10 237.889 105.456 5
 -1 -6 9 648.125 215.58 1
 -1 -6 9 1096.55 276.005 3
 1 6 -9 998.074 199.182 5
 -1 -6 8 2172.83 397.561 1
 1 6 -8 2084.91 348.431 3
 -1 -6 8 1777.76 336.732 3
 1 6 -8 2079.46 308.762 5
 1 6 -7 800.078 208.753 3
 -1 -6 7 510.318 199.423 1
 1 6 -7 1090.31 249.987 1
 -1 -6 7 1099.46 242.521 3
 1 6 -6 5248.97 534.996 1
 -1 -6 6 5358.32 487.123 3
 -1 -6 6 5360.02 564.519 1
 1 6 -6 5963.79 517.501 3
 1 6 -5 2769.33 379.917 1
 1 6 -5 3186.62 360.961 3
 -1 -6 5 3367.88 361.907 3
 1 6 -5 3233.55 391.462 2
 -1 -6 4 8065.9 531.802 3
 -1 -6 4 8539.32 545.049 4
 1 6 -4 7613.33 526.41 3
 1 6 -4 8506.14 658.16 1
 1 6 -4 9092.37 649.148 2
 1 6 -3 11839.3 780.219 1
 -1 -6 3 12488 668.362 4
 -1 -6 3 11585 609.393 3
 1 6 -3 12337.6 733.097 2
 1 6 -2 15897.5 920.732 1
 1 6 -2 15067 806.037 2
 -1 -6 2 15240.4 699.846 3
 1 6 -1 69.1006 73.8997 1
 1 6 -1 306.189 132.035 7
 -1 -6 1 283.747 132.671 2
 1 6 -1 408.904 138.338 4
 1 6 -1 171.542 98.7968 2
 -1 -6 1 406.579 123.67 3
 1 6 0 729.073 198.148 4
 -1 -6 0 963.042 218.515 2
 1 6 0 693.651 196.108 2
 1 6 0 1183.19 251.164 7
 -1 -6 0 850.029 204.625 4
 -1 -6 0 787.798 177.027 3
 -1 -6 -1 1387.38 283.432 4
 1 6 1 775.583 218.261 7
 1 6 1 975.524 226.711 2
 -1 -6 -1 875.794 215.977 2
 1 6 1 1445.14 282.434 4
 -1 -6 -1 1069.6 209.281 3
 -1 -6 -2 130.683 125.046 4
 1 6 2 -103.906 111.118 4
 1 6 2 182.049 120.83 2
 -1 -6 -2 42.9511 87.825 2
 -1 -6 -3 1957.31 381.962 4
 1 6 3 2373.64 391.909 2
 -1 -6 -4 1505.28 347.536 4
 1 6 4 1646.64 331.581 2
 -1 -6 -5 425.539 231.736 4
 -1 -6 -5 77.7087 100.753 6
 1 6 5 205.082 119.674 2
 -1 -6 -6 4425.3 488.422 6
 1 6 6 4167.68 605.592 2
 -1 -6 -6 3435.19 602.05 4
 -1 -6 -7 747.525 264.974 7
 -1 -6 -7 758.348 299.324 4
 1 6 7 855.632 286.787 2
 -1 -6 -8 47.2173 119.033 7
 1 6 8 113.35 104.629 2
 -1 -7 13 2419.01 531.092 1
 -1 -7 12 1330.45 296.726 6
 1 7 -12 1182.92 359.386 7
 -1 -7 12 1165.16 377.921 1
 -1 -7 11 97.4231 168.489 1
 1 7 -11 248.626 197.85 7
 -1 -7 11 80.6746 118.386 6
 1 7 -11 132.331 78.8866 5
 -1 -7 11 179.918 118.357 3
 -1 -7 10 92.2044 123.442 1
 -1 -7 10 38.9522 103.371 3
 1 7 -10 -41.4166 60.3423 5
 1 7 -9 365.608 156.447 5
 -1 -7 9 361.774 162.587 1
 -1 -7 9 372.701 174.453 3
 -1 -7 8 626.461 207.723 3
 -1 -7 8 540.08 215.029 1
 -1 -7 7 3442.39 439.87 3
 -1 -7 7 3995.7 531.225 1
 1 7 -7 3696.92 455.186 3
 -1 -7 6 31.6835 56.1025 4
 -1 -7 6 257.056 134.077 3
 1 7 -6 151.008 88.8999 2
 1 7 -6 137.803 123.887 1
 1 7 -6 92.5503 99.1276 3
 1 7 -5 26.5402 85.7206 3
 1 7 -5 210.637 124.194 1
 1 7 -5 15.0738 76.1011 2
 -1 -7 5 20.2862 76.6165 3
 1 7 -4 2366.55 325.671 3
 -1 -7 4 2504.17 327.776 3
 1 7 -4 2853.88 416.234 1
 1 7 -4 3005.33 397.407 2
 -1 -7 3 474.523 144.532 3
 1 7 -3 294.166 144.082 2
 1 7 -3 639.192 202.439 1
 -1 -7 2 16664.2 886.91 4
 1 7 -2 16736.5 913.185 2
 1 7 -2 17841 1057.08 1
 -1 -7 2 15783.3 776.362 3
 -1 -7 1 8384.35 660.798 4
 1 7 -1 8113.06 652.093 2
 -1 -7 1 9157.09 602.905 3
 1 7 -1 8945.08 658.33 4
 1 7 -1 9753.91 803.796 1
 -1 -7 1 9151.69 700.786 2
 -1 -7 0 589.766 205.159 4
 1 7 0 252.121 140.726 4
 -1 -7 0 364.21 137.796 3
 1 7 0 153.493 98.455 2
 -1 -7 0 280.831 134.893 2
 -1 -7 -1 605.485 164.512 3
 -1 -7 -1 571.106 199.155 4
 1 7 1 435.782 181.357 4
 1 7 2 330.605 149.03 2
 -1 -7 -2 116.511 110.394 4
 -1 -7 -2 402.349 172.202 3
 -1 -7 -3 193.395 151.854 4
 1 7 3 257.252 164.374 2
 1 7 4 1708.91 369.427 2
 -1 -7 -4 1817.81 417.676 4
 -1 -7 -5 3695.02 490.583 6
 1 7 5 3835.27 586.191 2
 -1 -7 -5 2878.72 554.932 4
 -1 -7 -6 -71.4977 105.943 4
 1 7 6 65.7224 135.076 2
 -1 -7 -6 -56.9373 84.5518 6
 -1 -7 -7 409.437 262.066 4
 1 7 7 97.1509 192.867 2
 -1 -8 13 125.61 163.786 1
 -1 -8 12 683.792 305.021 1
 -1 -8 12 556.028 226.527 6
 1 8 -11 -31.3614 181.575 7
 -1 -8 11 403.683 219.096 6
 -1 -8 11 609.787 259.445 3
 -1 -8 11 252.872 178.35 1
 -1 -8 10 173.524 150.832 3
 1 8 -10 44.8881 72.7585 5
 -1 -8 10 91.9111 131.112 1
 -1 -8 9 180.884 145.156 3
 1 8 -9 172.981 122.198 5
 -1 -8 9 88.2684 155.073 1
 -1 -8 8 417.28 204.221 1
 1 8 -8 139.713 110.851 2
 -1 -8 8 505.471 168.514 4
 -1 -8 8 380.707 154.62 3
 -1 -8 7 229.802 115.982 4
 -1 -8 7 294.725 143.886 3
 1 8 -7 311.601 157.512 2
 1 8 -6 71.7658 97.6517 3
 -1 -8 6 292.279 141.533 4
 -1 -8 6 174.07 111.627 3
 1 8 -6 102.005 102.343 2
 -1 -8 5 793.364 222.242 4
 1 8 -5 1024.29 256.853 2
 -1 -8 5 1067.55 231.203 3
 1 8 -5 908.358 231.687 3
 -1 -8 4 3327.23 418.289 4
 -1 -8 4 3333.31 396.028 3
 1 8 -4 2748.87 400.354 2
 -1 -8 3 650.469 201.017 4
 -1 -8 3 794.927 197.535 3
 1 8 -3 755.826 220.14 2
 -1 -8 2 72.6699 80.0662 4
 1 8 -2 -41.0858 98.3704 2
 -1 -8 2 0.46747 70.9405 3
 1 8 -1 321.17 161.409 2
 -1 -8 1 366.123 152.744 3
 -1 -8 1 536.638 202.207 4
 1 8 0 919.893 246.262 4
 -1 -8 0 320.852 181.668 4
 1 8 0 486.626 180.422 2
 -1 -8 0 369.645 138.17 3
 -1 -8 -1 -74.4554 80.6964 3
 -1 -8 -1 89.0468 82.9186 4
 -1 -8 -2 163.029 129.228 3
 -1 -8 -2 382.991 227.548 4
 1 8 2 138.698 126.142 2
 -1 -8 -3 143.716 183.32 4
 -1 -8 -3 -38.5008 98.2707 3
 1 8 3 54.0714 103.841 2
 -1 -8 -4 520.064 211.255 6
 -1 -8 -4 111.961 183.923 4
 1 8 4 641.117 262.078 2
 -1 -8 -5 449.878 256.236 4
 -1 -8 -5 760.51 248.312 6
 1 8 5 654.006 264.353 2
 -1 -8 -6 305.688 233.336 4
 -1 -9 12 126.726 133.588 3
 -1 -9 12 481.914 243.587 1
 -1 -9 12 287.937 213.638 6
 -1 -9 11 -81.5723 138.307 6
 -1 -9 11 1.12358 129.976 1
 -1 -9 11 -79.9528 119.645 3
 1 9 -10 285.592 174.744 5
 -1 -9 10 344.339 167.182 4
 -1 -9 10 -123.184 151.195 3
 1 9 -10 218.786 169.423 2
 -1 -9 10 344.458 173.417 1
 -1 -9 9 -250.208 139.068 4
 1 9 -9 32.5534 85.523 2
 1 9 -9 128.912 141.776 5
 -1 -9 9 -29.344 81.7914 3
 -1 -9 8 266.266 153.452 4
 -1 -9 8 107.304 85.2446 3
 1 9 -8 252.732 154.637 2
 1 9 -7 474.688 193.657 2
 -1 -9 7 709.231 211.534 4
 -1 -9 7 525.794 201.173 3
 -1 -9 6 3979.88 487.921 4
 -1 -9 6 4011.27 485.809 3
 1 9 -6 3773.7 517.53 2
 -1 -9 5 1602.89 296.396 3
 -1 -9 5 1861.74 323.319 4
 1 9 -5 1799.06 340.143 2
 -1 -9 4 5164.73 556.228 4
 1 9 -4 4976.59 568.787 2
 -1 -9 4 4369.04 476.752 3
 -1 -9 3 -45.76 100.234 4
 1 9 -3 -7.34084 79.2236 2
 -1 -9 3 -53.5913 55.5053 3
 -1 -9 2 1559.17 325.229 4
 1 9 -2 1280.72 302.343 2
 -1 -9 2 1478.08 284.745 3
 1 9 -1 4209.9 534.565 2
 -1 -9 1 4966.68 597.441 4
 -1 -9 1 4165.97 475.417 3
 -1 -9 0 2638.99 456.482 4
 1 9 0 3343.19 487.736 2
 -1 -9 0 3244.5 436.106 3
 1 9 1 65.734 116.274 2
 -1 -9 -1 236.806 151.598 4
 -1 -9 -1 242.133 144.049 3
 -1 -9 -2 243.423 136.121 4
 1 9 2 4.1709 107.309 2
 -1 -9 -2 151.17 113.323 3
 -1 -9 -3 382.032 169.661 3
 -1 -9 -3 358.002 163.976 4
 1 9 3 349.622 165.247 2
 -1 -9 -4 -57.3182 106.351 6
 -1 -9 -4 26.0559 83.2327 3
 -1 -9 -4 -95.1625 140.201 4
 1 9 4 38.7624 134.447 2
 1 10 -11 2107.14 445.495 2
 -1 -10 11 1680.29 402.139 3
 -1 -10 11 1315.74 382.377 6
 -1 -10 10 413.59 231.203 3
 1 10 -10 86.1837 128.986 5
 1 10 -10 285.644 207.141 2
 1 10 -9 658.083 254.115 5
 -1 -10 9 281.63 171.844 3
 1 10 -9 548.937 241.971 2
 1 10 -8 119.719 172.991 5
 -1 -10 8 99.0427 109.239 3
 1 10 -8 -177.585 132.93 2
 1 10 -7 60.5358 107.595 2
 -1 -10 7 53.1888 59.2507 3
 -1 -10 7 51.9291 140.732 4
 -1 -10 6 633.984 205.427 4
 1 10 -6 991.821 290.658 2
 -1 -10 6 417.268 164.526 3
 -1 -10 5 811.568 241.03 4
 -1 -10 5 664.982 202.441 3
 1 10 -5 569.195 213.521 2
 -1 -10 4 147.384 123.679 4
 -1 -10 4 441.238 188.238 3
 1 10 -4 328.976 163.807 2
 -1 -10 3 1167.72 272.901 3
 1 10 -3 1289.51 311.337 2
 -1 -10 3 1157.19 299.781 4
 1 10 -2 4062.63 546.438 2
 -1 -10 2 3274.87 504.473 4
 -1 -10 2 3979.82 493.457 3
 -1 -10 1 1987.74 408.865 4
 -1 -10 1 1686.74 324.896 3
 1 10 -1 2148.92 412.031 2
 1 10 0 36.1574 78.9655 2
 -1 -10 0 29.6549 96.8192 4
 -1 -10 -1 -42.6009 172.757 4
 1 10 1 -127.185 129.088 2
 -1 -10 -2 4050.65 645.929 4
 1 10 2 4643.73 652.058 2
 -1 -10 -3 2417.41 533.766 4
 1 10 3 1727.14 416.006 2
 -1 -10 -3 1630.65 421.525 6
 1 11 -9 871.208 288.753 2
 1 11 -8 -38.7875 117.477 5
 1 11 -8 -4.59955 90.0459 2
 1 11 -7 -61.4245 100.79 2
 1 11 -6 394.812 185.53 2
 1 11 -5 213.437 135.302 2
 1 11 -4 464.839 204.813 2
 1 11 -3 255.143 155.493 2
 1 11 -2 327.301 174.541 2
 1 11 -1 -63.955 76.5573 2
 1 11 0 186.65 75.3914 2
 2 -12 -1 -6.44315 123.809 3
 2 -12 0 117.143 185.023 4
 2 -12 0 72.38 160.604 3
 2 -12 1 127.4 189.601 4
 2 -12 1 303.936 220.053 3
 2 -12 2 4732.4 730.808 4
 2 -12 2 4293.83 639.008 3
 2 -12 3 3475.57 568.285 3
 2 -12 3 2333.49 516.156 4
 2 -12 4 2209.09 504.502 4
 2 -12 4 1519.59 388.394 3
 2 -12 5 200.606 176.645 4
 2 -12 5 -8.02485 131.226 3
 2 -12 6 1012.22 330.234 3
 2 -12 6 537.911 244.046 4
 2 -12 7 -26.7857 101.66 4
 2 -12 8 -84.6474 175.338 4
 2 -11 -3 218.293 147.411 3
 2 -11 -2 1378.7 373.037 3
 2 -11 -2 1389.38 426.984 4
 -2 11 2 2143.45 472.886 5
 -2 11 1 5614.47 767.056 5
 2 -11 -1 4859.54 754.044 4
 2 -11 -1 5704.88 731.362 3
 -2 11 0 4003.19 648.467 5
 2 -11 0 2845.36 504.826 3
 2 -11 0 3899.93 653.066 4
 2 -11 1 1725.81 424.743 4
 -2 11 -1 2125.98 474.744 5
 2 -11 1 1600.43 378.995 3
 2 -11 2 -83.0055 157.85 3
 2 -11 2 38.9695 84.772 4
 -2 11 -3 670.406 261.436 5
 2 -11 3 945.84 318.789 4
 2 -11 3 577.608 228.528 3
 2 -11 4 597.19 256.245 4
 -2 11 -4 359.016 193.87 5
 2 -11 4 362.75 183.063 3
 2 -11 5 4955.11 708.577 4
 -2 11 -5 4300.97 663.604 5
 2 -11 5 5550.85 706.386 3
 2 -11 6 384.469 233.663 4
 2 -11 6 324.451 197.31 3
 -2 11 -6 248.152 147.45 5
 2 -11 7 104.67 148.025 3
 2 -11 7 28.477 93.9819 4
 -2 11 -7 -127.667 171.754 5
 -2 11 -8 1690 410.669 5
 2 -11 8 1419.31 411.278 4
 2 -11 8 2075.05 461.442 3
 -2 11 -8 2045.54 474.721 7
 -2 11 -9 311.556 205.298 5
 2 -11 9 154.069 186.401 4
 -2 11 -10 744.575 277.687 5
 -2 10 6 1203.35 350.808 5
 -2 10 6 1289.41 355.908 1
 2 -10 -5 1828.12 456.948 3
 -2 10 5 1946.33 447.469 5
 -2 10 5 2121.5 420.289 1
 -2 10 4 115.674 92.4199 5
 2 -10 -4 91.423 123.398 4
 -2 10 4 224.416 155.559 1
 -2 10 4 156.887 140.504 2
 2 -10 -4 169.31 149.408 3
 -2 10 3 -95.9397 94.6312 2
 2 -10 -3 -48.9271 114.108 4
 -2 10 3 -0.96926 90.886 5
 2 -10 -3 224.951 188.917 3
 -2 10 2 7420.25 625.801 2
 -2 10 2 7872.21 854.589 5
 2 -10 -2 8399.42 855.841 3
 2 -10 -2 7753.48 915.901 4
 -2 10 1 779.191 280.202 5
 2 -10 -1 709.153 237.736 3
 -2 10 1 596.014 171.553 2
 2 -10 -1 665.147 249.705 4
 2 -10 0 10951.6 1040.86 4
 -2 10 0 10560.3 966.238 5
 2 -10 0 8408.08 843.178 3
 -2 10 0 9122.53 609.701 2
 2 -10 1 117.848 183.261 3
 2 -10 1 -81.2577 146.92 4
 -2 10 -1 62.5376 63.6076 2
 -2 10 -1 -89.4485 86.951 5
 -2 10 -2 479.868 238.159 5
 2 -10 2 236.958 173.663 4
 2 -10 2 33.0042 71.6943 3
 2 -10 3 127.392 108.944 3
 2 -10 3 331.195 179.262 4
 -2 10 -3 78.8262 91.852 5
 2 -10 4 813.127 277.654 4
 2 -10 4 386.646 186.219 3
 -2 10 -4 661.462 254.141 5
 -2 10 -5 7907.46 820.218 5
 -2 10 -5 6484.89 500.568 2
 2 -10 5 7227.99 761.279 3
 2 -10 5 7227.63 791.921 4
 -2 10 -6 207.573 164.799 5
 2 -10 6 -14.5483 88.2436 3
 2 -10 6 -41.5135 92.211 4
 -2 10 -6 88.17 81.8746 2
 2 -10 7 1089.67 320.309 4
 -2 10 -7 1577.17 377.415 5
 2 -10 7 1443.17 359.278 3
 -2 10 -7 1870.63 305.68 2
 2 -10 8 181.721 174.869 4
 -2 10 -8 78.6498 143.453 5
 -2 10 -8 245.549 199.418 7
 2 -10 8 170.665 151.896 3
 -2 10 -9 502.94 217.08 5
 2 -10 9 64.9093 162.629 3
 -2 10 -9 181.682 183.485 7
 -2 10 -10 -14.9295 74.5414 5
 -2 9 7 -83.0868 105.938 1
 -2 9 7 259.597 168.793 5
 -2 9 6 1543.82 385.275 5
 2 -9 -6 2474.17 574.198 4
 -2 9 6 1257.41 330.256 1
 -2 9 5 1560.89 344.449 1
 2 -9 -5 880.52 341.23 4
 -2 9 5 1680.78 377.967 5
 -2 9 4 33336.5 1457.4 1
 -2 9 4 30932.6 1382.4 2
 2 -9 -4 31408 1860.85 4
 2 -9 -4 31956.4 1691.3 3
 -2 9 4 31894.5 1621.09 5
 -2 9 3 7812.79 654.543 2
 2 -9 -3 7999.35 898.949 4
 2 -9 -3 7792.55 806.654 3
 -2 9 3 8024.81 808.595 5
 -2 9 2 8.18023 103.438 5
 2 -9 -2 10.1347 55.7563 2
 2 -9 -2 -49.254 168.041 4
 2 -9 -2 80.1997 94.0856 3
 -2 9 2 29.382 91.3516 2
 -2 9 1 3433.54 438.257 7
 -2 9 1 3708.79 388.145 2
 2 -9 -1 4182.92 607.357 4
 2 -9 -1 3980.86 413.915 2
 2 -9 -1 3554.67 511.641 3
 -2 9 1 3631.55 529.444 5
 2 -9 0 5042.26 652.579 4
 -2 9 0 4598.67 500.229 7
 -2 9 0 3849.73 550.98 5
 -2 9 0 3929.68 453.242 1
 2 -9 0 4812.53 582.584 3
 -2 9 -1 2806.19 453.777 5
 2 -9 1 2676.65 474.541 4
 2 -9 1 2155.2 393.493 3
 -2 9 -1 2984.71 370.711 1
 -2 9 -2 1129.17 306.024 5
 2 -9 2 1328.68 325.995 4
 -2 9 -2 1446.82 208.601 2
 -2 9 -2 1466.65 242.4 1
 2 -9 2 1733.61 350.105 3
 2 -9 3 4746.55 612.211 4
 -2 9 -3 4479.76 363.496 2
 -2 9 -3 4568.06 408.576 1
 -2 9 -3 4713.85 596.376 5
 2 -9 3 3794.7 515.696 3
 -2 9 -4 567.62 230.657 5
 -2 9 -4 366.139 118.073 1
 2 -9 4 238.797 153.51 4
 2 -9 4 308.564 169.083 3
 -2 9 -5 3065.57 327.333 1
 2 -9 5 3063.39 475.771 3
 -2 9 -5 3761.65 529.609 5
 2 -9 5 2882.94 495.441 4
 -2 9 -6 239.017 110.356 1
 2 -9 6 456.671 191.911 4
 -2 9 -6 384.986 129.643 2
 -2 9 -6 71.2983 110.13 5
 2 -9 6 437.209 181.816 3
 -2 9 -7 110.263 92.1672 2
 2 -9 7 127.556 138.511 3
 -2 9 -7 96.0859 122.25 5
 -2 9 -8 2497.43 435.616 5
 2 -9 8 2246.97 444.436 3
 -2 9 -8 2129.72 441.463 7
 2 -9 8 2112.66 342.644 1
 2 -9 9 1020.66 254.416 1
 -2 9 -9 1592 347.679 5
 -2 9 -9 677.487 287.713 7
 2 -9 9 1275.8 354.921 3
 -2 9 -10 1494.13 341.377 5
 -2 9 -10 1478.5 404.967 7
 2 -9 10 959.996 307.429 3
 -2 8 8 -41.177 91.1096 1
 -2 8 7 172.73 186.367 1
 2 -8 -7 51.8716 123.835 4
 -2 8 7 126.997 164.609 5
 -2 8 6 2203.62 402.051 5
 2 -8 -6 1435.61 412.6 4
 -2 8 6 1309.96 315.316 1
 2 -8 -5 5023.68 736.234 4
 -2 8 5 4296.68 538.667 1
 -2 8 5 4914 598.871 5
 -2 8 4 523.329 180.176 1
 2 -8 -4 431.827 172.692 2
 2 -8 -4 199.507 188.086 4
 -2 8 4 314.125 164.039 5
 -2 8 4 454.551 156.82 7
 -2 8 4 326.718 155.564 2
 -2 8 3 2462.63 344.93 2
 2 -8 -3 3200.92 390.197 2
 -2 8 3 2315.35 400.462 5
 2 -8 -3 3177.52 536.095 4
 -2 8 3 2579.78 353.337 7
 2 -8 -3 3228.37 490.836 3
 2 -8 -2 62565.8 2264.32 4
 -2 8 2 58838.3 1527.34 2
 -2 8 2 55874.8 1608.29 7
 -2 8 2 58570.7 1972.41 5
 2 -8 -2 58215.7 1557.4 2
 2 -8 -2 59158.9 2006.58 3
 2 -8 -1 7745.32 530.06 2
 -2 8 1 7891.77 598.935 7
 -2 8 1 7732.45 717.944 5
 2 -8 -1 7262.62 678.979 3
 2 -8 -1 7692.04 771.206 4
 2 -8 0 10325.2 796.375 3
 2 -8 0 10928 893.885 4
 -2 8 0 9879.35 535.497 2
 -2 8 0 10239.5 685.663 7
 -2 8 0 10484.2 827.35 5
 2 -8 1 1167.66 292.994 4
 -2 8 -1 1578.12 324.223 5
 2 -8 1 1881.1 344.222 3
 -2 8 -1 1530.46 240.95 1
 -2 8 -1 1611.76 202.76 2
 2 -8 2 549.153 194.525 3
 -2 8 -2 766.055 143.307 2
 2 -8 2 759.62 231.901 4
 -2 8 -2 832.13 236.783 5
 -2 8 -2 608.811 138.258 1
 -2 8 -3 1612.55 204.541 2
 2 -8 3 1556.79 318.773 4
 -2 8 -3 1451.28 209.04 1
 -2 8 -3 1507.13 317.704 5
 2 -8 3 1956.56 344.484 3
 -2 8 -4 98.7942 82.3894 5
 -2 8 -4 89.299 61.4247 2
 2 -8 4 184.793 123.761 4
 -2 8 -4 160.33 71.4176 1
 2 -8 4 170.754 101.355 3
 -2 8 -5 2540.14 401.913 5
 -2 8 -5 1853.3 242.987 1
 2 -8 5 2223.26 395.011 3
 2 -8 5 2071.26 379.616 4
 -2 8 -6 751.327 225.509 5
 2 -8 6 995.36 270.857 3
 -2 8 -6 644.87 150.916 1
 -2 8 -7 1257.36 292.479 5
 2 -8 7 1243.77 249.36 1
 -2 8 -7 1257.79 315.04 7
 -2 8 -7 1312.68 228.948 1
 2 -8 7 1843.07 368.099 3
 -2 8 -8 1012.03 274.096 5
 2 -8 8 726.463 196.42 1
 -2 8 -8 755.014 267.743 7
 -2 8 -8 646.767 172.528 1
 2 -8 8 750.097 270.986 3
 2 -8 9 4438.31 524.042 1
 -2 8 -9 4050.14 620.393 7
 2 -8 9 3721.35 575.237 3
 -2 8 -9 3704.24 487.919 5
 2 -8 10 738.156 288.049 3
 -2 8 -10 1111.38 353.49 7
 2 -8 10 467.296 185.323 1
 -2 8 -10 384.527 152.995 5
 -2 8 -11 505.67 230.762 7
 2 -8 11 617.712 262.141 1
 2 -8 11 365.643 193.656 3
 -2 7 9 126.902 173.93 1
 -2 7 8 421.477 159.673 5
 -2 7 8 334.482 206.526 1
 2 -7 -8 656.451 309.707 4
 -2 7 7 398.643 162.17 5
 2 -7 -7 440.777 245.261 4
 -2 7 7 847.822 278.019 1
 -2 7 6 5351.96 607.057 1
 2 -7 -6 6568.91 831.123 4
 -2 7 6 4740.65 505.433 7
 -2 7 6 5395.03 579.013 5
 2 -7 -5 9390.99 722.798 2
 -2 7 5 10610.4 802.372 5
 -2 7 5 9585.24 749.099 1
 -2 7 5 9233.42 659.244 7
 2 -7 -5 9420.74 938.465 4
 -2 7 4 22170.1 978.531 7
 -2 7 4 21470.8 1043.69 1
 2 -7 -4 20671.2 1000.86 2
 -2 7 4 20075.2 1095.48 5
 2 -7 -4 22275.2 1362.45 4
 -2 7 4 21433 1023.27 2
 2 -7 -3 4593.88 605.705 4
 -2 7 3 4077.87 412.098 7
 2 -7 -3 4718.59 441.381 2
 -2 7 3 3460.49 459.895 5
 -2 7 3 3924.74 404.206 2
 2 -7 -2 186.453 96.2846 2
 2 -7 -2 133.265 80.9686 4
 -2 7 2 131.759 139.03 5
 -2 7 2 -31.4811 57.1302 7
 2 -7 -2 185.921 144.444 3
 -2 7 1 378.601 143.025 5
 -2 7 1 235.361 129.745 4
 2 -7 -1 416.003 184.374 4
 2 -7 -1 272.244 93.185 2
 2 -7 -1 585.268 183.318 3
 -2 7 1 214.703 81.8854 2
 2 -7 0 1670.44 337.919 4
 2 -7 0 873.032 146.783 2
 2 -7 0 910.347 231.103 3
 -2 7 0 860.5 144.364 2
 -2 7 0 569.265 192.344 5
 2 -7 1 32539.9 1381.82 4
 -2 7 -1 30400 771.074 2
 2 -7 1 31895.8 1283.91 3
 -2 7 -1 30765.4 935.521 1
 -2 7 -1 31588.2 1318.48 5
 -2 7 -2 -60.7626 95.4602 5
 -2 7 -2 51.0648 55.6092 1
 2 -7 2 120.948 126.059 4
 -2 7 -2 123.608 61.8489 2
 2 -7 2 34.0728 96.2717 3
 -2 7 -3 912.485 227.454 3
 2 -7 3 1198 262.602 4
 -2 7 -3 1099.15 155.239 2
 2 -7 3 1253.84 265.039 3
 -2 7 -3 1174.45 165.286 1
 -2 7 -3 1052.01 253.104 5
 -2 7 -4 406.076 154.127 3
 -2 7 -4 296.038 91.5928 2
 -2 7 -4 130.079 118.608 5
 2 -7 4 336.636 147.913 3
 -2 7 -4 299.515 84.4352 1
 -2 7 -5 5320.04 383.867 1
 2 -7 5 5106.24 416.402 1
 2 -7 5 5766.32 582.075 3
 -2 7 -5 6009.76 601.343 3
 -2 7 -5 4956.16 522.643 5
 -2 7 -6 3781.22 462.157 5
 2 -7 6 3785.87 498.032 3
 -2 7 -6 4237.23 525.73 7
 2 -7 6 3348.1 361.366 1
 -2 7 -6 4101.19 363.684 1
 -2 7 -7 18911.1 840.25 1
 2 -7 7 18947 1134.89 3
 2 -7 7 17514.1 886.007 1
 -2 7 -7 18525.5 1149.21 7
 -2 7 -7 19060.3 1034.97 5
 -2 7 -8 122.635 96.0866 2
 -2 7 -8 147.104 105.136 1
 -2 7 -8 34.3372 98.0015 7
 2 -7 8 128.78 167.535 3
 2 -7 8 34.6641 83.9984 1
 -2 7 -8 42.7227 82.448 5
 -2 7 -9 9677.15 920.357 7
 2 -7 9 10279.7 929.268 3
 2 -7 9 9867.83 775.467 1
 -2 7 -9 10424.8 761.287 5
 2 -7 10 238.045 124.96 1
 2 -7 10 710.219 284.784 3
 -2 7 -10 228.806 122.818 5
 -2 7 -10 485.541 222.333 7
 2 -7 11 1600.8 352.177 1
 -2 7 -11 1731.06 420.107 7
 2 -7 11 2416.88 493.426 3
 2 -7 12 1298.31 340.07 1
 2 -7 13 472.017 230.173 1
 2 -6 -10 1555.48 334.473 7
 -2 6 10 1579.77 419.094 1
 2 -6 -9 186.625 182.098 4
 2 -6 -9 218.955 144.537 7
 -2 6 9 223.614 168.711 1
 2 -6 -8 896.053 235.154 7
 2 -6 -8 1505.87 450.175 4
 -2 6 8 1003.84 225.123 5
 -2 6 8 1209.57 347.683 1
 -2 6 7 394.879 147.453 7
 -2 6 7 505.071 177.592 5
 2 -6 -7 951.153 344.326 4
 -2 6 7 831.372 260.452 1
 -2 6 6 1027.05 235.917 5
 2 -6 -6 1001.17 306.526 4
 -2 6 6 805.731 203.805 7
 -2 6 6 1222.82 282.598 1
 -2 6 5 525.612 170.97 5
 2 -6 -5 233.313 112.131 2
 2 -6 -5 717.691 261.345 4
 -2 6 5 568.291 173.42 1
 -2 6 5 457.964 151.631 7
 2 -6 -4 59253.4 2078.2 4
 -2 6 4 53134.7 1514.21 2
 2 -6 -4 50823.1 1453.21 2
 -2 6 4 53808.6 1622.39 5
 -2 6 4 54233.6 1538.22 1
 -2 6 3 2285.65 334.319 5
 -2 6 3 2692.23 420.252 4
 2 -6 -3 2677.27 430.827 4
 2 -6 -3 1941.65 259.088 2
 -2 6 2 2061.39 320.884 5
 2 -6 -2 2290.96 256.292 2
 -2 6 2 1719.95 322.471 4
 2 -6 -2 2635.49 406.384 4
 -2 6 2 1491.96 211.828 7
 -2 6 2 1954.81 236.328 2
 -2 6 1 48.696 65.6483 4
 2 -6 -1 108.97 106.761 4
 -2 6 1 141.319 71.8971 7
 2 -6 -1 35.6256 71.6126 3
 -2 6 1 105.468 102.129 5
 2 -6 -1 94.9265 61.248 2
 -2 6 1 64.2115 55.2763 2
 2 -6 0 13843 855.776 4
 2 -6 0 11910 463.976 2
 -2 6 0 12382.7 459.415 2
 2 -6 0 12032.6 741.04 3
 -2 6 0 11911.1 743.36 5
 2 -6 1 10217.4 713.149 4
 2 -6 1 10614.2 689.797 3
 -2 6 -1 10571.8 385.128 2
 -2 6 -1 9945.02 447.825 1
 -2 6 -1 10829.3 696.998 5
 -2 6 -2 902.319 209.881 3
 -2 6 -2 876.911 205.749 5
 -2 6 -2 1010.27 131.317 1
 2 -6 2 1342.66 265.677 4
 -2 6 -2 1011.86 124.402 2
 2 -6 2 921.287 203.245 3
 -2 6 -3 131.047 94.9435 3
 -2 6 -3 20.1777 84.0884 5
 2 -6 3 39.3003 69.7909 3
 -2 6 -3 -0.1801 33.0493 1
 -2 6 -3 28.639 45.5257 2
 -2 6 -4 340.111 131.858 5
 -2 6 -4 378.936 96.9218 1
 2 -6 4 264.408 97.4051 1
 2 -6 4 385.389 153.856 3
 -2 6 -4 457.798 167.551 3
 -2 6 -5 4481.25 457.238 5
 -2 6 -5 3879.68 459.45 3
 2 -6 5 4378.17 484.403 3
 -2 6 -5 4529.04 490.897 7
 2 -6 5 4883.9 380.49 1
 -2 6 -5 5013.73 359.408 1
 -2 6 -6 112.246 93.2728 5
 2 -6 6 38.8298 73.1024 1
 2 -6 6 88.7538 121.618 3
 -2 6 -6 175.127 153.442 7
 -2 6 -6 -4.71027 35.0282 1
 -2 6 -6 -15.3415 75.038 3
 -2 6 -7 1910.11 288.651 2
 2 -6 7 1407.25 254.643 1
 -2 6 -7 1921.34 373.668 7
 2 -6 7 1561.67 322.262 3
 -2 6 -7 1515.61 238.696 1
 -2 6 -7 1436.08 260.846 5
 2 -6 8 23174.4 1289.69 3
 2 -6 8 20697.3 1030.73 1
 -2 6 -8 22274.3 1279.73 7
 -2 6 -8 18834.4 981.247 2
 -2 6 -8 20824 1004.3 5
 2 -6 9 4729.65 534.964 1
 -2 6 -9 5459.32 679.919 7
 2 -6 9 5156.29 651.024 3
 -2 6 -9 4768.47 490.97 5
 2 -6 10 2123.19 408.832 1
 2 -6 10 2238.73 451.986 3
 -2 6 -10 2069.21 320.22 5
 -2 6 -10 1367.89 354.454 7
 2 -6 11 800.873 307.922 3
 -2 6 -11 293.789 166.437 7
 2 -6 11 333.729 179.068 1
 2 -6 12 667.91 262.348 1
 2 -6 13 -26.6014 147.333 1
 2 -5 -11 1485.23 335.215 7
 -2 5 10 445.271 211.782 1
 2 -5 -10 510.288 197.787 7
 2 -5 -10 473.464 277.922 4
 2 -5 -9 238.462 234.291 4
 -2 5 9 396.242 225.689 1
 2 -5 -9 36.1759 72.087 7
 -2 5 8 4700.61 596.089 1
 -2 5 8 4425.55 427.716 5
 -2 5 8 4958.04 523.229 7
 2 -5 -8 4540.1 702.383 4
 2 -5 -8 4880.95 510.94 7
 -2 5 7 8469.62 595.316 5
 2 -5 -7 9618.19 943.255 4
 -2 5 7 7890.07 610.494 7
 -2 5 7 8716.09 753.155 1
 2 -5 -7 8791.8 626.841 7
 -2 5 6 2278.26 303.025 5
 -2 5 6 2534.56 377.24 1
 2 -5 -6 2008.27 322.031 2
 2 -5 -6 2632.59 321.328 7
 2 -5 -6 2932.64 483.765 4
 -2 5 6 2327.06 312.73 7
 -2 5 5 4906.89 450.066 5
 -2 5 5 4985.09 482.343 1
 2 -5 -5 6022.97 654.635 4
 2 -5 -5 4735.92 458.037 2
 2 -5 -5 5834.08 445.754 7
 -2 5 4 14909.5 761.874 1
 -2 5 4 15269.3 981.721 4
 2 -5 -4 16034.9 1018.54 4
 2 -5 -4 13981.3 713.264 2
 -2 5 4 14506.5 650.713 7
 -2 5 4 14977 771.649 5
 -2 5 3 139.892 108.213 5
 -2 5 3 114.09 60.434 7
 2 -5 -3 -25.1619 44.8884 2
 -2 5 3 58.4783 76.9063 2
 -2 5 3 41.8472 77.0314 4
 -2 5 2 4064.63 450.758 4
 -2 5 2 3351.67 279.293 2
 2 -5 -2 2837.79 259.953 2
 -2 5 2 3276.9 271.545 7
 -2 5 2 3349.28 362.944 5
 -2 5 1 27487.5 1104.39 4
 2 -5 -1 26016.2 672.061 2
 -2 5 1 27418.8 673.574 2
 2 -5 -1 27582.1 1063.58 3
 -2 5 1 27242.9 1024.78 5
 -2 5 0 17311.7 814.67 5
 -2 5 0 16205.4 429.801 2
 2 -5 0 16242.9 443.665 2
 2 -5 0 16943.3 804.716 3
 -2 5 -1 30781.6 621.211 1
 -2 5 -1 31712.4 530.367 2
 2 -5 1 32209.5 1094.19 3
 -2 5 -1 31561.5 1091.66 5
 -2 5 -2 24154.4 512.75 1
 -2 5 -2 23507.2 513.491 2
 2 -5 2 27073.2 1009.6 3
 -2 5 -2 24985.4 978.62 5
 -2 5 -3 2596.89 189.71 1
 -2 5 -3 2709.17 321.824 5
 2 -5 3 2416.3 315.399 3
 2 -5 3 2716.46 213.051 1
 2 -5 4 15381.4 575.416 1
 -2 5 -4 15465 531.569 1
 -2 5 -4 13580.7 729.751 5
 2 -5 4 14335.8 790.689 3
 -2 5 -4 13634.5 760.263 7
 -2 5 -5 669.573 175.339 5
 -2 5 -5 829.533 140.902 1
 -2 5 -5 573.752 171.303 7
 2 -5 5 423.959 152.951 3
 -2 5 -5 574.99 166.729 3
 2 -5 5 596.105 135.402 1
 -2 5 -6 634.984 142 1
 -2 5 -6 475.166 156.908 3
 -2 5 -6 588.538 198.643 7
 2 -5 6 919.461 239.236 3
 -2 5 -6 788.355 183.336 2
 2 -5 6 732.028 175.776 1
 -2 5 -6 722.333 182.568 5
 -2 5 -7 572.052 208.252 7
 2 -5 7 229.996 103.744 1
 2 -5 7 154.104 99.9656 3
 -2 5 -7 323.132 129.261 2
 -2 5 -7 210.115 107.226 5
 2 -5 8 1906.87 373.802 3
 2 -5 8 1418.79 277.06 1
 -2 5 -8 1581.78 338.735 7
 -2 5 -8 1172.27 254.097 2
 -2 5 -8 1069.13 227.667 5
 2 -5 9 1177.48 316.471 3
 -2 5 -9 2044.59 402.917 7
 -2 5 -9 2027.13 291.435 5
 2 -5 9 2550.55 396.789 1
 -2 5 -10 94.3973 162.695 7
 2 -5 10 59.5228 105.125 1
 2 -5 10 84.0613 99.4015 3
 -2 5 -10 -55.7002 57.8289 5
 -2 5 -11 626.077 271.888 7
 2 -5 11 537.405 241.979 1
 -2 5 -12 1879.69 463.476 7
 2 -5 12 2301.42 458.352 1
 2 -5 13 1346.63 390.461 1
 2 -4 -12 246.54 146.663 7
 -2 4 11 257.755 211.146 1
 2 -4 -11 339.701 182.382 7
 2 -4 -11 238.549 236.089 4
 -2 4 10 127.423 158.75 1
 2 -4 -10 214.344 136.958 7
 2 -4 -10 91.2077 123.963 4
 -2 4 9 1105.76 180.006 5
 -2 4 9 1392.76 329.564 1
 2 -4 -9 1622.17 296.023 7
 2 -4 -9 1653.67 442.878 4
 -2 4 9 1259.41 272.154 7
 -2 4 8 96.4941 101.745 1
 -2 4 8 139.798 85.4326 5
 2 -4 -8 -42.3284 119.15 4
 -2 4 8 -74.5051 109.839 7
 2 -4 -8 28.2147 44.8575 6
 2 -4 -8 66.3704 99.231 7
 -2 4 7 302.17 119.307 5
 -2 4 7 117.281 99.9074 7
 2 -4 -7 166.474 109.367 7
 2 -4 -7 237.269 183.672 4
 2 -4 -7 298.971 113.44 2
 -2 4 7 183.236 125.597 1
 -2 4 6 18067.1 1141.36 4
 2 -4 -6 18712 795.404 7
 2 -4 -6 19291.5 958.357 2
 2 -4 -6 18468.4 1149.83 4
 -2 4 6 18965.9 771.603 5
 -2 4 6 18225.9 953.152 1
 -2 4 5 278.705 120.293 5
 -2 4 5 362.107 128.199 1
 -2 4 5 427.121 174.625 4
 2 -4 -5 352.981 183.812 4
 2 -4 -5 403.908 148.159 2
 2 -4 -5 252.975 87.081 7
 -2 4 5 339.656 109.591 7
 -2 4 4 1906.26 246.526 5
 -2 4 4 1643.56 311.892 4
 2 -4 -4 1715.7 237.492 2
 -2 4 4 1962.7 215.693 7
 2 -4 -4 1607.08 192.433 7
 -2 4 3 1159.86 196.926 5
 -2 4 3 1225.57 149.783 7
 -2 4 3 1304.3 245.297 4
 2 -4 -3 1201.06 176.358 2
 -2 4 3 1172.04 186.087 1
 2 -4 -2 1172.91 156.49 2
 -2 4 2 1189.11 226.122 4
 -2 4 2 1339.65 204.035 5
 -2 4 2 1098.37 156.78 1
 -2 4 2 1335.41 143.659 7
 -2 4 1 34072 698.298 1
 -2 4 1 34869.3 1121.52 4
 2 -4 -1 31169.4 1036.62 3
 -2 4 1 32193.7 619.335 2
 2 -4 -1 32664.8 618.309 2
 -2 4 1 35096.2 1033.94 5
 2 -4 0 2099.3 261.797 3
 -2 4 0 2159.24 261.931 5
 2 -4 0 2058.15 111.855 2
 -2 4 0 1869.62 104.233 2
 -2 4 -1 484.363 124.085 5
 2 -4 1 285.084 117.913 3
 -2 4 -2 7154.23 220.805 1
 -2 4 -2 6783.48 465.676 5
 2 -4 2 7223.15 490.577 3
 2 -4 2 6651.36 238.235 1
 2 -4 3 5221.23 273.007 1
 -2 4 -3 5974.57 269.124 1
 -2 4 -3 5508.26 294.88 2
 -2 4 -3 5053.91 413.108 7
 2 -4 3 5808.12 457.949 3
 2 -4 3 5680.37 425.51 5
 -2 4 -3 5576.22 425.119 5
 -2 4 -4 193.921 73.6427 2
 -2 4 -4 114.17 93.9642 5
 2 -4 4 195.158 99.9014 5
 -2 4 -4 1.58228 74.3554 7
 2 -4 4 133.349 90.6204 3
 2 -4 4 155.336 69.176 1
 2 -4 5 12198 587.336 1
 -2 4 -5 12292.7 608.689 2
 -2 4 -5 11683.4 724.412 7
 2 -4 5 12610.7 753.056 3
 -2 4 -5 12471.3 649.375 5
 2 -4 6 2492.62 301.945 1
 -2 4 -6 2374.51 350.792 7
 2 -4 6 2150.4 329.895 3
 -2 4 -6 2475.33 358.174 3
 -2 4 -6 2170.75 275.447 5
 -2 4 -6 1904.47 270.77 2
 2 -4 7 35.7187 121.381 3
 2 -4 7 26.1755 48.4875 1
 -2 4 -7 91.5365 106.257 7
 -2 4 -7 183.011 110.268 3
 -2 4 -7 47.8937 67.2689 5
 -2 4 -7 28.4858 88.8053 2
 2 -4 8 263.519 126.812 1
 2 -4 8 135.39 127.624 3
 -2 4 -8 75.9714 97.821 2
 -2 4 -8 287.935 169.087 7
 -2 4 -8 289.483 119.891 5
 2 -4 9 266.867 151.242 3
 2 -4 9 363.766 148.989 1
 2 -4 9 482.466 122.874 6
 -2 4 -10 3820.85 577.355 7
 2 -4 10 3369.54 504.459 1
 2 -4 11 2472.55 471.357 1
 -2 4 -11 1674.1 413.113 7
 -2 4 -12 316.751 217.612 7
 2 -4 12 210.38 153.344 1
 2 -4 13 90.9327 149.127 1
 2 -3 -12 229.956 172.035 7
 -2 3 11 218.632 160.565 1
 2 -3 -11 36.9059 80.3172 7
 2 -3 -10 1620.1 453.702 4
 2 -3 -10 1106.47 262.354 7
 -2 3 10 1185.39 334.993 1
 -2 3 9 5729.48 659.181 1
 -2 3 9 5356.54 553.708 7
 2 -3 -9 5229 519.318 7
 2 -3 -9 6148.94 766.055 4
 -2 3 9 5031.5 279.824 5
 -2 3 8 708.934 123.073 5
 -2 3 8 984.389 254.467 1
 -2 3 8 750.919 194.355 7
 2 -3 -8 872.722 194.332 7
 2 -3 -8 983.97 294.988 4
 2 -3 -8 1053.13 141.486 6
 -2 3 7 1407.6 181.247 5
 2 -3 -7 1193.6 302.272 4
 -2 3 7 1425.26 287.518 1
 2 -3 -7 1169.08 168.452 6
 2 -3 -7 1138.23 211.634 7
 2 -3 -7 822.762 211.493 2
 2 -3 -6 5049.43 391.365 7
 2 -3 -6 4639.16 544.423 4
 2 -3 -6 5619.74 502.131 2
 -2 3 6 4568.88 383.032 7
 -2 3 6 5938.66 527.038 1
 -2 3 6 5413.68 352.876 5
 2 -3 -6 5570.75 372.775 6
 -2 3 6 4882.46 553.154 4
 -2 3 5 422.588 131.047 1
 2 -3 -5 844.37 242.423 4
 -2 3 5 359.996 100.874 5
 2 -3 -5 582.017 129.376 7
 2 -3 -5 317.35 120.492 2
 -2 3 5 549.071 188.154 4
 -2 3 5 391.826 106.011 7
 -2 3 4 331.475 89.5182 5
 -2 3 4 345.645 89.2859 7
 -2 3 4 484.6 169.452 4
 2 -3 -4 440.017 122.801 2
 2 -3 -4 279.005 75.21 7
 -2 3 3 149.196 68.6273 5
 -2 3 3 5.03622 35.7088 7
 -2 3 3 164.277 124.254 4
 -2 3 3 -24.1396 50.6712 1
 2 -3 -3 -0.90604 28.3487 7
 2 -3 -3 -7.44918 52.368 2
 2 -3 -2 3374.2 229.858 2
 -2 3 2 4053.67 265.843 1
 -2 3 2 3121.67 327.572 4
 -2 3 2 3977.5 314.756 5
 -2 3 2 4025.09 185.993 7
 -2 3 1 32136.9 964.772 4
 2 -3 -1 32973.9 508.111 2
 2 -3 -1 31344.4 869.921 5
 -2 3 1 31737.1 870.113 5
 -2 3 1 32524.5 588.243 1
 2 -3 0 33818 917.978 3
 -2 3 0 31745.2 884.854 5
 -2 3 -1 81.7929 48.7961 7
 2 -3 1 138.455 88.3957 3
 -2 3 -1 176.771 91.2277 5
 2 -3 2 306.252 54.2765 1
 2 -3 2 242.607 100.288 3
 -2 3 -2 187.235 90.6528 7
 -2 3 -2 303.064 60.0754 2
 -2 3 -2 228.798 89.7514 5
 2 -3 3 47099.7 840.023 1
 -2 3 -3 47393.8 1134.97 5
 -2 3 -3 46892.7 918.196 2
 2 -3 3 47875.7 1218 3
 -2 3 -3 48127.2 1190.66 7
 2 -3 3 47070.6 1128.58 5
 2 -3 4 9277.66 451.251 1
 -2 3 -4 8719.68 463.057 2
 2 -3 4 9365.34 585.807 3
 -2 3 -4 8964.57 506.901 5
 -2 3 -4 8707.58 557.283 7
 2 -3 4 7663.47 465.698 5
 2 -3 5 508.157 121.948 5
 2 -3 5 242.279 89.1758 1
 -2 3 -5 646.969 162.088 7
 2 -3 5 657.689 167.822 3
 -2 3 -5 625.973 143.659 2
 -2 3 -5 718.551 155.552 5
 2 -3 6 15130.8 744.732 1
 -2 3 -6 16399.2 893.057 3
 -2 3 -6 15519.5 784.422 2
 -2 3 -6 16369.6 903.995 7
 -2 3 -6 15252.6 693.733 5
 2 -3 6 16523.9 903.574 3
 2 -3 6 17182.9 717.213 5
 -2 3 -7 25.4286 97.4337 7
 2 -3 7 104.523 72.223 5
 2 -3 7 68.4896 84.9735 1
 -2 3 -7 113.433 118.077 3
 2 -3 7 -139.594 118.12 3
 -2 3 -7 10.7268 52.1108 5
 2 -3 7 64.2858 63.9197 6
 -2 3 -7 -24.9279 56.2721 2
 2 -3 8 457.452 122.118 5
 2 -3 8 484.651 174.216 1
 -2 3 -8 295.098 149.084 7
 2 -3 8 370.218 161.04 3
 2 -3 8 551.733 112.189 6
 -2 3 -8 388.833 157.343 2
 2 -3 9 1159.92 189.607 5
 2 -3 9 1597.96 320.154 1
 -2 3 -9 1107.42 318.436 7
 2 -3 10 656.747 232.136 1
 -2 3 -10 427.822 196.566 7
 2 -3 11 5090.9 648.178 1
 -2 3 -11 6418.48 777.784 7
 2 -3 12 562.288 266.064 1
 -2 3 -12 1.08733 134.693 7
 2 -2 -13 672.114 239.053 7
 -2 2 12 -135.197 180.281 1
 2 -2 -12 33.5786 177.093 7
 -2 2 11 267.507 160.3 1
 2 -2 -11 428.726 187.23 7
 -2 2 10 43.3089 112.523 1
 2 -2 -10 94.4386 91.5734 7
 2 -2 -9 8568.59 862.207 4
 -2 2 9 8809.61 789.254 1
 2 -2 -9 8672.81 659.739 7
 2 -2 -8 5478.34 650.715 4
 2 -2 -8 5045.72 249.889 6
 -2 2 8 5108.03 485.429 7
 2 -2 -8 4983.44 458.653 7
 -2 2 8 4495.08 182.976 5
 -2 2 8 5244.38 566.677 1
 2 -2 -7 3053.2 234.1 6
 2 -2 -7 3229.97 404.222 2
 -2 2 7 2615.46 414.679 4
 2 -2 -7 3114.24 465.37 4
 -2 2 7 2829.78 190.046 5
 2 -2 -7 3246.25 340.131 7
 -2 2 7 2857.38 392.345 1
 -2 2 6 455.301 151.082 1
 2 -2 -6 431.712 180.484 4
 2 -2 -6 347.141 129.591 2
 -2 2 6 416.585 80.5044 5
 -2 2 6 480.116 174.652 4
 2 -2 -6 347.325 107.515 7
 -2 2 6 283.795 99.9519 7
 2 -2 -6 364.917 95.3384 6
 2 -2 -5 17959 914.317 4
 2 -2 -5 15903.4 744.471 2
 -2 2 5 16909.6 616.965 7
 -2 2 5 16426.6 513.143 5
 2 -2 -5 17472.8 605.461 6
 -2 2 5 18051.8 915.173 4
 2 -2 -5 17871.7 617.115 7
 -2 2 4 196.344 72.3214 5
 2 -2 -4 254.697 90.7713 2
 2 -2 -4 257.523 68.1813 7
 -2 2 4 284.357 114.722 4
 2 -2 -4 349.263 137.328 4
 2 -2 -4 173.216 66.2149 6
 -2 2 4 305.148 80.7658 7
 -2 2 4 310.13 106.256 1
 2 -2 -4 410.176 118.022 1
 -2 2 3 8147.91 376.98 5
 2 -2 -3 7646.64 396.933 1
 -2 2 3 7663.38 490.584 4
 2 -2 -3 8714.69 524.294 4
 -2 2 3 7933.25 270.64 7
 -2 2 3 6994.97 402.347 1
 2 -2 -3 8146.35 263.753 7
 2 -2 -3 7686.57 365.391 5
 -2 2 2 1.11385 43.5175 5
 -2 2 2 -63.4044 54.9442 4
 -2 2 2 29.4473 51.3167 1
 2 -2 -2 12.1273 54.7162 5
 2 -2 -2 7.78452 35.9126 1
 -2 2 1 5803.73 352.878 4
 -2 2 1 5941.98 339.326 5
 2 -2 -1 6149.3 233.482 1
 -2 2 1 6142.08 251.336 1
 -2 2 0 21070.2 653.518 5
 2 -2 0 20549.3 314.323 2
 -2 2 0 20316.7 424.085 7
 2 -2 0 20128.5 616.751 3
 -2 2 -1 251.073 81.4334 7
 -2 2 -1 233.201 50.0638 2
 2 -2 1 268.381 78.7942 7
 2 -2 1 186.691 89.8212 3
 2 -2 1 207.77 45.8745 2
 -2 2 -1 40.2253 58.9085 5
 2 -2 2 16803.4 490.559 2
 -2 2 -2 18298.1 623.13 7
 2 -2 2 18028.9 639.298 3
 2 -2 2 17875.1 640.87 7
 -2 2 -2 18805.1 660.488 5
 -2 2 -2 17253.6 492.85 2
 2 -2 3 20284.5 604.428 1
 -2 2 -3 19453.5 744.394 7
 2 -2 3 18992.9 635.62 2
 -2 2 -3 20294.9 643.813 2
 2 -2 3 20428.9 761.257 3
 -2 2 -3 19784.7 699.346 5
 2 -2 3 19665.1 690.391 5
 2 -2 4 10382.9 596.378 3
 2 -2 4 11352.5 527.514 1
 -2 2 -4 11119.4 627.045 7
 -2 2 -4 10837.3 545.328 2
 -2 2 -4 11862.2 558.884 5
 2 -2 4 10841 486.764 6
 2 -2 4 11182.9 538.893 5
 -2 2 -5 10703.2 665.494 7
 -2 2 -5 11464.6 572.856 5
 2 -2 5 10552.7 481.108 6
 2 -2 5 11720.2 605.08 1
 2 -2 5 9996.26 636.835 3
 2 -2 5 9774.64 521.557 5
 -2 2 -5 9946.86 590.183 2
 2 -2 6 1683.8 220.953 5
 2 -2 6 1570.38 278.515 3
 2 -2 6 1896.05 198.877 6
 -2 2 -6 2288.23 338.866 3
 2 -2 6 1908.88 323.738 7
 -2 2 -6 1809.79 299.603 7
 -2 2 -6 1860.51 285.13 2
 2 -2 6 1846.63 273.832 1
 2 -2 7 11247.4 732.599 1
 -2 2 -7 10986.1 778.339 3
 -2 2 -7 11635.8 767.417 2
 2 -2 7 11302.9 580.949 5
 2 -2 7 12841.1 877.471 7
 2 -2 7 11159.4 791.574 3
 2 -2 7 11969.5 924.386 4
 2 -2 7 10949.5 441.737 6
 -2 2 -7 10908.2 792.632 7
 2 -2 8 1291.19 274.842 1
 -2 2 -8 631.564 233.717 7
 2 -2 8 647.741 84.1191 6
 2 -2 8 676.754 147.722 5
 -2 2 -9 7553.4 756.402 7
 2 -2 9 7746.7 718.74 1
 2 -2 9 7452.22 467.271 5
 2 -2 10 1335.66 324.86 1
 -2 2 -10 1360.47 352.895 7
 -2 2 -11 823.739 298.993 7
 2 -2 11 490.032 230.523 1
 2 -2 12 1477.04 388.692 1
 -2 2 -12 1637.29 412.245 7
 2 -1 -14 497.531 228.103 7
 2 -1 -13 -27.9197 87.5072 7
 2 -1 -12 482.159 205.807 7
 -2 1 12 140.767 126.609 1
 -2 1 11 389.873 225.907 1
 2 -1 -11 57.4285 118.296 7
 -2 1 10 -98.8038 131.963 1
 2 -1 -10 49.6762 80.2218 7
 -2 1 9 1510.19 318.767 1
 2 -1 -9 1138.58 237.949 7
 -2 1 8 339.285 165.338 1
 -2 1 8 242.578 131.052 4
 2 -1 -8 372.334 190.107 4
 2 -1 -8 483.71 150.643 7
 2 -1 -8 370.108 165.495 2
 2 -1 -7 717.776 198.451 2
 -2 1 7 263.395 123.895 1
 -2 1 7 471.197 175.647 4
 2 -1 -7 380.064 125.393 7
 2 -1 -7 424.859 152.62 1
 2 -1 -7 444.069 88.3507 6
 2 -1 -7 558.869 205.497 4
 -2 1 6 29371.5 1177.21 4
 2 -1 -6 30692.2 1220.5 4
 2 -1 -6 31480.5 945.974 7
 2 -1 -6 30219.8 733.187 6
 2 -1 -6 32148.6 1124.17 1
 -2 1 5 4082.82 203.013 5
 -2 1 5 3882.08 393.294 4
 2 -1 -5 4912.67 407.277 1
 2 -1 -5 4993.89 445.994 4
 2 -1 -5 3806.01 293.283 7
 2 -1 -5 3948.3 273.186 6
 2 -1 -4 57522.9 1059.15 6
 -2 1 4 56972.7 1319.87 4
 2 -1 -4 58035.4 1343.27 4
 2 -1 -4 56870.2 1233.27 1
 2 -1 -4 57450.7 949.468 7
 2 -1 -4 57912.3 812.426 5
 -2 1 4 56797.7 823.488 5
 -2 1 3 79175.1 1362.69 4
 2 -1 -3 77834.3 1285.69 1
 2 -1 -3 80941.7 1028.76 5
 2 -1 -3 81961.9 1401.84 4
 2 -1 -3 80666.7 1258.97 6
 -2 1 3 82021.3 1055.09 5
 2 -1 -3 81151.9 901.483 7
 -2 1 2 62226.4 1049.55 4
 2 -1 -2 65477.8 1083.75 4
 2 -1 -2 64997.6 990.679 5
 2 -1 -2 63461.4 1008.4 1
 -2 1 2 66757.9 1133.09 6
 -2 1 2 62500.6 975.811 5
 2 -1 -1 17422.5 502.626 4
 2 -1 -1 17751 321.225 7
 2 -1 -1 18100.6 474.154 1
 -2 1 1 17957.7 323.637 7
 -2 1 1 17182.6 544.589 5
 -2 1 1 18319.5 596.776 6
 -2 1 0 200.133 78.8638 6
 2 -1 0 153.792 51.0189 7
 2 -1 0 208.751 56.6803 2
 -2 1 0 143.606 53.3122 7
 -2 1 0 132.468 47.3979 2
 -2 1 0 243.528 92.192 5
 2 -1 0 43.5158 40.917 3
 2 -1 0 184.732 56.2326 1
 2 -1 1 5544.08 278.779 2
 -2 1 -1 5638.73 307.07 7
 2 -1 1 5825.47 316.648 7
 -2 1 -1 6067.63 292.054 2
 2 -1 1 5492.63 288.767 3
 -2 1 -1 5449.09 334.739 5
 2 -1 1 5740.71 340.19 6
 -2 1 -1 5203.19 318.127 6
 -2 1 -2 1848.76 212.118 7
 -2 1 -2 2282.99 213.623 2
 2 -1 2 2015.47 199.058 2
 2 -1 2 2334.37 221.063 3
 -2 1 -2 1947.45 214.47 5
 2 -1 2 1506.57 176.608 6
 2 -1 3 1078.92 171.228 3
 -2 1 -3 1024.46 185.694 7
 -2 1 -3 1057.84 171.644 3
 2 -1 3 1167.31 180.399 2
 2 -1 3 1030.52 166.307 5
 2 -1 3 882.585 136.903 6
 -2 1 -3 1213.63 177.511 2
 -2 1 -4 7661.81 491.958 2
 2 -1 4 8306.69 524.454 3
 2 -1 4 8494.79 523.433 2
 -2 1 -4 7427.52 516.515 7
 -2 1 -4 7970.02 507.968 3
 2 -1 4 9137.62 488.2 5
 2 -1 4 8096.36 392.132 6
 2 -1 5 29961 1023.4 1
 -2 1 -5 28257.1 1099.28 7
 2 -1 5 28648.1 1244.46 4
 -2 1 -5 28819.1 1057.29 2
 2 -1 5 28315.3 1058.25 2
 -2 1 -5 27909.4 1051.6 3
 2 -1 5 27622.3 1062.18 3
 2 -1 5 28584.5 897.049 5
 2 -1 5 29240.5 726.765 6
 2 -1 6 1166.85 276.326 4
 2 -1 6 1471.66 255.256 1
 2 -1 6 1215.77 262.951 7
 -2 1 -6 1547 280.468 7
 2 -1 6 1604.64 222.656 5
 2 -1 6 1341.29 144.631 6
 -2 1 -6 1673.87 286.046 3
 -2 1 -6 1115.75 228.938 2
 2 -1 7 495.924 178.117 1
 -2 1 -7 373.831 163.504 7
 -2 1 -7 370.138 159.012 3
 -2 1 -7 118.111 87.6863 2
 2 -1 7 512.871 194.883 7
 2 -1 7 229.988 87.4235 5
 2 -1 8 6267.22 616.219 1
 -2 1 -8 5717.95 616.5 7
 2 -1 8 5807.63 429.639 5
 2 -1 9 28720.6 941.074 5
 2 -1 9 30746 1469.4 1
 -2 1 -9 30087.5 1492.75 7
 -2 1 -10 835.875 290.518 7
 2 -1 10 922.42 299.403 1
 -2 1 -11 20.6814 126.093 7
 2 -1 11 10.6189 80.3234 1
 2 -1 12 1297.59 350.613 1
 2 0 -14 1743.58 403.493 7
 2 0 -13 2242.44 432.883 7
 -2 0 13 2333.79 524.721 1
 -2 0 12 1845.73 433.043 1
 2 0 -12 1375.74 323.374 7
 -2 0 11 1029.61 319.727 1
 2 0 -11 1304.39 315.14 7
 2 0 -10 228.493 144.825 7
 -2 0 10 342.022 170.719 1
 -2 0 9 546.336 194.706 1
 2 0 -9 510.168 172.493 7
 -2 0 9 320.013 141.744 4
 2 0 -8 992.338 243.586 3
 -2 0 8 394.101 168.027 4
 -2 0 8 632.921 199.714 1
 2 0 -8 608.589 172.674 7
 2 0 -8 740.602 207.175 1
 2 0 -7 9201.24 650.671 1
 -2 0 7 8728.1 666.704 4
 2 0 -7 10130.3 610.976 7
 2 0 -7 8913.36 652.543 3
 2 0 -7 9110.65 688.763 4
 2 0 -6 24627.3 987.01 1
 -2 0 6 24570.4 1008.88 4
 2 0 -6 25121 1030.37 4
 2 0 -6 25521.1 679.141 6
 2 0 -6 25059.1 881.007 7
 -2 0 6 24652.3 698.693 6
 2 0 -5 7395.29 495.86 1
 2 0 -5 7136.93 419.353 7
 2 0 -5 7332.23 485.562 4
 -2 0 5 7791 500.326 4
 2 0 -5 7365.39 377.825 6
 -2 0 5 7611.14 393.29 6
 2 0 -5 7733.61 249.897 5
 -2 0 4 195793 2161.91 4
 2 0 -4 196257 1970.31 6
 2 0 -4 190242 2322.19 1
 2 0 -4 193741 1488.98 5
 -2 0 4 194812 2022.27 6
 2 0 -4 198061 2198.59 4
 -2 0 3 5195.97 294.368 4
 2 0 -3 5502.5 302.869 4
 2 0 -3 5838.42 376.969 1
 -2 0 3 5579.81 346.74 6
 2 0 -3 5880.85 284.346 5
 2 0 -3 5554.2 338.587 6
 -2 0 2 226771 1494 4
 2 0 -2 230662 2126.18 1
 -2 0 2 227106 2162.79 6
 2 0 -2 229106 1913.87 5
 2 0 -2 231968 1531.55 4
 2 0 -1 1052.09 122.421 7
 2 0 -1 922.86 136.188 1
 2 0 -1 1091.19 90.6788 3
 -2 0 1 941.667 145.658 6
 -2 0 0 1644.93 193.137 6
 -2 0 0 1374.72 147.397 7
 2 0 0 1376.57 158.193 7
 2 0 0 1583.49 109.479 3
 -2 0 0 1648.61 115.612 3
 -2 0 0 1452.9 162.22 2
 -2 0 -1 4480.65 237.182 3
 -2 0 -1 4266.14 293.275 2
 2 0 1 4575.82 306.451 6
 -2 0 -1 4630.82 307.044 7
 -2 0 -1 4385.07 303.531 6
 2 0 1 5047.16 253.816 3
 -2 0 -2 10141.5 433.984 3
 -2 0 -2 10030.1 498.07 2
 2 0 2 10548.8 504.991 2
 -2 0 -2 9690.44 449.331 6
 2 0 2 10876.1 467.027 6
 -2 0 -2 10440 523.669 7
 2 0 2 10524.8 445.595 3
 -2 0 -3 8883.62 481.094 3
 2 0 3 9857.3 609.439 4
 -2 0 -3 10707.3 565.956 2
 2 0 3 9153.64 526.598 2
 -2 0 -3 9435.55 547.263 7
 2 0 3 9304.26 490.058 3
 -2 0 -3 9738.78 442.415 6
 2 0 3 9542.78 430.283 6
 2 0 3 8936.31 491.873 5
 2 0 4 32578.2 1226.98 4
 -2 0 -4 33304.2 1096.93 2
 2 0 4 31613.6 760.086 6
 2 0 4 31052.5 1070.77 2
 -2 0 -4 32414.2 1037.61 3
 2 0 4 33381 988.377 5
 -2 0 -4 31855.6 779.596 6
 -2 0 -4 30316.6 1079.61 7
 2 0 5 6916.07 551.346 2
 -2 0 -5 6058.46 494.779 3
 2 0 5 5547.37 557.58 4
 -2 0 -5 5608.13 504.862 7
 2 0 5 5840.31 435.238 5
 -2 0 -5 5365.33 487.15 2
 -2 0 -6 2089.82 337.458 7
 2 0 6 2146.63 329.052 2
 2 0 6 1774.33 342.022 4
 2 0 6 2139.45 328.189 1
 -2 0 -6 2017.38 317.545 2
 2 0 6 1884.23 256.94 5
 2 0 6 2035.32 349.482 7
 -2 0 -6 2342.88 339.59 3
 -2 0 -7 4438.56 518.684 7
 -2 0 -7 5084.01 541.756 3
 2 0 7 4569.56 510.494 1
 2 0 8 3865.26 507.513 1
 -2 0 -8 3595.1 498.562 7
 -2 0 -9 8787.18 823.455 7
 2 0 9 8350.12 797.143 1
 2 0 10 6506.03 751.559 1
 -2 0 -10 5592.94 701.338 7
 -2 0 -11 970.169 331.198 7
 2 0 11 862.129 279.482 1
 2 1 -14 136.458 177.805 7
 2 1 -13 4052.76 595.495 7
 -2 -1 13 3818.14 657.083 1
 -2 -1 12 315.539 210.848 1
 2 1 -12 64.9039 128.404 7
 2 1 -11 3508.05 491.155 7
 -2 -1 11 4127.46 597.844 1
 -2 -1 10 5522.07 654.74 1
 2 1 -10 4820.62 547.138 7
 -2 -1 9 1706.39 178.241 6
 -2 -1 9 1141.22 272.219 4
 -2 -1 9 2125.18 384.369 1
 2 1 -9 1419.71 290.759 7
 -2 -1 8 910.221 225.237 4
 2 1 -8 519.969 175.067 3
 -2 -1 8 629.514 186.74 1
 2 1 -8 653.699 179.027 7
 -2 -1 8 793.706 138.658 6
 2 1 -8 1168.11 253.897 1
 2 1 -7 51357.1 1559.7 1
 -2 -1 7 52214.6 1546.47 4
 -2 -1 7 52725 1629.58 1
 2 1 -7 53725.1 1484.29 7
 -2 -1 7 54497.9 1128 6
 2 1 -7 52840.8 1539.02 3
 -2 -1 6 41969.3 1227.9 4
 2 1 -6 40989.1 1297.29 1
 -2 -1 6 41476.5 1003.57 6
 2 1 -6 39473.1 1175.13 7
 2 1 -6 39368.9 1197.43 3
 2 1 -6 41354.5 617.877 5
 -2 -1 5 12590.6 589.441 4
 2 1 -5 13580.6 629.863 3
 -2 -1 5 13485.3 574.744 6
 2 1 -5 12473.3 666.936 1
 2 1 -4 40477.1 932.535 3
 -2 -1 4 40383.8 861.668 4
 -2 -1 4 39005.8 979.469 6
 2 1 -4 39684 1109.2 1
 2 1 -4 40924.3 980.268 6
 -2 -1 3 18.3255 33.5618 4
 2 1 -3 73.591 65.175 1
 -2 -1 3 80.9823 63.444 6
 2 1 -3 0.89316 37.3131 3
 2 1 -2 1363.39 189.331 1
 -2 -1 2 1037.91 172.427 6
 2 1 -2 1154.92 95.4648 3
 -2 -1 1 173287 2045.18 6
 -2 -1 1 180376 1987.6 2
 2 1 -1 175028 2114.43 1
 -2 -1 0 627.28 131.811 2
 2 1 0 567.069 91.3663 4
 -2 -1 0 521.199 53.3731 3
 -2 -1 0 587.707 132.078 6
 -2 -1 0 338.224 94.6074 7
 -2 -1 -1 31025 902.088 7
 -2 -1 -1 30198.9 893.202 2
 2 1 1 28872.4 819.511 4
 2 1 1 29231.6 822.221 6
 -2 -1 -1 30250.2 854.636 6
 -2 -1 -1 31061.7 619.1 3
 2 1 2 12450 624.37 4
 -2 -1 -2 12375.8 622.462 2
 -2 -1 -2 12054.1 542.136 6
 -2 -1 -2 12423.9 618.344 7
 -2 -1 -2 11530 479.124 3
 -2 -1 -3 47106.3 1290.11 2
 -2 -1 -3 44931.9 1273.23 7
 -2 -1 -3 45670.4 1061.22 6
 -2 -1 -3 44551.6 1104.16 3
 2 1 3 44897.3 1336.31 4
 -2 -1 -4 4663.61 444.511 2
 -2 -1 -4 5050.34 466.062 7
 -2 -1 -4 5283.63 354.334 6
 2 1 4 4843.8 495.192 4
 -2 -1 -5 3323.93 373.566 3
 -2 -1 -5 3005.08 392.731 2
 2 1 5 4021.21 448.282 2
 -2 -1 -5 3134.1 403.42 7
 -2 -1 -5 2708.86 246.878 6
 2 1 5 2689.02 398.233 4
 2 1 5 2760.51 383.876 7
 2 1 6 16752.7 985.127 7
 2 1 6 16957.1 1091.72 4
 -2 -1 -6 16215.2 949.229 7
 2 1 6 16525.3 968.176 2
 -2 -1 -6 15742.6 950.814 2
 -2 -1 -6 17024 927.342 3
 -2 -1 -6 17018.8 573.194 6
 2 1 7 56834.1 1947.45 2
 -2 -1 -7 58472.7 1923.5 7
 2 1 7 60180.6 1921.48 1
 2 1 7 59941.7 1561.81 5
 -2 -1 -8 51.7053 120.708 7
 2 1 8 3.66291 77.1627 1
 2 1 8 -47.1271 80.1443 5
 -2 -1 -9 -126.175 157.255 7
 2 1 9 141.833 127.05 1
 -2 -1 -10 389.454 216.773 7
 2 1 10 298.654 181.345 1
 -2 -1 -11 351.437 218.324 7
 2 2 -14 -103.911 168.762 7
 -2 -2 13 4.57433 117.463 1
 2 2 -13 235.605 204.505 7
 -2 -2 12 2842.19 531.146 1
 2 2 -12 2539.43 472.403 7
 2 2 -11 3801.95 526.86 7
 -2 -2 11 4726.33 646.591 1
 -2 -2 10 57.804 61.3683 6
 -2 -2 10 -57.2735 119.016 1
 2 2 -10 116.276 114.436 7
 -2 -2 9 3004.58 463.702 1
 2 2 -9 2585.55 393.993 3
 -2 -2 9 2481.33 266.009 6
 -2 -2 9 2919.43 432.397 4
 2 2 -9 3453.06 447.194 7
 2 2 -8 247.176 115.903 1
 -2 -2 8 357.415 141.735 4
 2 2 -8 529.362 171.305 3
 2 2 -8 445.927 182.226 7
 -2 -2 8 212.883 86.5782 6
 -2 -2 8 353.635 183.008 1
 2 2 -7 1467.33 274.835 1
 -2 -2 7 816.594 184.922 4
 -2 -2 7 1480.56 282.005 1
 2 2 -7 1544.36 264.797 3
 -2 -2 7 1218.33 199.661 6
 -2 -2 6 23177.7 871.526 4
 2 2 -6 22258 983.949 1
 -2 -2 6 23672.3 843.374 6
 2 2 -6 22982.2 899.532 3
 -2 -2 5 14239.4 580.34 4
 2 2 -5 14027.7 735.81 1
 -2 -2 5 15171.2 668.985 6
 2 2 -5 13796.2 614.453 3
 -2 -2 4 740.387 166.452 6
 -2 -2 4 630.335 100.355 4
 2 2 -4 452.026 138.048 1
 2 2 -4 975.751 145.604 3
 -2 -2 3 2227.39 124.579 4
 2 2 -3 3189.01 328.793 1
 -2 -2 3 2325.88 263.956 6
 2 2 -3 2768.28 187.044 3
 -2 -2 2 23554.1 824.468 6
 2 2 -2 22563.3 382.929 3
 -2 -2 2 23294.9 382.59 3
 2 2 -2 22677.9 856.362 1
 2 2 -1 2516.11 291.283 1
 2 2 -1 2422.68 150.136 4
 -2 -2 1 2351.88 271.101 6
 -2 -2 1 2212.07 146.94 4
 -2 -2 1 2533.14 272.315 2
 -2 -2 0 36141.2 1045.12 2
 2 2 0 35530 805.969 4
 -2 -2 0 36984.4 813.387 4
 -2 -2 0 37296.7 1030.74 6
 2 2 1 298.633 93.1538 4
 -2 -2 -1 634.417 140.531 4
 -2 -2 -1 473.845 127.717 6
 -2 -2 -1 507.645 140.931 2
 -2 -2 -1 459.767 126.076 7
 -2 -2 -2 6184.94 371.609 3
 2 2 2 6680.39 488.493 4
 -2 -2 -2 6899.3 505.252 2
 -2 -2 -2 5618.42 453.052 7
 -2 -2 -2 5984.22 422.699 6
 2 2 3 950.428 217.586 4
 -2 -2 -3 1484.96 251.781 2
 -2 -2 -3 899.962 166.423 3
 -2 -2 -3 496.538 125.876 6
 -2 -2 -3 849.077 182.051 7
 2 2 4 10615.3 756.508 4
 2 2 4 11430.4 743.207 2
 -2 -2 -4 11853 760.022 2
 -2 -2 -4 11419 584.992 6
 -2 -2 -4 11015.6 724.65 7
 2 2 4 11550.2 752.698 7
 2 2 5 17226.3 1049.25 4
 -2 -2 -5 18652 728.893 6
 -2 -2 -5 16982.6 966.568 2
 2 2 5 19110.2 1032.2 2
 2 2 5 18031.9 1003.5 7
 -2 -2 -5 16480.6 866.145 3
 -2 -2 -5 17895.1 987.4 7
 2 2 6 22522.8 1197.45 2
 -2 -2 -6 22668.1 771.384 6
 -2 -2 -6 21542.1 1143.98 7
 -2 -2 -6 22829.4 1105.33 3
 2 2 7 111.379 78.8129 2
 -2 -2 -7 319.845 188.784 7
 -2 -2 -7 195.814 69.9621 6
 2 2 8 8361.04 806.824 1
 2 2 8 9117.32 877.751 2
 2 2 8 8399.59 647.562 5
 -2 -2 -8 7072.01 735.84 7
 2 2 9 22122.9 1396.28 1
 -2 -2 -9 21714.5 1377.92 7
 2 2 10 7515.33 883.69 1
 -2 -2 -10 6828.33 812.457 7
 2 3 -14 955.959 334.668 7
 -2 -3 13 19303.2 1452.56 1
 2 3 -13 20028.4 1365.26 7
 2 3 -12 1199.42 331.17 7
 -2 -3 12 1053.16 322.844 1
 -2 -3 11 -49.3751 59.317 6
 2 3 -11 -48.5067 91.5142 7
 -2 -3 10 17238.8 1085.65 4
 -2 -3 10 18484.8 807.787 6
 2 3 -10 17888.7 1117.69 7
 -2 -3 10 19908.8 1241.23 1
 2 3 -9 14408.5 915.015 3
 -2 -3 9 15629.8 1045.3 1
 -2 -3 9 15130.9 747.373 6
 2 3 -9 14960.8 976.009 7
 -2 -3 9 15397.8 947.215 4
 2 3 -9 14886.4 435.657 5
 2 3 -8 8396.3 695.461 1
 -2 -3 8 7638.24 611.902 4
 2 3 -8 7282.04 605.251 3
 -2 -3 8 6630.62 643.658 1
 -2 -3 8 6122.42 476.031 6
 -2 -3 7 800.567 227.52 1
 2 3 -7 759.134 216.452 1
 -2 -3 7 902.347 184.387 6
 -2 -3 7 860.199 180.916 4
 2 3 -7 854.767 199.096 3
 2 3 -6 7164.13 582.017 1
 -2 -3 6 7535.73 615.131 1
 -2 -3 6 7373.01 514.067 6
 -2 -3 6 7661.72 485.41 4
 2 3 -6 7831.69 518.926 3
 -2 -3 5 163.743 106.754 1
 2 3 -5 192.72 89.1622 3
 -2 -3 5 234.945 125.149 6
 -2 -3 5 309.89 89.9881 3
 2 3 -5 166.169 109.855 1
 2 3 -4 17049.2 826.965 1
 -2 -3 4 18378.4 612.97 3
 -2 -3 4 18127.1 803.1 6
 2 3 -4 17096.2 583.515 3
 -2 -3 3 13727 366.403 4
 -2 -3 3 15325.2 740.027 6
 2 3 -3 15404.7 772.227 1
 -2 -3 3 13931.9 447.892 3
 2 3 -3 13750.3 441.993 3
 -2 -3 2 12857.7 376.646 4
 -2 -3 2 13486 357.317 3
 2 3 -2 13068.6 717.443 1
 -2 -3 2 14116.5 707.248 6
 2 3 -1 40929.8 806.534 4
 -2 -3 1 40488 821.201 4
 -2 -3 1 39688.9 1174.79 2
 -2 -3 1 41447.4 1213.41 6
 -2 -3 1 40879.7 616.651 3
 -2 -3 0 76033.3 1685.13 2
 2 3 0 76401.5 1346.58 4
 -2 -3 0 76235.4 1643.14 6
 -2 -3 0 76272.4 1357.96 4
 2 3 1 112.981 83.2771 4
 -2 -3 -1 242.083 114.033 4
 -2 -3 -1 93.379 90.8023 2
 -2 -3 -1 -34.8107 61.0575 6
 -2 -3 -2 18454.4 905.546 2
 -2 -3 -2 19083.4 831.539 6
 -2 -3 -2 18299.9 891.63 7
 2 3 2 19316.4 889.449 4
 2 3 3 844.409 206.735 4
 -2 -3 -3 604.461 184.416 7
 2 3 3 697.085 184.046 2
 2 3 3 655.388 178.011 7
 -2 -3 -3 831.023 208.27 2
 -2 -3 -3 641.039 156.412 6
 -2 -3 -3 821.305 224.644 4
 2 3 4 1484.02 293.156 4
 -2 -3 -4 1521.37 248.046 3
 -2 -3 -4 1343.05 280.743 7
 2 3 4 1502.05 287.34 7
 -2 -3 -4 1145.53 258.949 2
 -2 -3 -4 1175.7 215.999 6
 2 3 4 1391.77 291.219 2
 2 3 5 18312.3 1130.28 4
 2 3 5 18736.9 1083.26 2
 -2 -3 -5 17525.9 1032.14 7
 -2 -3 -5 15520.8 872.34 3
 -2 -3 -5 17363.1 791.666 6
 -2 -3 -6 1243.08 204.431 6
 -2 -3 -6 1152.83 264.628 3
 -2 -3 -6 1009.18 280.731 7
 2 3 6 854.625 238.393 2
 2 3 7 6984.06 757.913 2
 -2 -3 -7 8449.53 793.652 7
 -2 -3 -7 7033.32 454.864 6
 2 3 8 3756.31 573.05 1
 -2 -3 -8 3685.01 556.778 7
 2 3 8 3588.22 581.46 2
 -2 -3 -9 20.3772 150.555 7
 2 3 9 202.148 212.417 1
 2 4 -13 183.723 193.714 7
 -2 -4 13 158.763 144.097 1
 -2 -4 12 341.852 203.513 1
 2 4 -12 268.042 158.015 7
 -2 -4 11 20176.7 1348.63 1
 -2 -4 11 19642.3 918.096 6
 2 4 -11 19202.1 1257.23 7
 2 4 -10 13826.6 507.67 5
 -2 -4 10 13954.5 796.382 6
 -2 -4 10 14455.4 982.388 4
 -2 -4 10 15866.1 1140.92 1
 2 4 -10 15677.6 1098.6 7
 -2 -4 9 1225.45 303.371 1
 2 4 -9 1509.34 297.184 3
 -2 -4 9 2038.89 345.345 4
 -2 -4 9 1507.55 267.298 6
 2 4 -9 1834.87 215.957 5
 -2 -4 8 57517.3 1632.2 4
 -2 -4 8 58961.5 1625.81 6
 -2 -4 8 55884.8 1919.59 1
 2 4 -8 57410.7 1686.73 3
 -2 -4 7 13515.5 712.784 4
 2 4 -7 13702.3 867.07 1
 -2 -4 7 13826 778.767 6
 2 4 -7 13125.6 743.345 3
 -2 -4 7 14750.6 785.931 3
 -2 -4 7 14614.1 937.863 1
 -2 -4 6 19195.8 908.154 6
 2 4 -6 18270.9 971.547 1
 2 4 -6 18301.7 797.381 3
 -2 -4 6 18919 808.484 3
 -2 -4 6 19414.7 1038.31 1
 -2 -4 5 644.272 173.751 6
 2 4 -5 490.157 163.796 1
 -2 -4 5 500.588 181.602 1
 2 4 -5 223.741 69.1586 3
 -2 -4 5 350.565 98.5835 3
 2 4 -4 9782.48 638.497 2
 -2 -4 4 9433.29 458.397 3
 -2 -4 4 8605.66 651.573 1
 2 4 -4 9963.7 676.239 1
 -2 -4 4 9246.9 388.922 4
 2 4 -4 9154.85 457.962 3
 -2 -4 3 34170.5 735.489 4
 2 4 -3 33919.5 786.633 3
 -2 -4 3 34224.1 758.783 3
 2 4 -3 32173.9 1217.57 1
 -2 -4 2 12445.9 488.22 4
 -2 -4 2 12919.4 434.427 3
 2 4 -2 12524.2 769.015 1
 2 4 -1 1474.29 190.347 4
 -2 -4 1 1295.88 232.094 2
 -2 -4 1 1430.55 149.015 3
 -2 -4 1 1184.88 170.472 4
 -2 -4 0 4328.52 439.235 2
 -2 -4 0 5109.42 407.2 4
 -2 -4 0 4566.18 299.803 3
 2 4 0 4273.67 360.717 4
 2 4 1 3476.04 409.193 7
 2 4 1 3401.1 367.806 4
 -2 -4 -1 3610.71 415.137 2
 2 4 1 3153.47 387.534 2
 -2 -4 -1 3701.01 406.171 6
 -2 -4 -2 709.559 204.502 2
 2 4 2 319.35 125.738 4
 2 4 2 505.06 167.936 7
 -2 -4 -2 179.576 123.478 6
 2 4 2 462.348 167.051 2
 -2 -4 -3 646.224 205.078 2
 -2 -4 -3 636.007 193.092 6
 -2 -4 -3 805.418 212.994 7
 2 4 3 588.908 189.607 4
 -2 -4 -3 518.191 176.482 4
 2 4 3 652.7 195.953 2
 2 4 3 564.223 183.615 7
 -2 -4 -4 2127.7 311.063 6
 2 4 4 2031.89 384.058 4
 -2 -4 -4 1212.62 282.502 7
 -2 -4 -4 1568.25 340.112 4
 2 4 4 1710.14 328.32 2
 -2 -4 -5 270.427 150.892 7
 -2 -4 -5 95.7524 94.739 3
 -2 -4 -5 9.6678 57.3813 6
 2 4 5 176.398 174.779 2
 -2 -4 -6 3245.45 377.328 6
 2 4 6 4250.97 580.085 2
 -2 -4 -6 3120.75 494.234 7
 -2 -4 -7 16.2674 78.1898 7
 -2 -4 -7 -26.8658 65.0923 6
 2 4 7 95.1761 146.504 2
 2 4 8 222.104 163.99 2
 -2 -4 -8 576.282 252.534 7
 2 4 8 353.573 208.244 1
 -2 -4 -9 180.089 168.867 7
 -2 -5 13 145.356 183.462 1
 2 5 -13 469.307 244.828 7
 2 5 -12 -58.317 130.167 7
 -2 -5 12 42.7059 96.101 1
 -2 -5 12 109.696 92.031 6
 -2 -5 11 5406.95 713.091 1
 2 5 -11 4742.68 661.899 7
 -2 -5 11 5042.67 524.927 6
 -2 -5 10 4304.9 611.544 1
 -2 -5 10 4393.1 540.912 4
 2 5 -10 4620.69 614.981 7
 -2 -5 10 4490.89 495.529 6
 2 5 -10 3936.56 352.543 5
 -2 -5 9 4136.2 477.675 4
 -2 -5 9 2862.36 475.193 1
 2 5 -9 3446.55 446.117 3
 -2 -5 9 3992.62 470.296 6
 -2 -5 8 6293.81 544.318 4
 -2 -5 8 6724.48 593.484 3
 -2 -5 8 7611 642.024 6
 2 5 -8 7052.33 598.506 3
 -2 -5 8 6086.1 662.62 1
 2 5 -7 5490.58 488.76 3
 2 5 -7 5217.95 563.755 1
 -2 -5 7 5330.44 480.491 3
 -2 -5 7 5196.82 591.19 1
 -2 -5 7 5619.25 546.213 6
 -2 -5 6 2294.16 375.324 1
 2 5 -6 2593.29 313.512 3
 -2 -5 6 2821.52 319.708 3
 2 5 -6 2832.63 406.798 1
 2 5 -5 37221.3 1367.1 2
 -2 -5 5 37838.4 951.351 4
 2 5 -5 35483.7 1385.34 1
 -2 -5 5 38770.2 1085.07 3
 -2 -5 5 36999.2 1491.06 1
 2 5 -5 37764.6 1076.69 3
 2 5 -4 999.481 164.913 3
 -2 -5 4 1236.22 170.592 4
 2 5 -4 909.2 215.758 2
 2 5 -4 1321.94 269.457 1
 -2 -5 4 1014.93 166.027 3
 2 5 -3 1189.39 248.253 2
 2 5 -3 651.573 188.426 1
 -2 -5 3 1059.23 163.007 4
 -2 -5 3 943.25 140.418 3
 -2 -5 2 9061.26 497.5 4
 2 5 -2 9602.43 661.688 2
 2 5 -2 8764.37 705.31 1
 -2 -5 2 9485.59 442.891 3
 -2 -5 1 8408.66 649.684 2
 2 5 -1 8573.15 514.825 4
 -2 -5 1 8527.25 529.644 4
 2 5 -1 9536.95 669.641 2
 -2 -5 1 8914.74 445.776 3
 2 5 -1 9180.4 679.886 7
 2 5 -1 8404.54 703.303 1
 2 5 0 3030.64 337.978 4
 -2 -5 0 3364.24 424.226 2
 2 5 0 3275.56 408.533 2
 2 5 0 3706.45 446.549 7
 -2 -5 0 3604.59 305.721 3
 2 5 1 2359.88 333.166 4
 2 5 1 1744.64 313.288 2
 -2 -5 -1 2389.17 359.998 6
 2 5 1 1907.44 323.783 7
 -2 -5 -1 1966.09 334.945 2
 2 5 2 5747.12 563.97 4
 -2 -5 -2 6051.01 589.821 4
 2 5 2 5214.17 546.767 2
 -2 -5 -2 6237.21 573.675 6
 2 5 3 7523.56 701.607 4
 -2 -5 -3 8981.1 786.009 4
 2 5 3 8770.06 743.117 2
 -2 -5 -3 9398.36 699.2 6
 2 5 4 807.098 247.098 2
 -2 -5 -4 596.591 212.257 4
 -2 -5 -4 889.944 234.435 6
 -2 -5 -5 16.2914 86.4889 4
 -2 -5 -5 61.0609 134.576 7
 -2 -5 -5 49.7143 78.7274 6
 2 5 5 271.761 189.455 2
 -2 -5 -6 752.603 259.29 7
 -2 -5 -6 1008.73 230.236 6
 2 5 6 562.141 239.145 2
 -2 -5 -7 14.1274 81.2412 7
 2 5 7 284.493 199.362 2
 -2 -5 -8 601.81 263.168 7
 -2 -6 13 356.591 245.087 1
 -2 -6 12 208.946 157.039 1
 -2 -6 12 184.106 125.465 6
 2 6 -12 382.564 232.161 7
 2 6 -11 268.258 105.279 5
 2 6 -11 726.898 301.626 7
 -2 -6 11 294.046 129.122 6
 -2 -6 11 400.205 234.87 1
 -2 -6 10 2245.81 472.108 1
 2 6 -10 2214.58 318.786 5
 -2 -6 10 2083 368.988 4
 -2 -6 10 2574.4 403.043 6
 -2 -6 9 1327.38 347.389 1
 -2 -6 9 747.956 215.999 3
 -2 -6 9 988.958 269.428 6
 -2 -6 9 980.065 243.318 4
 -2 -6 8 2063.54 326.442 3
 2 6 -8 2002.75 330.391 3
 -2 -6 8 1762.13 374.048 1
 -2 -6 8 2178.28 383.245 6
 -2 -6 7 623.067 239.893 1
 -2 -6 7 519.182 160.88 3
 2 6 -7 445.787 148.422 3
 -2 -6 6 436.701 140.025 3
 -2 -6 6 748.432 164.469 4
 2 6 -6 338.562 132.595 3
 2 6 -6 318.324 154.824 2
 2 6 -6 745.541 227.598 1
 -2 -6 6 709.108 223.826 1
 2 6 -5 293.538 109.217 3
 2 6 -5 313.271 157.907 1
 -2 -6 5 641.127 140.457 4
 -2 -6 5 435.97 137.246 3
 2 6 -5 426.986 172.469 2
 2 6 -4 230.513 98.9424 3
 2 6 -4 160.08 97.864 1
 -2 -6 4 355.743 111.276 4
 -2 -6 4 246.108 89.7121 3
 2 6 -4 312.625 144.253 2
 -2 -6 3 10495.7 529.942 3
 -2 -6 3 9954.37 564.902 4
 2 6 -3 10090.9 734.866 2
 2 6 -3 10790.2 830.084 1
 -2 -6 2 3806.2 373.316 4
 2 6 -2 3669.83 443.599 2
 2 6 -2 3517.41 482.767 1
 -2 -6 2 3559.61 309.505 3
 2 6 -1 777.289 177.118 4
 2 6 -1 699.774 199.822 2
 2 6 -1 653.742 221.136 1
 -2 -6 1 468.221 174.299 2
 -2 -6 1 747.671 148.296 3
 2 6 0 2514.32 347.051 4
 2 6 0 2655.69 398.02 2
 -2 -6 0 2267.47 269.36 3
 -2 -6 0 2062.21 318.073 4
 2 6 1 6292.19 580.314 4
 -2 -6 -1 5872.16 579.226 4
 2 6 1 6115.84 613.882 2
 -2 -6 -1 6405.11 486.218 3
 2 6 2 5271.41 576.694 4
 -2 -6 -2 4922.2 565.599 4
 2 6 2 5569.64 606.193 2
 -2 -6 -2 5300.74 575.955 6
 -2 -6 -3 394.127 194.333 4
 -2 -6 -3 103.699 102.136 6
 2 6 3 274.588 169.755 2
 -2 -6 -4 3284.05 526.797 4
 -2 -6 -4 3143.86 443.615 6
 2 6 4 3559.19 531.208 2
 2 6 5 4945.52 659.597 2
 -2 -6 -5 4973.96 694.727 4
 -2 -6 -5 4625.13 538.988 6
 -2 -6 -6 1058.91 254.795 6
 2 6 6 951.024 319.536 2
 -2 -7 12 50.6959 170.285 1
 2 7 -12 207.769 212.51 7
 -2 -7 12 -38.389 94.969 6
 2 7 -11 1166.92 258.16 5
 -2 -7 11 1150.97 295.107 6
 -2 -7 11 1686.47 429.066 1
 2 7 -10 2195.63 345.154 5
 -2 -7 10 2106.43 412.924 6
 -2 -7 10 2507.39 500.488 1
 -2 -7 9 -190.719 179.897 1
 -2 -7 9 26.1912 108.521 6
 -2 -7 9 -20.914 98.9544 3
 -2 -7 8 2488.78 335.249 4
 -2 -7 8 1668.22 369.811 1
 2 7 -8 1950.23 393.87 2
 -2 -7 8 2030.79 338.8 3
 -2 -7 8 1987.14 384.921 6
 2 7 -8 2678.52 392.463 3
 2 7 -7 802.427 272.856 2
 -2 -7 7 814.79 206.63 3
 2 7 -7 1047.72 237.75 3
 2 7 -6 7088.63 687.497 2
 -2 -7 6 5686.66 496.409 3
 2 7 -6 5873.13 510.864 3
 -2 -7 5 34033.9 1141.12 3
 2 7 -5 33951.8 1469.23 2
 -2 -7 5 34581.3 1103.8 4
 2 7 -5 31968.7 1128.61 3
 -2 -7 4 17925.8 818.545 4
 2 7 -4 18387.9 1062.21 2
 -2 -7 4 17893.3 776.009 3
 2 7 -3 851.44 249.252 2
 -2 -7 3 560.801 138.318 3
 -2 -7 2 329.392 109.561 3
 2 7 -2 389.119 160.789 2
 2 7 -1 511.643 161.673 4
 -2 -7 1 529.776 175.901 4
 2 7 -1 306.553 131.046 2
 -2 -7 1 166.727 86.8218 3
 2 7 0 2026.03 334.932 4
 2 7 0 2607.5 423.596 2
 -2 -7 0 2217.58 360.377 4
 -2 -7 0 2048.1 280.178 3
 2 7 1 922.013 245.822 4
 -2 -7 -1 1042.79 260.265 4
 2 7 1 1137.38 286.386 2
 -2 -7 -1 935.254 206.677 3
 -2 -7 -2 653.439 178.947 3
 -2 -7 -2 1037.08 292.509 4
 2 7 2 1035.32 290.133 2
 -2 -7 -2 994.624 272.577 6
 -2 -7 -3 111.541 146.803 4
 -2 -7 -3 295.054 166.038 6
 2 7 3 409.193 196.523 2
 -2 -7 -4 1497.21 385.456 4
 -2 -7 -4 1977.3 405.011 6
 2 7 4 1707.87 395.007 2
 -2 -7 -5 -38.9499 146.245 4
 2 7 5 217.341 173.212 2
 -2 -8 12 1492.04 365.986 6
 -2 -8 12 2090.23 512.019 1
 -2 -8 11 2826.35 582.897 1
 -2 -8 11 2236.37 450.162 6
 2 8 -10 128.645 125.121 5
 -2 -8 10 105.555 86.1512 3
 -2 -8 10 -41.3542 126.766 6
 -2 -8 10 102.499 166.9 1
 -2 -8 9 396.416 213.962 1
 -2 -8 9 212.987 118.006 4
 2 8 -9 330.29 197.044 2
 -2 -8 9 555.099 196.806 3
 -2 -8 9 308.456 194.853 6
 -2 -8 8 64.0558 75.0608 3
 -2 -8 8 80.695 101.116 4
 2 8 -8 130.345 160.921 2
 -2 -8 7 3537.33 401.021 4
 2 8 -7 4446.54 589.396 2
 2 8 -7 3756.98 458.285 3
 -2 -8 7 3105.67 408.93 3
 2 8 -6 166.301 84.5671 3
 2 8 -6 187.112 167.079 2
 -2 -8 6 291.879 120.698 3
 -2 -8 5 6282.42 518.763 3
 2 8 -5 6272.42 667.097 2
 -2 -8 4 8214.18 574.814 3
 2 8 -4 9554.44 808.459 2
 -2 -8 3 2361.18 343.066 4
 2 8 -3 2293.8 397.326 2
 -2 -8 3 1885.05 267.188 3
 -2 -8 2 110.585 87.131 4
 -2 -8 2 -10.3575 47.3585 3
 2 8 -1 92.1946 99.8007 2
 -2 -8 1 4.89761 82.3952 4
 -2 -8 1 -62.517 66.6236 3
 2 8 0 114.888 106.334 4
 2 8 0 367.061 189.029 2
 -2 -8 0 168.996 145.403 4
 -2 -8 0 149.31 108.392 3
 2 8 1 585.967 225.935 2
 -2 -8 -1 388.283 200.097 6
 -2 -8 -1 312.002 176.515 4
 -2 -8 -1 380.868 150.138 3
 -2 -8 -2 574.855 250.859 4
 -2 -8 -2 163.33 75.1349 3
 2 8 2 210.831 178.957 2
 -2 -8 -2 286.628 178.221 6
 -2 -8 -3 366.059 182.616 4
 2 8 3 433.746 221.905 2
 -2 -8 -3 186.902 123.187 3
 -2 -8 -3 60.1505 108.217 6
 -2 -8 -4 1318.46 378.982 4
 -2 -8 -4 1575.34 364.843 6
 2 8 4 2042.89 457.118 2
 -2 -8 -5 146.499 95.6544 4
 -2 -9 12 761.955 293.358 6
 2 9 -11 775.224 298.487 2
 -2 -9 11 913.763 300.136 6
 -2 -9 11 758.354 317.398 1
 2 9 -10 -57.9522 123.41 5
 -2 -9 10 -25.6572 68.9996 3
 -2 -9 9 -72.6877 98.4703 3
 2 9 -9 140.768 171.435 2
 -2 -9 9 19.4404 110.547 6
 2 9 -8 1382.92 349.551 2
 -2 -9 8 682.998 205.048 3
 2 9 -7 2179.88 425.878 2
 -2 -9 7 1552.03 299.178 3
 2 9 -6 1562.4 367.443 2
 -2 -9 6 2131.31 339.381 3
 -2 -9 5 3189.14 399.62 4
 2 9 -5 3168.76 500.637 2
 -2 -9 5 2800.94 365.767 3
 -2 -9 4 561.653 180.768 4
 2 9 -4 651.942 238.353 2
 -2 -9 4 571.373 164.062 3
 -2 -9 3 116.606 92.9508 4
 -2 -9 3 138.192 70.5744 3
 2 9 -3 164.189 119.372 2
 -2 -9 2 151.12 109.434 4
 2 9 -2 158.77 165.52 2
 -2 -9 2 -7.3645 55.8854 3
 -2 -9 1 248.843 132.925 4
 2 9 -1 620.717 234.355 2
 -2 -9 0 1906.96 427.962 6
 -2 -9 0 1917.97 385.469 4
 2 9 0 2587.55 479.837 2
 -2 -9 -1 2540.66 469.313 4
 2 9 1 2049.94 431.776 2
 -2 -9 -1 1830.69 421.759 6
 -2 -9 -2 610.743 230.341 4
 2 9 2 645.548 258.136 2
 -2 -9 -2 240.854 152.822 6
 -2 -9 -3 172.576 157.235 4
 -2 -9 -3 -258.476 168.531 6
 2 10 -10 98.0381 140.591 5
 2 10 -10 183.462 157.11 2
 2 10 -9 142.067 139.29 2
 2 10 -8 27.3491 142.146 2
 2 10 -7 383.162 208.699 2
 2 10 -6 1065.7 312.523 2
 2 10 -5 231.033 195.541 2
 2 10 -4 164.439 100.681 2
 2 10 -3 240.458 159.838 2
 2 10 -2 7401.78 816.139 2
 2 10 -1 756.846 265.811 2
 -2 -10 1 830.322 317.761 6
 2 10 0 64.636 72.1785 2
 2 10 1 320.722 180.065 2
 2 11 -8 701.768 267.049 2
 2 11 -7 210.69 159.726 2
 2 11 -6 -25.5877 111.234 2
 2 11 -5 233.987 179.084 2
 2 11 -4 136.688 172.37 2
 2 11 -3 463.711 224.255 2
 2 11 -2 1477.42 380.615 2
 3 -12 0 271.824 200.522 4
 3 -12 0 197.069 161.389 3
 3 -12 1 3427.84 643.948 4
 3 -12 1 2852.76 546.552 3
 3 -12 2 1360.2 408.633 4
 3 -12 2 1440.37 382.82 3
 3 -12 3 206.072 223.761 4
 3 -12 3 370.179 220.087 3
 3 -12 4 31.4481 128.928 4
 3 -12 4 87.0488 87.773 3
 3 -12 5 5301.38 791.123 4
 3 -12 5 5694.67 759.031 3
 3 -12 6 355.9 171.781 4
 -3 11 3 135.887 158.2 5
 3 -11 -3 -99.785 156.123 3
 3 -11 -2 1442.56 452.061 4
 -3 11 2 1258.08 362.187 5
 3 -11 -2 1526.86 404.435 3
 -3 11 1 221.637 158.017 5
 3 -11 -1 -87.2149 177.804 4
 3 -11 -1 -154.291 143.542 3
 -3 11 0 3753.24 610.613 5
 3 -11 0 3885.64 667.02 4
 3 -11 0 3600.32 586.001 3
 -3 11 -1 154.841 131.715 5
 3 -11 1 311.852 246.257 4
 3 -11 1 375.71 201.513 3
 -3 11 -2 308.66 198.156 5
 3 -11 2 668.635 285.18 4
 3 -11 2 448.383 210.618 3
 -3 11 -3 3994.24 628.234 5
 3 -11 3 4096.23 652.418 4
 3 -11 3 3758.24 586.002 3
 -3 11 -4 2307.46 484.908 5
 3 -11 4 2728.13 550.182 4
 3 -11 4 2875.36 514.233 3
 3 -11 5 9030.86 966.982 4
 3 -11 5 9437.88 943.142 3
 -3 11 -5 8521.44 914.409 5
 -3 11 -6 100.36 127.604 5
 3 -11 6 329.437 224.918 4
 3 -11 6 189.678 174.659 3
 -3 11 -7 1637.45 415.463 5
 3 -11 7 1457.33 402.669 4
 -3 11 -7 1791.99 421.053 7
 3 -11 7 2456.35 510.209 3
 -3 11 -8 12.3568 88.7317 5
 -3 11 -8 273.123 215.154 7
 -3 11 -9 806.127 284.709 5
 -3 11 -10 248.253 168.242 5
 -3 10 6 132.221 147.661 5
 -3 10 6 343.927 194.372 1
 -3 10 5 900.688 304.466 5
 -3 10 5 1000.09 265.38 1
 3 -10 -5 731.213 279.291 3
 3 -10 -4 1868.47 451.54 3
 -3 10 4 1890.77 418.585 5
 3 -10 -4 2136.14 513.435 4
 -3 10 4 2130.2 361.119 1
 -3 10 3 6779.48 610.032 1
 3 -10 -3 7494.52 851.893 3
 3 -10 -3 6800.7 900.753 4
 -3 10 3 6555.83 777.607 5
 3 -10 -2 39.9185 116.848 4
 -3 10 2 92.6 78.0102 1
 -3 10 1 3568.78 575.101 5
 -3 10 1 2960.57 342.452 1
 3 -10 -1 2529.56 519.194 4
 3 -10 -1 3170.19 530.296 3
 -3 10 0 1980.95 433.454 5
 3 -10 0 2469.41 497.546 4
 3 -10 0 2316.28 444.456 3
 -3 10 -1 758.74 259.055 5
 3 -10 1 607.403 266.09 4
 3 -10 1 499.3 212.897 3
 -3 10 -2 340.147 185.844 5
 3 -10 2 397.179 206.824 4
 3 -10 2 275.81 138.23 3
 -3 10 -3 1654.22 374.317 5
 3 -10 3 2043.81 441.577 4
 3 -10 3 2023.18 409.324 3
 -3 10 -4 622.011 249.293 5
 3 -10 4 342.326 184.574 4
 3 -10 4 737.825 264.021 3
 3 -10 5 8877.38 911.344 4
 3 -10 5 8213.2 847.636 3
 -3 10 -5 7832.25 821.41 5
 3 -10 6 126.439 154.085 3
 3 -10 6 539.2 249.706 4
 -3 10 -6 208.909 147.641 7
 -3 10 -6 427.136 239.655 5
 -3 10 -7 4902.21 659.741 5
 3 -10 7 3499.76 602.181 4
 3 -10 7 5032.17 698.009 3
 -3 10 -7 4989.1 687.627 7
 -3 10 -8 647.699 244.695 7
 3 -10 8 632.308 277.188 3
 -3 10 -8 73.0838 172.389 5
 -3 10 -9 2310.55 504.7 7
 3 -10 9 1795.35 447.762 3
 -3 10 -9 1211.88 329.508 5
 -3 10 -10 450.475 204.995 5
 -3 9 8 1.01472 96.4404 1
 -3 9 7 266.138 170.724 5
 -3 9 7 275.944 163.641 1
 -3 9 6 301.864 181.169 5
 3 -9 -6 -64.0068 153.674 4
 -3 9 6 -43.2526 90.9781 1
 -3 9 5 815.37 262.157 5
 -3 9 5 1151.05 283.073 1
 3 -9 -5 1038.52 360.636 4
 -3 9 4 160.807 116.951 5
 3 -9 -4 526.659 257.035 3
 3 -9 -4 236.912 186.905 4
 -3 9 4 294.405 145.147 1
 3 -9 -3 2113.13 428.39 3
 -3 9 3 1406.94 355.57 5
 3 -9 -3 1831.47 435.79 4
 -3 9 3 1477.54 270.214 1
 -3 9 2 10618.1 656.784 1
 3 -9 -2 10605.7 624.284 2
 3 -9 -2 11139 1038.44 4
 -3 9 2 11263.9 712.204 7
 3 -9 -2 12259.5 999.322 3
 -3 9 2 10737.6 917.398 5
 -3 9 1 590.981 128.533 2
 -3 9 1 418.591 196.832 5
 -3 9 1 347.534 118.061 7
 3 -9 -1 475.607 240.091 4
 3 -9 -1 861.817 271.366 3
 -3 9 0 2957.34 478.247 5
 3 -9 0 3924.22 583.85 4
 -3 9 0 2738.08 245.345 2
 -3 9 0 2700.25 360.344 7
 -3 9 0 2690.03 317.867 1
 3 -9 0 2584.2 436.544 3
 3 -9 1 26550.6 1487.3 4
 -3 9 -1 25832.2 649.395 2
 3 -9 1 26932.3 1400.98 3
 -3 9 -1 26482.3 844.665 1
 -3 9 -1 28688 1469.42 5
 -3 9 -2 1724.04 368.599 5
 3 -9 2 3063.31 510.613 4
 -3 9 -2 2175.29 171.612 2
 3 -9 2 2498.67 434.726 3
 -3 9 -2 2335.42 222.878 1
 -3 9 -3 17104 499.783 2
 3 -9 3 18762.4 1237.13 4
 -3 9 -3 17157.8 543.635 1
 3 -9 3 17972.7 1137.01 3
 -3 9 -3 16888.9 1126.42 5
 3 -9 4 4879.68 627.796 4
 -3 9 -4 4188.17 279.58 2
 -3 9 -4 4200.28 264.396 1
 -3 9 -4 5150.45 627.929 5
 3 -9 4 4668.08 586.454 3
 -3 9 -5 200.44 170.279 5
 3 -9 5 164.126 171.612 4
 -3 9 -5 95.5225 51.3652 2
 3 -9 5 18.2976 112.106 3
 -3 9 -5 72.7012 42.2309 1
 -3 9 -6 2683.97 462.934 5
 -3 9 -6 1747.35 367.565 7
 3 -9 6 1666.16 365.36 3
 -3 9 -7 567.003 229.2 5
 3 -9 7 454.128 230.943 3
 -3 9 -7 531.838 225.072 7
 -3 9 -8 1271.11 339.082 7
 3 -9 8 863.125 295.79 3
 -3 9 -8 510.005 224.297 5
 -3 9 -9 23.6932 93.9287 5
 -3 9 -9 72.8327 124.423 7
 3 -9 9 54.4773 154.223 3
 -3 9 -10 238.616 209.114 7
 -3 9 -10 -30.9606 75.883 5
 -3 8 8 247.952 212.304 1
 3 -8 -7 -143.069 117.829 4
 -3 8 7 -60.6568 84.753 1
 -3 8 6 5998.17 643.106 1
 3 -8 -6 6138.81 840.528 4
 -3 8 6 6290.79 666.386 5
 -3 8 5 1466.56 324.617 5
 3 -8 -5 698.201 294.254 4
 3 -8 -5 1271.16 261.556 2
 -3 8 5 1090.9 279.484 1
 -3 8 4 2.14157 88.607 5
 3 -8 -4 -6.03903 124.42 4
 -3 8 4 134.625 86.0199 7
 -3 8 4 106.407 86.147 1
 3 -8 -3 6075.52 739.125 4
 3 -8 -3 5534.36 461.167 2
 -3 8 3 6636.56 532.006 1
 -3 8 3 5990.78 641.536 5
 -3 8 3 5584.26 466.108 7
 3 -8 -3 6995.27 731.892 3
 3 -8 -2 6102.03 717.717 4
 -3 8 2 5353.11 445.559 7
 3 -8 -2 5985.68 654.391 3
 3 -8 -2 6146.57 431.035 2
 -3 8 2 6278.65 652.873 5
 3 -8 -1 -49.5855 79.371 3
 -3 8 1 249.334 159.329 5
 3 -8 -1 159.636 158.563 4
 3 -8 -1 40.5473 27.6988 2
 -3 8 1 -0.57968 33.5857 1
 -3 8 1 68.6141 61.8775 7
 3 -8 0 6706.21 715.022 4
 -3 8 0 5745.3 305.949 2
 -3 8 0 6045.02 412.237 1
 3 -8 0 6990.12 675.424 3
 -3 8 0 5939.2 639.668 5
 3 -8 1 23200 1297.3 4
 -3 8 -1 19991.1 632.634 1
 -3 8 -1 19764.3 470.273 2
 3 -8 1 21969.9 1186.64 3
 -3 8 -1 20218.5 1152.44 5
 -3 8 -2 5.39872 101.377 5
 3 -8 2 355.263 159.386 4
 -3 8 -2 152.317 42.2036 2
 3 -8 2 255.617 160.404 3
 -3 8 -2 42.4931 25.5366 1
 3 -8 3 12927.6 911.72 3
 3 -8 3 14000.4 1002.85 4
 -3 8 -3 12768.5 396.688 2
 -3 8 -3 12284.6 383.28 1
 -3 8 -3 13184.5 936.762 5
 3 -8 4 35607.2 1613.73 4
 -3 8 -4 34357.8 789.957 2
 -3 8 -4 33805.1 682.802 1
 3 -8 4 34216.9 1507.88 3
 -3 8 -4 35069.9 1515.87 5
 -3 8 -5 9167.95 480.716 2
 -3 8 -5 9605.16 419.514 1
 -3 8 -5 9441.83 482.378 2
 -3 8 -5 8925.13 761.558 7
 3 -8 5 8668.54 773.727 3
 -3 8 -5 9518.55 796.586 5
 -3 8 -6 1240.22 204.402 2
 -3 8 -6 1716.37 345.419 5
 3 -8 6 1126.59 195.585 1
 -3 8 -6 1481.65 332.877 7
 3 -8 6 1697.15 365.91 3
 3 -8 7 5819.92 477.957 1
 -3 8 -7 5362.15 465.67 2
 -3 8 -7 5959.32 686.012 7
 3 -8 7 6163.49 700.246 3
 -3 8 -7 5603.29 621.149 5
 -3 8 -8 2145.26 397.403 5
 -3 8 -8 1673.93 392.599 7
 3 -8 8 1709.62 289.747 1
 3 -8 8 1654.35 392.783 3
 3 -8 9 3501.55 439.217 1
 -3 8 -9 3891.61 596.645 7
 3 -8 9 3396.59 573.947 3
 -3 8 -9 3509.42 492.52 5
 -3 8 -10 927.01 308.137 7
 3 -8 10 1130.58 358.045 3
 3 -8 10 604.224 224.599 1
 -3 8 -10 1139.19 292.83 5
 -3 7 9 303.528 176.755 1
 -3 7 8 -135.143 172.241 1
 3 -7 -8 226.201 211.467 4
 -3 7 8 85.0977 94.6789 5
 -3 7 7 186.77 121.482 5
 -3 7 7 121.508 136.561 1
 3 -7 -6 8479.79 932.483 4
 -3 7 6 9972.43 797.683 1
 -3 7 6 8499.93 583.68 7
 -3 7 6 9892.6 771.727 5
 -3 7 5 5969.62 566.58 1
 3 -7 -5 5972.32 748.197 4
 3 -7 -5 5824.47 523.637 2
 -3 7 5 6846.77 638.185 5
 3 -7 -4 31519.9 1639.72 4
 -3 7 4 31339.6 1186.26 1
 3 -7 -4 30090.2 1089.44 2
 -3 7 4 29474.4 1312.87 5
 -3 7 3 5048.9 436.751 1
 3 -7 -3 5426.56 658.271 4
 3 -7 -3 5557.61 424.427 2
 -3 7 3 5670.64 409.83 7
 -3 7 3 5800.19 580.676 5
 -3 7 2 40.6538 69.1088 5
 3 -7 -2 27.7997 62.9365 3
 3 -7 -2 204.635 164.326 4
 -3 7 2 -22.0691 48.9113 7
 3 -7 -2 140.087 74.7913 2
 -3 7 2 122.305 77.0681 1
 -3 7 1 9602.38 465.617 1
 3 -7 -1 9915.48 421.165 2
 3 -7 -1 9033.04 778.998 4
 -3 7 1 10406 770.601 5
 -3 7 1 9284 527.751 7
 3 -7 -1 9345.17 741.125 3
 -3 7 0 16209 503.889 1
 3 -7 0 16097.9 959.904 3
 3 -7 0 15473 1004.56 4
 -3 7 0 17763.3 993.005 5
 3 -7 1 5733.53 598.839 4
 3 -7 1 5034.01 526.032 3
 -3 7 -1 4855.93 245.409 1
 -3 7 -1 5882.04 568.864 5
 -3 7 -2 20.5263 63.3492 3
 -3 7 -2 36.4612 20.5992 1
 3 -7 2 163.46 142.757 4
 3 -7 2 10.9407 78.38 3
 -3 7 -3 15353 338.657 1
 -3 7 -3 15695.5 421.414 2
 3 -7 3 20441.5 1126 4
 -3 7 -3 15824.2 421.886 2
 -3 7 -3 16713.7 982.66 5
 -3 7 -3 16402.6 988.347 3
 3 -7 3 17776.1 1005.55 3
 -3 7 -4 173.986 114.747 5
 3 -7 4 237.529 130.715 3
 -3 7 -4 25.1224 73.3796 7
 -3 7 -4 69.2849 44.8323 2
 -3 7 -5 552.056 198.51 5
 -3 7 -5 324.468 173.445 7
 3 -7 5 356.544 177.619 3
 3 -7 5 314.317 87.5514 1
 -3 7 -5 225.086 82.2889 2
 -3 7 -6 17557.7 755.859 2
 -3 7 -6 16384.9 1038.65 7
 3 -7 6 17197.9 1085.76 3
 3 -7 6 18006.6 753.467 1
 -3 7 -6 17674.2 1019.91 5
 3 -7 7 791.102 184.002 1
 -3 7 -7 1118.37 287.81 7
 3 -7 7 1294.45 318.622 3
 -3 7 -7 716.359 171.218 2
 -3 7 -7 682.844 202.706 5
 -3 7 -8 13151.6 811.009 2
 3 -7 8 13852.9 820.861 1
 -3 7 -8 13957.4 1054.89 7
 3 -7 8 14796.7 1097.86 3
 -3 7 -8 14938.1 956.972 5
 3 -7 9 3087.65 419.656 1
 -3 7 -9 2658.9 498.154 7
 3 -7 9 3539.05 570.51 3
 -3 7 -9 3371.67 456.017 5
 -3 7 -10 1657.85 399.575 7
 3 -7 10 2385.21 487.932 3
 -3 7 -10 2766.61 412.355 5
 3 -7 10 2198.93 384.542 1
 -3 7 -11 402.372 214.996 7
 3 -7 11 174.358 113.966 1
 -3 6 10 -237.119 169.356 1
 3 -6 -9 1548.5 280.97 7
 -3 6 9 1679.79 403.093 1
 3 -6 -9 2729.6 590.517 4
 -3 6 8 4632.34 600.918 1
 3 -6 -8 5347.65 786.498 4
 -3 6 8 3994.57 445.999 5
 -3 6 7 18397.8 1110.77 1
 3 -6 -7 18296.4 1356.71 4
 -3 6 7 16825.3 918.921 5
 -3 6 7 18486.4 867.814 7
 -3 6 6 1757.55 305.958 5
 3 -6 -6 1839.19 433.121 4
 3 -6 -6 2101.32 327.709 2
 -3 6 6 1825.6 328.961 1
 -3 6 5 183.081 124.862 5
 3 -6 -5 226.552 148.548 4
 3 -6 -5 91.0522 58.4114 2
 -3 6 5 83.2479 90.0559 1
 -3 6 5 222.348 93.1285 7
 3 -6 -4 14736.4 1045.62 4
 -3 6 4 15806.3 791.935 1
 3 -6 -4 14646.9 719.699 2
 -3 6 4 15020 615.299 7
 -3 6 4 15918.1 878.799 5
 -3 6 3 593.182 191.401 5
 -3 6 3 454.305 196.881 4
 3 -6 -3 866.085 282.36 4
 -3 6 3 349.809 94.6743 7
 3 -6 -3 398.267 115.118 2
 -3 6 2 1178.19 254.416 5
 3 -6 -2 1488.49 288.556 3
 3 -6 -2 1418.7 171.549 2
 -3 6 2 1350.41 294.955 4
 -3 6 2 1154.3 158.486 7
 3 -6 -2 1892.42 341.914 4
 -3 6 2 1140.69 171.559 1
 3 -6 -1 4577.08 243.01 2
 -3 6 1 5272.69 302.592 1
 3 -6 -1 4471.27 486.938 3
 -3 6 1 5411.32 515.14 5
 -3 6 0 5811.3 246.304 1
 -3 6 0 6183.26 550.687 5
 3 -6 0 5831.04 536.476 3
 -3 6 -1 2600.8 365.427 5
 3 -6 1 2463.22 353.363 3
 -3 6 -2 1702.95 291.359 5
 -3 6 -2 1525.43 285.819 3
 3 -6 2 1528.24 283.02 3
 -3 6 -3 12329.3 372.498 2
 -3 6 -3 12157.8 805.126 3
 -3 6 -3 11955.6 712.911 7
 -3 6 -3 13188.3 806.462 5
 3 -6 3 12741.4 800.901 3
 -3 6 -4 9337.89 419.021 2
 3 -6 4 9145.15 388.999 1
 -3 6 -4 10250.7 699.989 7
 3 -6 4 9065.77 691.544 3
 -3 6 -4 9994.58 746.785 3
 -3 6 -4 9105.08 677.452 5
 -3 6 -5 19782.8 730.144 2
 3 -6 5 21239.3 716.634 1
 -3 6 -5 19748.3 1085.68 3
 -3 6 -5 20688.2 1048.86 7
 3 -6 5 20976.2 1100.34 3
 -3 6 -5 21166.1 1037.71 5
 -3 6 -6 2171.27 367.716 7
 3 -6 6 2112.6 370.377 3
 -3 6 -6 1635.1 238.598 2
 3 -6 6 1597.5 230.266 1
 -3 6 -6 1594.69 300.257 5
 -3 6 -7 3946.09 413.791 2
 3 -6 7 3509.61 382.33 1
 -3 6 -7 4148.03 537.166 7
 3 -6 7 3898.93 529.676 3
 -3 6 -7 3928.41 464.832 5
 -3 6 -8 390.923 147.089 5
 -3 6 -8 45.6306 115.45 7
 3 -6 8 45.7241 72.1711 1
 3 -6 8 59.8525 115.243 3
 -3 6 -8 102.653 102.609 2
 -3 6 -9 74.7674 105.964 7
 3 -6 9 -9.77283 93.6025 1
 3 -6 9 204.973 170.403 3
 -3 6 -9 329.179 164.327 5
 3 -6 10 2637.16 496.287 3
 -3 6 -10 1744.46 416.839 7
 -3 6 -10 2061.55 337.451 5
 3 -6 10 2392.06 402.282 1
 3 -6 11 610.865 231.8 1
 3 -6 11 874.132 321.063 3
 3 -6 12 900.193 298.544 1
 -3 5 11 680.7 266.827 1
 -3 5 10 1996.27 461.875 1
 3 -5 -10 2465.59 554.783 4
 3 -5 -10 2467.61 377.628 7
 -3 5 9 329.292 166.915 1
 3 -5 -9 485.299 265.087 4
 3 -5 -9 257.972 119.579 7
 -3 5 9 392.741 127.288 5
 -3 5 8 3958.04 417.223 7
 -3 5 8 4853.64 600.225 1
 3 -5 -8 4010.83 408.597 7
 3 -5 -8 4882.84 708.997 4
 -3 5 8 4178.76 402.648 5
 3 -5 -7 5744.88 720.021 4
 -3 5 7 5776.21 593.424 1
 3 -5 -7 5783.76 441.896 7
 3 -5 -7 5986.13 510.645 6
 -3 5 7 6258.72 501.641 5
 3 -5 -6 36052 1679.87 4
 -3 5 6 36640.9 1384.7 1
 3 -5 -6 38504.6 1346.74 2
 -3 5 6 38455.7 1053.58 7
 -3 5 6 37293.3 1231.2 5
 -3 5 5 1069.85 222.203 1
 -3 5 5 1169.61 306.82 4
 3 -5 -5 1028.97 281.789 4
 -3 5 5 1316.14 233.246 5
 -3 5 5 1101.72 161.3 7
 3 -5 -5 1517.53 256.55 2
 -3 5 4 6439.31 639.792 4
 3 -5 -4 5963.99 626.158 4
 -3 5 4 6099.53 335.148 7
 3 -5 -4 5923.36 432.565 2
 -3 5 4 6174.33 505.78 5
 -3 5 3 17903.2 1003.35 4
 3 -5 -3 18307.2 1021.11 4
 -3 5 3 19119.9 730.061 1
 3 -5 -3 19332.1 670.755 2
 -3 5 3 19799.7 539.396 7
 -3 5 3 19538.5 893.274 5
 -3 5 2 34442.5 1326.19 4
 -3 5 2 34469.3 842.974 1
 3 -5 -2 33717.6 734.724 2
 -3 5 2 34920.3 700.732 7
 -3 5 2 33738.4 1164.77 5
 3 -5 -1 13449.2 340.566 2
 -3 5 1 13425 423.419 1
 3 -5 -1 15584.5 831.173 3
 -3 5 1 14992.4 784.762 5
 3 -5 0 3317.32 380.313 3
 -3 5 0 3909.75 399.971 5
 -3 5 -1 5592.95 382.766 7
 3 -5 1 6467.17 521.029 3
 -3 5 -1 6453.64 519.53 5
 3 -5 2 5427.68 486.474 3
 -3 5 -2 6393.17 518.034 5
 -3 5 -2 6062.21 438.555 7
 3 -5 3 166.77 94.9086 5
 3 -5 3 186.996 44.23 1
 -3 5 -3 247.023 104.854 7
 -3 5 -3 340.457 71.8786 2
 3 -5 3 616.453 182.17 3
 -3 5 -3 510.152 176.712 5
 -3 5 -4 6625.74 377.098 2
 3 -5 4 7684.25 373.299 1
 3 -5 4 7628.97 608.726 3
 -3 5 -4 6477.15 531.713 7
 -3 5 -4 8289.17 606.423 5
 3 -5 4 6890.81 545.164 5
 -3 5 -5 11748.5 762.698 7
 -3 5 -5 9466 527.616 2
 3 -5 5 9580.33 716.911 3
 3 -5 5 10668 524.888 1
 -3 5 -5 9585.35 722.098 3
 3 -5 5 10457.7 678.693 5
 -3 5 -5 10406.5 692.918 5
 -3 5 -6 4461.32 508.898 7
 -3 5 -6 4352.35 399.062 2
 3 -5 6 3238.79 333.446 1
 3 -5 6 4279.74 445.026 5
 3 -5 6 4251.11 507.372 3
 -3 5 -6 3776.35 421.953 5
 3 -5 7 1400.66 256.118 5
 -3 5 -7 1814.15 340.752 7
 3 -5 7 1326.74 239.897 1
 -3 5 -7 1621.94 274.758 2
 3 -5 7 1141.88 289.226 3
 -3 5 -7 1723.52 287.922 5
 3 -5 8 1412.72 270.855 5
 -3 5 -8 1707.2 295.67 5
 3 -5 8 1182.61 259.065 1
 -3 5 -8 1468.28 342.755 7
 3 -5 8 1558.47 348.342 3
 -3 5 -8 1563.64 294.216 2
 3 -5 9 1959.74 417.353 3
 3 -5 9 1854.54 343.888 1
 -3 5 -9 1576.34 374.61 7
 3 -5 9 1718.53 269.173 6
 -3 5 -9 1236.49 246.945 5
 -3 5 -10 483.309 261.139 7
 3 -5 10 430.976 223.8 3
 3 -5 10 583.366 204.81 1
 3 -5 11 202.232 141.411 1
 -3 5 -11 423.441 192.294 7
 3 -5 12 847.207 287.93 1
 -3 4 11 264.768 175.63 1
 3 -4 -11 -20.921 166.711 4
 3 -4 -11 84.4588 93.1699 7
 -3 4 10 469.854 210.807 1
 3 -4 -10 955.555 355.42 4
 3 -4 -10 741.033 207.763 7
 -3 4 9 1219.2 308.879 1
 3 -4 -9 776.605 291.549 4
 3 -4 -9 1022.76 221.684 7
 -3 4 9 989.301 163.892 5
 -3 4 8 1425.25 311.278 1
 -3 4 8 1254.89 194.642 5
 -3 4 8 1242.18 236.684 7
 3 -4 -8 1252.23 221.045 7
 3 -4 -8 1089.44 194.503 6
 3 -4 -8 1150.6 345.981 4
 -3 4 7 488.945 127.984 5
 -3 4 7 653.662 199.791 1
 3 -4 -7 452.08 126.609 7
 -3 4 7 441.006 121.898 7
 3 -4 -7 191.333 164.49 4
 3 -4 -7 382.784 178.905 2
 -3 4 6 5585.03 619.133 4
 3 -4 -6 5916.72 642.988 4
 -3 4 6 6470.07 559.932 1
 3 -4 -6 6162.5 528.016 2
 3 -4 -6 6360.03 390.456 7
 -3 4 6 6491.5 461.788 5
 -3 4 6 6587.9 413.426 7
 -3 4 5 146.378 83.1826 5
 -3 4 5 56.1193 63.672 1
 -3 4 5 282.049 170.158 4
 3 -4 -5 294.116 168.295 4
 3 -4 -5 34.9281 29.0922 7
 -3 4 5 45.6597 36.8706 7
 3 -4 -5 42.9645 67.1114 2
 -3 4 4 17061.1 955.179 4
 3 -4 -4 19308.4 1030.69 4
 3 -4 -4 18194.1 727.62 2
 -3 4 4 19011.7 490.454 7
 -3 4 4 18995.5 793.867 5
 -3 4 3 64901.8 1735.98 4
 3 -4 -3 66945.3 1817.74 4
 -3 4 3 63542.2 1282.61 1
 3 -4 -3 65878.1 1193.39 2
 -3 4 3 65906 730.726 7
 -3 4 3 65238.1 1467.25 5
 -3 4 2 31195.6 1157.22 4
 -3 4 2 31915 762 1
 3 -4 -2 31354.8 662.958 2
 -3 4 2 30984.2 454.674 7
 -3 4 2 30415.3 1012.38 5
 3 -4 -1 5060.41 183.233 2
 -3 4 1 5402.98 245.618 1
 3 -4 -1 4810.32 428.128 3
 -3 4 1 5073.68 420.029 5
 3 -4 -1 5502.83 428.592 5
 -3 4 0 68094.4 1022.8 7
 3 -4 0 66868.4 1531.15 3
 -3 4 0 70475.5 1559.73 5
 3 -4 1 26829.5 974.087 3
 -3 4 -1 26373.7 754.712 7
 -3 4 -1 26993.4 989.396 5
 -3 4 -2 130.847 78.9449 7
 -3 4 -2 41.2629 27.1017 2
 3 -4 2 97.2975 73.4991 3
 3 -4 2 23.6699 15.7039 1
 -3 4 -2 57.6204 68.8647 5
 3 -4 3 840.759 111.953 1
 -3 4 -3 790.69 175.978 7
 -3 4 -3 857.54 122.228 2
 3 -4 3 335.933 117.206 3
 -3 4 -3 767.893 178.414 5
 3 -4 4 11341.8 486.812 1
 -3 4 -4 11725.5 531.792 2
 3 -4 4 11594.2 713.484 3
 -3 4 -4 11455.6 688.469 7
 -3 4 -4 10869.7 656.219 5
 3 -4 5 -61.64 89.147 5
 3 -4 5 -17.3981 42.7737 1
 3 -4 5 127.231 95.662 3
 -3 4 -5 48.4314 60.1105 7
 -3 4 -5 -45.0744 62.6179 2
 -3 4 -5 -1.03002 75.702 3
 -3 4 -5 -9.47757 67.1722 5
 3 -4 6 765.905 176.573 5
 3 -4 6 1063.5 194.124 1
 3 -4 6 987.102 242.151 3
 -3 4 -6 979.012 198.032 2
 -3 4 -6 841.284 224.475 3
 -3 4 -6 1183.51 241.773 5
 -3 4 -6 886.288 224.383 7
 3 -4 7 -20.7903 45.0615 5
 3 -4 7 83.129 71.9203 1
 3 -4 7 244.098 112.504 6
 -3 4 -7 123.459 105.522 7
 3 -4 7 -141.906 133.98 3
 -3 4 -7 165.314 112.409 2
 -3 4 -7 64.1967 68.3522 5
 3 -4 8 1987.57 299.877 5
 3 -4 8 2099.86 340.584 1
 -3 4 -8 1571.57 330.033 7
 3 -4 8 1590.86 339.562 3
 3 -4 8 1561.12 242.145 6
 3 -4 9 1344.01 253.548 5
 3 -4 9 1279.91 207.73 6
 -3 4 -9 1257.06 320.933 7
 3 -4 9 1690.28 342.531 1
 3 -4 9 694.55 244.865 3
 3 -4 10 5606.55 641.193 1
 -3 4 -10 7129.02 807.673 7
 3 -4 11 2382.61 448.874 1
 -3 4 -11 2645.32 525.196 7
 3 -4 12 1284.71 337.735 1
 -3 3 12 85.6823 131.024 1
 3 -3 -12 421.002 177.49 7
 -3 3 11 272.42 153.437 1
 3 -3 -11 112.762 101.785 7
 -3 3 10 1997.45 422.378 1
 3 -3 -10 1548.89 287.619 7
 3 -3 -10 2778.7 531.026 4
 -3 3 9 4364.56 570.509 1
 3 -3 -9 3944.88 415.786 7
 3 -3 -9 4671.88 656.366 4
 3 -3 -9 3745.23 305.534 6
 -3 3 9 4011.12 237.123 5
 3 -3 -8 5087.69 638.682 4
 -3 3 8 4942.54 564.238 1
 3 -3 -8 4206.21 387.926 7
 3 -3 -8 4199.75 353.438 6
 -3 3 8 4300.51 296.603 5
 -3 3 7 2258.47 353.832 1
 3 -3 -7 2124.86 251.733 7
 -3 3 7 2267 398.42 4
 3 -3 -7 2124.52 391.976 4
 3 -3 -7 2308.97 274.623 6
 -3 3 7 2209.04 228.365 5
 3 -3 -7 2435.29 351.453 2
 -3 3 6 3813.92 311.851 5
 -3 3 6 3594.39 468.097 4
 3 -3 -6 3165.92 329.432 6
 3 -3 -6 3620.02 474.203 4
 -3 3 6 3117.19 381.709 1
 3 -3 -6 3290.31 380.851 2
 3 -3 -6 3773.72 289.886 7
 -3 3 5 4520.5 483.934 4
 3 -3 -5 4781.36 506.646 4
 3 -3 -5 4648.59 402.413 2
 3 -3 -5 4510.56 260.173 7
 3 -3 -5 4392.3 384.115 6
 -3 3 5 4835.16 359.055 5
 3 -3 -4 223.286 85.5257 2
 -3 3 4 126.387 77.1009 4
 -3 3 4 212.211 82.3825 1
 3 -3 -4 512.472 182.6 4
 3 -3 -4 233.603 49.1431 7
 3 -3 -4 257.666 107.115 6
 3 -3 -4 166.119 86.2127 1
 -3 3 4 260.764 97.1324 5
 -3 3 3 6500.09 504.154 4
 3 -3 -3 6267.85 376.797 1
 3 -3 -3 6137.9 496.508 4
 -3 3 3 6139.53 394.663 1
 -3 3 3 6949.68 440.604 5
 3 -3 -3 6629.39 426.371 5
 -3 3 2 9830.35 578.938 4
 3 -3 -2 10530.1 604.569 4
 3 -3 -2 9557.28 396.167 1
 -3 3 2 10147.9 435.588 1
 -3 3 2 9337.96 516.84 5
 3 -3 -2 10717.2 553.693 5
 3 -3 -1 76998.8 894.307 1
 3 -3 -1 78103.2 1532.33 3
 -3 3 1 76404.1 946.256 1
 3 -3 -1 73627.3 1549.67 4
 -3 3 1 74138 688.799 7
 -3 3 1 74263 1471.71 5
 3 -3 0 647.71 170.567 4
 -3 3 0 483.436 91.416 7
 3 -3 0 424.357 59.3041 2
 -3 3 0 632.597 159.753 5
 3 -3 0 348.079 51.7672 1
 3 -3 0 357.779 139.612 3
 -3 3 -1 83.6247 39.4804 2
 -3 3 -1 159.081 73.7986 7
 -3 3 -1 218.61 105.174 5
 3 -3 1 36.6391 40.5744 7
 3 -3 1 59.811 30.454 1
 3 -3 1 166.32 47.6867 2
 3 -3 1 17.6301 64.293 3
 -3 3 -2 55961.7 923.294 2
 3 -3 2 56014.9 919.711 2
 3 -3 2 53368.4 1224.41 7
 3 -3 2 54256.6 1297 3
 -3 3 -2 57585.3 1236 7
 -3 3 -2 56525 1377.38 5
 3 -3 3 27430.5 696.934 1
 -3 3 -3 27854.8 775.433 2
 -3 3 -3 26912.5 950.054 7
 3 -3 3 26861.4 768.307 2
 3 -3 3 25514.1 945.309 3
 3 -3 3 28142.9 961.349 6
 3 -3 3 28400.5 1000.92 7
 -3 3 -3 27955.5 997.268 5
 3 -3 4 6248.75 391.055 1
 -3 3 -4 6577.53 431.151 2
 -3 3 -4 5749.06 486.613 7
 3 -3 4 6551.37 528.518 7
 3 -3 4 7090.17 535.42 3
 -3 3 -4 6172.71 505.287 3
 3 -3 4 6710.72 479.3 6
 -3 3 -4 6850.87 506.046 5
 -3 3 -5 -33.2869 77.8737 7
 3 -3 5 -72.848 72.0933 3
 -3 3 -5 -35.0502 87.1469 3
 3 -3 5 98.5051 90.8272 7
 3 -3 5 120.171 76.8286 6
 -3 3 -5 -4.00872 46.0627 2
 3 -3 5 -21.2778 46.5828 1
 -3 3 -5 28.4085 91.0985 5
 3 -3 6 2135.53 301.621 5
 3 -3 6 2561.04 296.885 6
 -3 3 -6 2715.74 400.228 7
 3 -3 6 2665.8 382.407 3
 3 -3 6 2589.34 396.692 7
 -3 3 -6 2373.79 324.833 2
 -3 3 -6 2230.28 348.175 3
 3 -3 6 2367.14 309.114 1
 3 -3 7 3747.94 424.632 1
 -3 3 -7 3967.13 448.632 2
 -3 3 -7 3223.79 465.741 7
 3 -3 7 3488.35 467.797 3
 3 -3 7 3895.89 359.565 6
 3 -3 7 3702.05 392.688 5
 3 -3 8 2403.82 376.35 1
 3 -3 8 2159.33 304.288 5
 3 -3 8 2397.54 261.221 6
 3 -3 8 2167.53 391.992 3
 -3 3 -8 2602.8 436.85 7
 3 -3 9 1027.17 211.904 5
 3 -3 9 1479.29 327.644 1
 -3 3 -9 1263.32 330.721 7
 3 -3 10 1116.29 293.331 1
 -3 3 -10 930.75 329.607 7
 3 -3 11 1117.5 313.144 1
 -3 3 -11 1269.94 373.074 7
 3 -3 12 760.488 267.901 1
 3 -2 -13 725.194 245.291 7
 -3 2 12 605.453 250.594 1
 3 -2 -12 769.97 241.935 7
 3 -2 -11 934.743 235.13 7
 -3 2 11 1253.09 349.873 1
 3 -2 -10 1037.11 232.899 7
 -3 2 10 1278.93 334.334 1
 3 -2 -10 889.537 295.622 4
 -3 2 9 2224.19 395.462 1
 3 -2 -9 2660.76 340.942 7
 3 -2 -9 2286.99 449.893 4
 3 -2 -9 2633.93 236.324 6
 -3 2 8 5433.47 617.107 4
 3 -2 -8 5445.25 619.686 4
 -3 2 8 4743.2 546.319 1
 3 -2 -8 5581.76 570.227 2
 3 -2 -8 6188.89 475.694 7
 3 -2 -8 5828.78 392.732 6
 3 -2 -7 5034.91 496.894 1
 -3 2 7 5422.76 576.59 4
 3 -2 -7 5413.27 585.004 4
 3 -2 -7 5831.37 410.3 7
 -3 2 7 5640.75 550.736 1
 3 -2 -7 5427.13 520.243 2
 3 -2 -7 5788.2 409.301 6
 -3 2 7 5835.17 309.993 5
 3 -2 -6 -10.1947 37.9794 7
 -3 2 6 26.5914 79.6169 4
 -3 2 6 -58.2047 89.9706 1
 3 -2 -6 8.6342 98.6047 4
 3 -2 -6 24.7741 69.9323 1
 3 -2 -6 -18.0473 52.1847 6
 -3 2 6 33.7342 47.6705 5
 -3 2 5 4806.7 464.2 4
 3 -2 -5 4907.16 416.595 1
 3 -2 -5 4820.44 461.73 4
 3 -2 -5 5150.44 397.995 6
 3 -2 -5 4921.84 276.68 7
 -3 2 5 4994.18 327.256 5
 3 -2 -5 5188.83 325.232 5
 -3 2 4 5494.62 455.582 4
 3 -2 -4 5667.93 459.663 4
 3 -2 -4 5568.02 401.744 1
 3 -2 -4 5629.94 229.663 7
 -3 2 4 5636.28 424.487 1
 3 -2 -4 4806.69 385.065 6
 -3 2 4 5702.21 358.094 5
 3 -2 -4 5717.6 356.735 5
 -3 2 3 12752.8 621.448 4
 3 -2 -3 13362.9 647.455 4
 3 -2 -3 12183.5 611.397 6
 3 -2 -3 13150 551.065 1
 -3 2 3 11371.4 534.886 1
 -3 2 3 13506.2 565.397 5
 3 -2 -3 13055.3 555.303 5
 -3 2 2 8377.23 408.352 1
 -3 2 2 8593.26 475.764 4
 3 -2 -2 9391.29 510.038 4
 3 -2 -2 8337.64 395.104 1
 -3 2 2 9157.1 484.355 5
 3 -2 -2 8348.88 462.063 5
 3 -2 -1 857.718 141.675 3
 3 -2 -1 1166.13 127.767 2
 3 -2 -1 995.617 97.5205 7
 -3 2 1 995.05 94.5863 7
 -3 2 1 1029.49 128.616 1
 3 -2 -1 994.563 121.087 1
 3 -2 -1 869.638 158.669 4
 -3 2 1 958.429 164.754 5
 -3 2 0 6534.1 297.293 2
 3 -2 0 6538.66 290.293 2
 3 -2 0 6164.23 307.788 7
 -3 2 0 6961.93 314.964 7
 3 -2 0 6322.45 301.069 1
 3 -2 0 6778.56 391.42 3
 -3 2 0 6539.52 436.777 5
 -3 2 0 6257.02 383.413 3
 3 -2 1 44336.7 1027.83 3
 -3 2 -1 44337.2 859.565 2
 3 -2 1 45816.4 843.184 2
 3 -2 1 44892.9 990.831 7
 3 -2 1 45613.6 1179.02 6
 -3 2 -1 45162.2 1175.58 5
 -3 2 -1 46406 972.363 7
 -3 2 -1 44989.4 1056.46 3
 3 -2 2 155.675 84.203 6
 -3 2 -2 512.351 127.183 7
 -3 2 -2 370.105 97.3824 2
 3 -2 2 537.751 131.067 3
 3 -2 2 366.745 100.183 2
 3 -2 2 642.044 144.252 7
 -3 2 -2 512.934 129.021 3
 -3 2 -2 238.162 107.552 5
 -3 2 -3 14616.4 630.497 2
 3 -2 3 14192.4 615.637 2
 3 -2 3 14529.8 670.658 6
 -3 2 -3 15581.8 728.244 7
 3 -2 3 16079 758.887 7
 3 -2 3 14899.2 690.646 3
 -3 2 -3 14632.4 682.235 3
 -3 2 -3 14101.7 699.321 5
 3 -2 3 15142.6 724.611 5
 3 -2 4 6112.98 520.152 7
 -3 2 -4 6189.68 457.875 2
 3 -2 4 6131.6 453.523 2
 -3 2 -4 5516.8 480.09 7
 3 -2 4 6662.98 507.241 3
 3 -2 4 5860.68 428.14 6
 3 -2 5 1347.6 248.972 2
 -3 2 -5 1275.88 230.995 2
 3 -2 5 1715.81 296.204 7
 3 -2 5 845.206 212.204 3
 3 -2 5 965.221 190.88 1
 3 -2 5 1504.45 219.4 6
 -3 2 -5 1439.99 256.209 3
 -3 2 -5 1484.08 269.428 7
 3 -2 6 3711.78 400.881 1
 -3 2 -6 3837.98 430.134 2
 3 -2 6 3656.42 470 7
 -3 2 -6 4386.58 477.956 3
 3 -2 6 3681.44 335.607 6
 -3 2 -6 3950.74 464.135 7
 3 -2 6 4791.01 501.95 3
 -3 2 -7 936.598 234.581 2
 -3 2 -7 1074.92 266.04 7
 3 -2 7 813.84 236.049 3
 3 -2 7 944.199 158.46 6
 3 -2 7 1304.7 276.205 1
 3 -2 7 655.628 170.039 5
 -3 2 -8 538.217 204.607 7
 3 -2 8 232.138 73.7374 6
 3 -2 8 473.163 181.019 1
 3 -2 8 308.218 124.851 5
 3 -2 9 1214.24 227.225 5
 -3 2 -9 1333.49 343.209 7
 3 -2 9 1367.83 321.208 1
 3 -2 10 -36.3274 69.6454 1
 -3 2 -10 282.835 167.166 7
 -3 2 -11 56.2408 159.217 7
 3 -2 11 25.2185 95.4349 1
 3 -1 -13 279.961 166.48 7
 -3 1 12 2229.69 496.533 1
 3 -1 -12 2086.9 377.004 7
 -3 1 11 7087.53 805.979 1
 3 -1 -11 6278.3 612.792 7
 3 -1 -10 2919.41 393.194 7
 -3 1 10 4025.96 570.234 1
 3 -1 -9 4311.47 571.812 4
 -3 1 9 4164.63 541.744 1
 3 -1 -9 4018.6 425.247 7
 3 -1 -8 373.535 132.306 7
 -3 1 8 302.115 150.544 4
 3 -1 -8 164.482 129.776 4
 -3 1 8 123.782 90.2302 1
 3 -1 -8 312.007 101.462 6
 3 -1 -8 528.483 180.042 1
 -3 1 7 761.718 214.361 4
 -3 1 7 726.141 218.274 1
 3 -1 -7 774.473 167.554 7
 3 -1 -7 1389.01 284.551 4
 3 -1 -7 1032.16 176.97 6
 3 -1 -7 1012.28 222.192 1
 -3 1 6 5720.49 511.154 4
 3 -1 -6 5551.21 484.546 1
 3 -1 -6 4714.19 462.563 4
 -3 1 6 5908.22 518.402 1
 3 -1 -6 5218.4 357.274 7
 3 -1 -6 4669.19 372.246 6
 3 -1 -6 5304.72 283.533 5
 3 -1 -5 110.781 52.381 5
 3 -1 -5 263.767 115.9 1
 -3 1 5 242.986 106.412 4
 3 -1 -5 245.951 105.518 4
 3 -1 -5 353.869 92.0003 7
 -3 1 5 246.585 88.9241 6
 3 -1 -5 355.981 109.948 6
 -3 1 4 22403.7 798.916 4
 3 -1 -4 22530.2 832.082 1
 -3 1 4 22093.7 843.176 1
 -3 1 4 22576.5 809.813 6
 3 -1 -4 21252.1 798.287 6
 3 -1 -4 21242.4 665.203 5
 -3 1 4 21912.2 685.052 5
 3 -1 -4 23094.6 820.229 4
 -3 1 3 189.179 96.8574 6
 -3 1 3 42.3741 62.2427 4
 -3 1 3 116.724 72.3679 1
 3 -1 -3 48.5068 56.5754 4
 3 -1 -3 91.0573 61.7686 1
 -3 1 3 32.324 52.95 5
 3 -1 -3 103.986 59.4681 5
 -3 1 2 1007.88 159.861 1
 3 -1 -2 1145.23 154.581 4
 3 -1 -2 1006.01 169.048 5
 3 -1 -2 898.148 102.015 7
 -3 1 2 1048.27 186.201 6
 -3 1 2 1118.85 183.433 5
 3 -1 -2 995.852 154.431 1
 3 -1 -1 25879.1 685.907 4
 3 -1 -1 27523.1 720.882 2
 3 -1 -1 25869.8 600.861 7
 3 -1 -1 26032.4 741.022 1
 3 -1 -1 27179.2 667.233 3
 -3 1 1 25480.8 861.255 6
 -3 1 1 26797.9 844.389 5
 -3 1 1 26350.6 601.323 7
 -3 1 0 9456.74 434.872 2
 3 -1 0 9772.86 437.067 2
 -3 1 0 10035.4 430.439 7
 3 -1 0 9542.26 429.901 7
 3 -1 0 10051.3 405.499 3
 -3 1 0 10196.8 413.865 3
 -3 1 0 8965.18 516.043 6
 3 -1 0 8863.03 442.82 1
 -3 1 -1 40412.5 956.458 2
 3 -1 1 41071.2 952.111 2
 -3 1 -1 40340.1 979.691 7
 3 -1 1 41462 890.861 3
 -3 1 -1 39071.9 878.663 3
 -3 1 -1 42418.1 1110.54 6
 3 -1 1 40218.8 1105.17 6
 3 -1 1 40198.7 991.84 7
 -3 1 -2 45970.1 1122.78 2
 3 -1 2 47556.2 1197.9 6
 3 -1 2 48559.6 1121.6 2
 3 -1 2 47655.2 1222.17 7
 -3 1 -2 49230.2 1193.29 6
 3 -1 2 47120.3 1067.89 3
 -3 1 -2 47884.6 1072.89 3
 -3 1 -2 48185.1 1187.47 7
 -3 1 -3 11327.9 608.695 2
 3 -1 3 11534.9 610.055 2
 -3 1 -3 10704.4 553.611 6
 3 -1 3 11390.3 651.2 7
 3 -1 3 10954.5 577.097 3
 -3 1 -3 10742.7 565.755 3
 3 -1 3 10056.8 550.13 6
 -3 1 -3 11895.2 655.816 7
 3 -1 4 672.127 174.098 7
 3 -1 4 236.125 101.219 3
 -3 1 -4 495.294 158.362 7
 -3 1 -4 288.815 115.006 2
 3 -1 4 115.542 78.8136 6
 3 -1 4 314.221 117.28 2
 3 -1 5 112.38 126.645 4
 -3 1 -5 196.638 114.714 7
 3 -1 5 175.969 124.022 7
 -3 1 -5 284.368 128.33 2
 -3 1 -5 84.9986 75.2433 3
 3 -1 5 165.282 104.91 3
 3 -1 5 275.549 102.033 6
 3 -1 5 105.136 87.7442 2
 3 -1 6 1808.28 317.816 2
 3 -1 6 1238.43 299.775 4
 -3 1 -6 999.269 244.509 2
 3 -1 6 1881.22 307.271 1
 -3 1 -6 1078.93 238.42 3
 3 -1 6 1603.26 206.778 6
 -3 1 -6 1377.65 292.868 7
 3 -1 6 1556.74 261.317 5
 -3 1 -7 3810.22 497.382 7
 3 -1 7 3405.86 436.425 1
 3 -1 7 3195.86 374.564 5
 3 -1 7 3579.48 280.153 6
 -3 1 -8 3144.91 498.868 7
 3 -1 8 2865.76 441.148 1
 3 -1 8 2696.8 348.522 5
 -3 1 -9 650.842 260.549 7
 3 -1 9 988.709 274.241 1
 -3 1 -10 3692.31 586.625 7
 3 -1 10 4295.06 614.682 1
 3 -1 11 3290.4 581.12 1
 3 0 -14 314.545 166.152 7
 3 0 -13 194.647 152.576 7
 -3 0 13 216.202 195.428 1
 -3 0 12 1039.61 328.823 1
 3 0 -12 1696.53 342.448 7
 3 0 -11 282.868 139.29 7
 -3 0 11 539.515 244.92 1
 3 0 -10 1456.04 304.25 7
 -3 0 10 1178.01 314.625 1
 3 0 -9 3070.69 394.238 7
 -3 0 9 2105.48 380.602 4
 -3 0 9 2290.62 404.734 1
 -3 0 8 5899.49 578.122 4
 3 0 -8 6049.17 583.716 1
 -3 0 8 5395.42 579.747 1
 3 0 -8 5587.94 479.187 7
 -3 0 8 5908.54 417.724 6
 3 0 -8 5975.89 573.561 3
 -3 0 7 3016.74 377.016 4
 3 0 -7 3197.83 400.913 1
 3 0 -7 3488.81 414.12 4
 3 0 -7 3311.99 313.051 6
 3 0 -7 2863.68 319.947 7
 -3 0 7 3371.45 322.25 6
 -3 0 7 2899.7 397.3 1
 3 0 -7 3298.11 191.054 5
 -3 0 6 38678.8 1197 4
 3 0 -6 40149.2 1226.72 4
 3 0 -6 39099.4 1311.57 1
 3 0 -6 38953.3 790.118 5
 -3 0 6 39007.9 1112.43 6
 3 0 -6 41781.5 1113.62 6
 3 0 -6 38819.5 1081.55 7
 -3 0 5 49802.6 1201.04 4
 3 0 -5 52348.8 1238.51 4
 3 0 -5 52573.3 1412.94 1
 -3 0 5 49441.2 1251.39 6
 3 0 -5 48897.6 1223.1 6
 3 0 -5 50788.1 994.151 5
 -3 0 4 3234.68 264.011 4
 3 0 -4 3280.41 267.576 4
 3 0 -4 3466.66 342.863 1
 -3 0 4 3166.3 326.016 6
 3 0 -4 3486.63 336.822 6
 3 0 -4 3274.47 273.242 5
 -3 0 3 3057.55 211.581 4
 3 0 -3 3301.2 225.635 4
 3 0 -3 3104.24 308.947 1
 -3 0 3 3151.83 319.469 6
 3 0 -3 3133.91 278.068 5
 3 0 -2 268.899 60.4381 4
 3 0 -2 78.2844 41.3416 7
 3 0 -2 165.638 93.7413 2
 3 0 -2 164.86 83.9031 1
 -3 0 2 72.6816 82.1683 6
 3 0 -2 192.982 77.0496 5
 3 0 -1 971.184 161.014 2
 3 0 -1 889.792 133.514 7
 3 0 -1 907.198 96.0342 3
 -3 0 1 859.356 174.097 6
 3 0 -1 1240.66 194.763 1
 -3 0 0 12813.6 594.415 2
 3 0 0 12667.8 571.422 2
 -3 0 0 12847.8 556.77 7
 -3 0 0 12344 629.379 6
 3 0 0 12521 375.581 3
 -3 0 0 12038.7 378.218 3
 3 0 0 12573.4 559.482 7
 -3 0 -1 2868.87 290.086 2
 3 0 1 3074.93 294.662 2
 3 0 1 3686.82 338.196 6
 3 0 1 3289.09 307.509 7
 3 0 1 2959.13 220.769 3
 -3 0 -1 2923.55 217.374 3
 -3 0 -1 2620.78 292.79 6
 -3 0 -1 2846.85 286.305 7
 -3 0 -2 16349.9 738.069 2
 -3 0 -2 16394.6 743.499 7
 -3 0 -2 15530.3 704.457 6
 3 0 2 16191.6 714.877 6
 3 0 2 16331.2 756.267 7
 -3 0 -2 16688.9 599.905 3
 3 0 2 17300.8 741.34 2
 3 0 2 16846.2 615.387 3
 -3 0 -3 13049.3 638.046 6
 -3 0 -3 11923.3 676.822 2
 3 0 3 12529.3 752.635 4
 3 0 3 12886.2 689.195 2
 3 0 3 12130.5 595.952 3
 -3 0 -3 12375.8 596.701 3
 3 0 3 13250.5 635.271 6
 -3 0 -3 12846.3 713.951 7
 3 0 4 4617.04 502.135 4
 -3 0 -4 4581.29 456.937 2
 3 0 4 4971.9 471.05 2
 -3 0 -4 4315.17 362.783 6
 -3 0 -4 4034.04 440.167 7
 3 0 4 5128.54 385.28 6
 3 0 4 4754.6 482.397 7
 3 0 5 25086.7 1260.36 4
 -3 0 -5 24988.4 1127.58 2
 3 0 5 24560.9 1119.27 2
 -3 0 -5 23648.4 1015.81 3
 -3 0 -5 23936.7 840.781 6
 3 0 5 23995.1 824.38 6
 3 0 5 23299.4 1008.58 5
 -3 0 -5 26298.8 1179.61 7
 3 0 5 25774.3 1191.41 7
 3 0 6 26773.4 1259.78 2
 -3 0 -6 29481.6 1336.59 7
 -3 0 -6 25141.8 1143.59 3
 3 0 6 25877.7 1089.49 5
 3 0 7 14010.2 931.15 1
 3 0 7 14519.2 997.431 2
 -3 0 -7 14955.1 1020.97 7
 3 0 7 12292.8 771.693 5
 3 0 8 47.3298 106.204 1
 -3 0 -8 58.1632 119.965 7
 3 0 8 -48.5859 68.2599 5
 -3 0 -9 15.4576 89.8495 7
 3 0 9 84.2023 155.112 1
 -3 0 -10 328.382 231.887 7
 3 0 10 198.844 167.199 1
 3 1 -14 789.179 284.628 7
 -3 -1 13 402.578 245.532 1
 3 1 -13 14.5809 67.0988 7
 -3 -1 12 2074.17 457.79 1
 3 1 -12 2023.42 395.725 7
 3 1 -11 1398.3 312.348 7
 -3 -1 11 1897.87 434.374 1
 -3 -1 10 1008.22 176.838 6
 -3 -1 10 1048.94 279.937 4
 3 1 -10 1116.78 253.37 7
 -3 -1 10 971.253 275.571 1
 -3 -1 9 25.7277 146.388 4
 -3 -1 9 99.9901 79.0945 6
 3 1 -9 118.338 101.847 7
 3 1 -9 173.179 125.451 3
 -3 -1 9 160.407 96.2853 1
 -3 -1 8 3604.85 425.671 4
 3 1 -8 4646.3 514.876 1
 -3 -1 8 4644.8 532.495 1
 3 1 -8 3449.38 401.905 7
 3 1 -8 3586.71 429.932 3
 -3 -1 8 3894.45 376.421 6
 3 1 -8 3117.09 171.921 5
 -3 -1 7 2655.66 328.026 4
 3 1 -7 2091.8 339.282 1
 -3 -1 7 4012.24 498.512 1
 -3 -1 7 2629.84 316.481 6
 3 1 -7 2097.46 303.418 3
 3 1 -7 2217.58 191.823 5
 -3 -1 6 106232 1802.03 4
 3 1 -6 107281 2228.81 1
 -3 -1 6 111022 1985.88 6
 3 1 -6 106672 1486.43 5
 3 1 -6 110351 1952.11 3
 -3 -1 5 371.495 123.832 6
 -3 -1 5 523.804 110.708 4
 3 1 -5 326.793 133.057 1
 3 1 -5 567.725 132.951 3
 3 1 -5 675.441 153.812 6
 -3 -1 4 41834.8 742.03 4
 3 1 -4 40012.9 889.847 3
 3 1 -4 41551.1 1253.63 1
 -3 -1 4 39967.1 1192.31 6
 3 1 -4 39142.5 1145.82 6
 3 1 -3 34033 1099.92 1
 -3 -1 3 32239.1 1065.56 6
 3 1 -2 47940.2 1287.57 1
 3 1 -2 46290.4 507.627 3
 3 1 -2 46735.8 510.618 3
 3 1 -2 45990.6 1080.36 7
 -3 -1 2 49251.4 1309.55 6
 -3 -1 1 53491.6 1303.34 2
 3 1 -1 56177.3 806.351 4
 3 1 -1 58160.4 1447.42 1
 -3 -1 1 55961.8 1395.68 6
 3 1 -1 56685.1 1246.74 7
 -3 -1 0 3093.54 321.491 2
 3 1 0 3539.48 264.038 4
 -3 -1 0 3222.47 344.08 6
 -3 -1 0 2876.18 298.353 7
 -3 -1 0 2839.04 147.532 3
 3 1 0 3130.39 323.031 6
 3 1 0 3149.16 311.028 7
 -3 -1 -1 21957.8 893.971 2
 3 1 1 21116.4 791.517 4
 -3 -1 -1 20921.6 853.384 7
 -3 -1 -1 21311 543.051 3
 -3 -1 -1 20806.1 856.464 6
 3 1 1 21180.1 838.223 6
 3 1 2 2127.6 285.088 4
 -3 -1 -2 1813.3 275.466 7
 -3 -1 -2 1536.18 258.16 2
 3 1 2 2074.98 264.986 6
 -3 -1 -2 1705.97 256.375 6
 -3 -1 -2 1645.4 189.172 3
 3 1 2 1936.09 277.587 2
 -3 -1 -3 5637.93 500.763 2
 3 1 3 5468.8 509.208 4
 3 1 3 6695.33 541.956 2
 -3 -1 -3 5828.34 509.536 7
 -3 -1 -3 6534.89 431.155 3
 -3 -1 -3 5899.8 460.397 6
 -3 -1 -4 579.729 197.658 7
 3 1 4 338.332 137.114 7
 -3 -1 -4 13.1689 54.2997 2
 3 1 4 100.106 91.0209 4
 -3 -1 -4 119.251 48.4148 6
 3 1 4 361.58 160.64 2
 3 1 5 1341.94 321.299 4
 -3 -1 -5 1639.44 323.73 7
 -3 -1 -5 1319.58 212.743 6
 -3 -1 -5 1499.22 263.674 3
 3 1 5 1516.14 299.513 2
 3 1 6 16725.8 1038.86 2
 -3 -1 -6 16714.2 1047.84 7
 -3 -1 -6 16363.3 708.881 6
 -3 -1 -6 15036.6 900.672 3
 3 1 6 15166.4 879.134 5
 3 1 7 13404.9 1000.89 2
 -3 -1 -7 13282.2 997.117 7
 3 1 7 12214.3 806.341 5
 3 1 8 4506.83 627.25 2
 3 1 8 5044.61 632.862 1
 -3 -1 -8 6105.36 717.948 7
 -3 -1 -9 199.914 161.994 7
 3 1 9 25.7709 74.6365 1
 -3 -1 -10 281.04 231.765 7
 3 1 10 -210.376 160.473 1
 3 2 -14 637.792 282.195 7
 3 2 -13 313.73 173.462 7
 -3 -2 13 238.708 229.674 1
 3 2 -12 864.162 264.5 7
 -3 -2 12 569.802 259.409 1
 -3 -2 11 262.042 100.389 6
 -3 -2 11 445.242 241.658 1
 3 2 -11 27.8023 86.1173 7
 -3 -2 10 2734.27 474.458 1
 -3 -2 10 3068.85 445.878 4
 3 2 -10 3012.9 445.155 7
 -3 -2 10 2861.16 336.036 6
 -3 -2 9 18281.4 1003.53 4
 3 2 -9 19773 1056.69 3
 -3 -2 9 18679.1 864.521 6
 -3 -2 9 20474.9 1208.25 1
 3 2 -9 18363.1 1023.16 7
 -3 -2 8 4701.86 455.382 4
 -3 -2 8 5455.59 596.071 1
 3 2 -8 5202.02 504.946 3
 -3 -2 8 4738.89 443.326 6
 3 2 -8 4751.37 304.09 5
 -3 -2 7 2619.21 302.335 4
 -3 -2 7 2708.12 396.174 1
 3 2 -7 2359.54 363.613 1
 -3 -2 7 3059.82 364.075 6
 3 2 -7 2930.66 343.196 3
 -3 -2 6 2789.25 337.897 6
 -3 -2 6 2800.04 268.778 4
 3 2 -6 2695.1 367.514 1
 3 2 -6 2851.32 307.094 3
 -3 -2 5 7974.48 351.697 4
 3 2 -5 7304.99 582.275 1
 3 2 -5 8253.13 444.94 3
 -3 -2 5 8044.94 570.058 6
 -3 -2 4 12109.3 683.619 6
 3 2 -4 11913.8 724.775 1
 3 2 -4 11931.6 444.072 3
 3 2 -3 42127 1327.54 1
 3 2 -3 42989.1 604.267 3
 -3 -2 3 44836.1 1339.55 6
 3 2 -2 18519.7 883.674 1
 3 2 -2 17357.7 757.787 7
 -3 -2 2 19474.7 883.429 6
 3 2 -1 199.091 112.579 1
 -3 -2 1 50.277 82.8501 2
 3 2 -1 122.671 83.5526 7
 3 2 -1 132.893 47.8034 4
 -3 -2 1 96.7228 78.2203 6
 -3 -2 0 17126.3 833.157 2
 3 2 0 16047.9 597.299 4
 -3 -2 0 16345.3 327.224 3
 -3 -2 0 16158.2 807.832 6
 -3 -2 -1 31493.2 1177.11 2
 3 2 1 30097.4 966.135 4
 -3 -2 -1 31666.9 1141.77 7
 -3 -2 -1 30058.1 1095.36 6
 -3 -2 -1 29750.1 665.055 3
 3 2 2 1749.27 269.859 4
 -3 -2 -2 1415.13 255.64 7
 -3 -2 -2 1444.23 185.598 3
 -3 -2 -2 1350.1 255.489 2
 -3 -2 -2 1690.76 271.353 6
 3 2 2 1678.11 282.691 2
 -3 -2 -3 9719.92 552.203 3
 3 2 3 9857.78 698.979 4
 -3 -2 -3 10327 731.161 2
 3 2 3 9874.57 694.295 2
 -3 -2 -3 9847.14 706.813 7
 3 2 3 9262.33 692.195 7
 -3 -2 -3 9917.95 636.904 6
 3 2 4 585.802 206.235 4
 -3 -2 -4 549.407 185.567 7
 3 2 4 973.868 243.9 7
 -3 -2 -4 708.366 183.027 6
 3 2 4 553.709 182.466 2
 3 2 5 29217 1436.81 4
 3 2 5 30846.4 1411.15 2
 -3 -2 -5 32376.9 1432.17 7
 -3 -2 -5 31686.9 1220.53 3
 -3 -2 -5 31008.9 1105.76 6
 3 2 6 1314.18 332.809 2
 -3 -2 -6 2116.42 401.59 7
 -3 -2 -6 1882.94 272.966 6
 -3 -2 -6 1839.97 325.396 3
 -3 -2 -7 1803.65 384.183 7
 -3 -2 -7 1472.93 222.247 6
 3 2 7 2352.77 437.138 2
 3 2 8 5503.14 694.994 1
 3 2 8 5322.72 699.266 2
 -3 -2 -8 5761.75 720.641 7
 -3 -2 -9 153.672 152.945 7
 3 2 9 26.0308 122.04 1
 3 3 -14 261.915 218.045 7
 -3 -3 13 2028.62 498.646 1
 3 3 -13 1958.88 421.842 7
 -3 -3 12 1619.45 433.485 1
 3 3 -12 1672.69 388.264 7
 -3 -3 11 62.3421 86.6509 1
 3 3 -11 -8.71935 76.0308 7
 -3 -3 11 -0.46987 55.9411 6
 3 3 -10 751.376 101.873 5
 -3 -3 10 443.292 201.392 1
 -3 -3 10 640.044 203.952 4
 -3 -3 10 525.91 185.796 6
 3 3 -10 619.434 202.688 7
 3 3 -10 858.721 113.043 5
 3 3 -9 927.734 229.035 3
 -3 -3 9 2040.21 396.923 1
 -3 -3 9 1174.42 261.326 4
 -3 -3 9 1346.14 266.257 6
 -3 -3 8 5211.86 463.007 4
 -3 -3 8 5484.82 620.299 1
 3 3 -8 4650.67 461.313 3
 -3 -3 8 5253.17 502.828 6
 -3 -3 7 159.923 84.5273 4
 -3 -3 7 156.769 90.824 6
 3 3 -7 260.667 137.775 1
 3 3 -7 215.404 95.1037 3
 -3 -3 7 80.3535 88.2771 1
 -3 -3 6 7749.51 405.634 4
 3 3 -6 5076.86 536.85 1
 -3 -3 6 8363.27 649.714 6
 -3 -3 6 9384.95 764.225 1
 3 3 -6 6338.77 448.204 3
 -3 -3 5 5309.84 241.729 4
 3 3 -5 5463.79 531.331 1
 3 3 -5 5528.28 354.473 3
 -3 -3 5 5471.18 549.08 1
 -3 -3 5 5576.62 506.493 6
 3 3 -4 10660 405.332 3
 -3 -3 4 10631.5 698.143 6
 3 3 -4 12083.6 773.202 1
 -3 -3 3 2045.41 306.613 6
 3 3 -3 2176.75 130.428 3
 3 3 -3 2273.03 340.153 1
 -3 -3 2 2856.74 361.755 6
 3 3 -2 2535.61 367.81 1
 3 3 -2 2453.57 315.943 7
 -3 -3 1 16507.3 863.888 2
 3 3 -1 16531.1 526.151 4
 -3 -3 1 15986 853.588 6
 3 3 -1 16107 827.931 7
 3 3 -1 16923.5 950.153 1
 3 3 0 2657.16 288.896 4
 -3 -3 0 1819.98 307.529 2
 -3 -3 0 1920.31 144.467 3
 -3 -3 0 2257.96 350.306 6
 3 3 1 474.28 131.876 4
 3 3 1 400.193 150.235 7
 -3 -3 -1 638.848 205.95 2
 3 3 1 441.837 158.81 2
 -3 -3 -1 466.484 90.4226 3
 -3 -3 -1 726.575 189.04 6
 -3 -3 -2 31.7857 40.7864 3
 -3 -3 -2 38.9816 64.8201 2
 -3 -3 -2 43.7445 60.712 6
 3 3 2 -58.2708 57.8091 4
 -3 -3 -2 -13.6088 75.0012 7
 3 3 2 -66.539 82.1034 2
 3 3 2 -40.4652 62.5384 7
 3 3 3 3104.33 431.785 4
 -3 -3 -3 3034.07 439.53 7
 -3 -3 -3 2229.29 342.589 6
 3 3 3 2647.01 418.701 2
 3 3 4 5454.33 595.89 4
 3 3 4 5857.36 613.103 2
 -3 -3 -4 5677.3 607.683 7
 -3 -3 -4 4770.3 475.24 6
 -3 -3 -4 5490.36 481.56 3
 -3 -3 -5 479.908 239.684 7
 -3 -3 -5 1129.27 233.04 6
 -3 -3 -5 1225.01 257.835 3
 3 3 5 798.124 262.559 2
 -3 -3 -6 4956.99 468.817 6
 -3 -3 -6 4274.13 594.349 7
 3 3 6 4147.24 582.409 2
 3 3 7 13926.9 1114.51 2
 -3 -3 -7 12078.5 1031.78 7
 3 3 8 4292.76 667.124 2
 -3 -3 -8 4875.98 681.495 7
 3 4 -14 493.497 257.117 7
 -3 -4 13 1079.74 362.224 1
 3 4 -13 1498.96 428.628 7
 -3 -4 12 1130.3 354.751 1
 -3 -4 12 1252.09 261.268 6
 -3 -4 11 1382.85 368.615 1
 3 4 -11 1968 428.052 7
 -3 -4 11 1594.17 303.242 6
 -3 -4 10 227.34 124.195 4
 -3 -4 10 240.89 153.7 1
 -3 -4 10 564.626 191.644 6
 -3 -4 9 772.282 208.706 6
 -3 -4 9 688.954 189.234 4
 -3 -4 9 854.297 284.451 1
 3 4 -9 1096.58 240.54 3
 -3 -4 8 12769.4 682.752 4
 3 4 -8 13596.7 785.705 3
 -3 -4 8 12873.2 975.41 1
 -3 -4 8 14239 886.701 6
 -3 -4 7 132.601 148.138 1
 -3 -4 7 122.498 104.904 6
 3 4 -7 229.967 104.629 3
 -3 -4 7 -3.11965 43.7293 4
 -3 -4 6 5306.61 309.728 4
 3 4 -6 4903.75 542.574 1
 3 4 -6 5604.7 408.614 3
 -3 -4 6 5081.01 527.734 6
 -3 -4 6 4808.29 564.433 1
 3 4 -5 33287.6 1328.85 2
 -3 -4 5 32333.3 552.096 4
 -3 -4 5 33068 562.405 4
 3 4 -5 35200.1 1424.65 1
 -3 -4 5 31018.1 1386.2 1
 -3 -4 5 34100.9 1345.58 6
 3 4 -5 33767.9 872.08 3
 3 4 -4 13010 814.003 2
 3 4 -4 11652.3 435.86 3
 3 4 -4 12218.1 832.498 1
 -3 -4 4 11117.1 770.484 6
 -3 -4 3 487.12 59.664 4
 3 4 -3 877.613 243.759 1
 -3 -4 3 431.407 64.8101 3
 3 4 -3 535.909 179.257 2
 -3 -4 3 680.98 200.088 6
 3 4 -2 48561.3 1534.48 2
 -3 -4 2 46560.2 838.853 4
 3 4 -2 45543.8 1487.26 7
 3 4 -2 43195.8 1612.82 1
 -3 -4 2 49525.2 1605.06 6
 -3 -4 1 12960.7 827.933 2
 3 4 -1 13758.1 557.674 4
 3 4 -1 14284.7 846.079 2
 -3 -4 1 15665.3 608.888 4
 3 4 -1 14902.4 958.706 1
 3 4 -1 14025.9 842.971 7
 -3 -4 1 14226.9 339.994 3
 -3 -4 1 14965.6 891.277 6
 -3 -4 0 3731.04 455.57 2
 3 4 0 4003.49 362.318 4
 3 4 0 4054.52 464.369 2
 -3 -4 0 3769.8 353.393 4
 -3 -4 0 4414.59 253.475 3
 -3 -4 0 4073.97 471.089 6
 3 4 0 4753.09 505.534 7
 3 4 1 862.733 200.312 4
 3 4 1 741.366 209.906 7
 -3 -4 -1 1107.67 255.242 2
 3 4 1 1059.96 245.459 2
 -3 -4 -1 745.678 135.199 3
 -3 -4 -1 549.07 180.882 6
 3 4 2 3742.65 442.214 4
 3 4 2 4095.39 495.208 2
 -3 -4 -2 4647.34 366.844 3
 -3 -4 -2 3955.42 466.255 6
 3 4 3 452.569 170.196 4
 -3 -4 -3 1078.21 282.567 7
 -3 -4 -3 892.93 214.581 6
 3 4 3 817.998 224.752 2
 3 4 4 4667.82 589.516 2
 -3 -4 -4 4420 451.29 3
 -3 -4 -4 3247.48 430.175 6
 -3 -4 -4 4289.81 569.542 7
 -3 -4 -5 2022.45 333.003 3
 -3 -4 -5 2041.82 344.039 6
 -3 -4 -5 2465.53 456.261 7
 3 4 5 2439.81 447.243 2
 -3 -4 -6 553.693 177.016 6
 -3 -4 -6 502.09 225.678 7
 3 4 6 655.861 262.124 2
 -3 -4 -7 690.627 243.975 7
 3 4 7 202.116 159.998 2
 -3 -5 13 189.54 152.723 1
 3 5 -13 659.429 303.846 7
 3 5 -12 681.089 285.322 7
 -3 -5 12 747.175 290.447 1
 -3 -5 12 1161.41 293.658 6
 -3 -5 11 211.892 236.133 1
 3 5 -11 762.365 269.352 7
 -3 -5 11 1250.85 296.795 6
 -3 -5 10 28243.8 1633.17 1
 -3 -5 10 27037.4 1322.72 6
 -3 -5 9 8159.1 850.913 1
 -3 -5 9 7635.3 581.45 4
 3 5 -9 8363.79 678.033 3
 -3 -5 9 8088.28 730.573 6
 -3 -5 8 1669.98 241.93 4
 3 5 -8 1615.52 275.362 3
 -3 -5 8 2369.74 435.752 1
 -3 -5 8 1915.96 366.466 6
 -3 -5 7 14835 615.049 4
 3 5 -7 14851.1 758.621 3
 -3 -5 7 15856.2 1107.11 1
 -3 -5 7 15111.2 969.626 6
 3 5 -6 3627.53 482.445 2
 -3 -5 6 4898.85 286.352 4
 -3 -5 6 4473.02 283.633 4
 3 5 -6 4419.63 374.223 3
 -3 -5 6 5156.4 615.409 1
 -3 -5 6 4421.58 533.315 6
 3 5 -5 9458.4 747.166 2
 -3 -5 5 10145.6 352.674 4
 3 5 -5 10210.9 815.647 1
 -3 -5 5 10846 507.177 3
 3 5 -5 10368.7 507.26 3
 -3 -5 5 11707.3 848.687 6
 -3 -5 4 6.29362 115.243 6
 3 5 -4 12.0015 78.1321 2
 3 5 -4 35.6056 79.1695 1
 -3 -5 4 7.90132 25.6784 3
 3 5 -3 22491.2 1126.36 2
 -3 -5 3 22616.3 604.569 4
 -3 -5 3 23758.5 562.361 3
 3 5 -3 21865 1205.48 1
 -3 -5 3 22975.5 1191.31 6
 3 5 -2 492.288 199.792 2
 3 5 -2 639.383 215.506 1
 3 5 -2 420.616 166.117 7
 -3 -5 2 638.808 86.8117 3
 -3 -5 2 720.732 233.006 6
 -3 -5 2 677.451 130.576 4
 3 5 -1 740.462 149.518 4
 3 5 -1 603.519 193.776 2
 -3 -5 1 887.056 172.848 4
 -3 -5 1 798.933 236.907 6
 -3 -5 1 591.628 93.3107 3
 3 5 0 11072.1 653.149 4
 3 5 0 12348.3 862.302 2
 -3 -5 0 10835.5 462.78 3
 -3 -5 0 11197.1 830.58 6
 3 5 1 479.067 167.457 4
 -3 -5 -1 490.033 169.908 4
 3 5 1 456.036 196.706 2
 -3 -5 -1 415.073 155.478 6
 3 5 2 7994.67 687.831 4
 3 5 2 9166.99 783.476 2
 -3 -5 -2 9003.83 757.276 6
 3 5 3 2392.17 406.732 4
 -3 -5 -3 2646.72 417.182 6
 3 5 3 2433.38 431.284 2
 -3 -5 -3 2491.58 321.44 3
 3 5 4 8053.96 812.076 2
 -3 -5 -4 7633.76 611.537 3
 -3 -5 -4 6968.73 670.179 6
 -3 -5 -5 69.4099 109.329 7
 -3 -5 -5 -42.3672 103.162 6
 3 5 5 27.8107 80.1491 2
 -3 -5 -6 456.928 245.991 7
 3 5 6 208.492 170.512 2
 -3 -6 12 186.658 178.652 1
 3 6 -12 164.92 162.816 7
 -3 -6 12 21.084 75.4285 6
 -3 -6 11 369.738 230.215 1
 -3 -6 11 236.59 161.052 6
 -3 -6 10 56.6178 151.057 1
 -3 -6 10 176.141 120.141 6
 -3 -6 9 271.509 145.924 6
 -3 -6 9 176.292 204.026 1
 3 6 -9 305.537 166.251 3
 -3 -6 8 5195.27 417.585 4
 3 6 -8 4552.33 463.115 3
 -3 -6 8 5676.39 717.241 1
 -3 -6 8 5845.75 654.032 6
 3 6 -7 17616 1126.41 2
 -3 -6 7 16200.4 623.023 4
 -3 -6 7 16629.1 651.853 4
 -3 -6 7 17922.2 1228.41 1
 -3 -6 7 16748.1 1096.33 6
 3 6 -6 5684.31 628.694 2
 -3 -6 6 5105.69 317.59 4
 -3 -6 6 5171.29 411.6 3
 3 6 -6 5055.26 414.553 3
 -3 -6 6 5123.85 607.92 6
 3 6 -5 1201.82 189.084 3
 -3 -6 5 929.893 129.207 4
 -3 -6 5 885.126 155.942 3
 3 6 -5 1253.3 301.548 2
 -3 -6 5 1309.57 309.503 6
 3 6 -4 5272.02 589.896 2
 -3 -6 4 5602.23 326.531 4
 -3 -6 4 5728.94 353.258 3
 -3 -6 4 5826.36 633.458 6
 3 6 -3 5316.61 582.091 2
 -3 -6 3 4266.72 322.089 4
 -3 -6 3 4896.09 292.491 3
 -3 -6 3 4181.47 549.116 6
 -3 -6 2 458.077 118.624 4
 3 6 -2 438.727 202.256 2
 -3 -6 2 474.137 180.044 6
 -3 -6 2 491.771 92.3895 3
 3 6 -1 44.6419 61.5287 4
 3 6 -1 40.258 82.4775 2
 -3 -6 1 -0.73264 108.74 6
 -3 -6 1 23.2432 32.5703 3
 3 6 0 661.196 180.749 4
 -3 -6 0 961.619 238.787 4
 3 6 0 1094.57 289.053 2
 -3 -6 0 727.545 250.126 6
 -3 -6 0 455.354 114.97 3
 3 6 1 3998.99 474.805 4
 -3 -6 -1 3863.47 475.952 4
 -3 -6 -1 3713.78 340.003 3
 3 6 1 2839.33 458.808 2
 -3 -6 -1 3505.6 507.258 6
 3 6 2 112.939 110.333 4
 -3 -6 -2 -42.6596 113.34 4
 3 6 2 49.5036 112.777 2
 -3 -6 -2 278.01 140.534 6
 3 6 3 863.732 294.436 2
 -3 -6 -3 748.151 251.452 6
 -3 -6 -4 16.2791 114.687 6
 3 6 4 281.187 185.599 2
 -3 -6 -5 473.06 193.165 6
 3 6 5 180.317 185.36 2
 -3 -7 12 2582.32 577.044 1
 -3 -7 12 3815.34 575.76 6
 -3 -7 11 108.18 160.428 1
 -3 -7 11 -70.2037 83.7728 6
 -3 -7 10 996.473 339.031 1
 -3 -7 10 1311.72 355.01 6
 3 7 -9 106.129 144.163 2
 -3 -7 9 260.098 196.064 1
 -3 -7 9 111.38 120.238 6
 3 7 -8 4424.26 618.854 2
 -3 -7 8 3949.19 347.713 4
 -3 -7 8 4107.36 589.188 6
 -3 -7 7 1202.37 181.191 4
 3 7 -7 1576.43 361.386 2
 -3 -7 7 1345.64 240.583 3
 -3 -7 7 1446 363.486 6
 3 7 -7 1432.34 255.476 3
 3 7 -6 915.352 186.812 3
 -3 -7 6 941.354 151.248 4
 3 7 -6 723.16 259.62 2
 -3 -7 6 846.719 171.743 3
 -3 -7 6 800.628 284.838 6
 3 7 -5 10360.3 873.547 2
 -3 -7 5 10063.4 489.192 4
 -3 -7 5 10754.7 565.435 3
 -3 -7 5 11983.4 985.258 6
 -3 -7 4 87.8119 54.0717 4
 3 7 -4 275.672 146.984 2
 -3 -7 4 159.576 75.6637 3
 -3 -7 4 313.571 186.991 6
 -3 -7 3 75.2596 73.7847 4
 3 7 -3 204.065 160.444 2
 -3 -7 3 46.5674 51.4426 3
 -3 -7 3 311.945 170.981 6
 3 7 -2 340.654 158.136 2
 -3 -7 2 184.775 181.352 6
 -3 -7 2 -9.49547 37.4108 3
 3 7 -1 229.49 119.318 4
 -3 -7 1 268.365 119.62 4
 -3 -7 1 151.228 66.3205 3
 3 7 -1 -44.0291 67.8203 2
 -3 -7 1 330.947 159.7 6
 3 7 0 280.659 153.415 4
 -3 -7 0 1.171 88.8579 4
 3 7 0 -30.5535 90.6635 2
 -3 -7 0 163.692 133.065 6
 -3 -7 0 79.0683 63.674 3
 -3 -7 -1 251.955 159.279 4
 3 7 1 356.892 170.605 2
 -3 -7 -1 382.434 214.31 6
 -3 -7 -1 434.316 130.468 3
 -3 -7 -2 28.4586 80.7091 4
 -3 -7 -2 28.7356 82.6648 6
 3 7 2 -8.96866 87.4141 2
 -3 -7 -3 3482.54 546.826 6
 3 7 3 3808.8 591.274 2
 -3 -7 -4 718.554 262.537 6
 3 7 4 1286.65 384.283 2
 -3 -8 12 1545.95 394.302 6
 -3 -8 11 407.566 257.539 1
 3 8 -11 720.296 301.846 2
 -3 -8 11 165.79 151.144 6
 3 8 -10 3269.89 576.983 2
 -3 -8 10 2623.36 553.525 1
 -3 -8 10 3336.03 569.117 6
 3 8 -9 14031.3 1169.97 2
 -3 -8 9 14474.1 1172.21 6
 -3 -8 8 9518.51 953.676 6
 3 8 -8 9234.8 910.19 2
 -3 -8 8 9732.12 699.022 3
 3 8 -7 7134.03 790.452 2
 -3 -8 7 6085.11 509.283 3
 -3 -8 7 7514.25 845.413 6
 -3 -8 6 6549.97 495.346 3
 3 8 -6 6890.39 769.352 2
 -3 -8 6 7233.86 836.46 6
 3 8 -5 2027.77 407.811 2
 -3 -8 5 2522.3 288.658 3
 -3 -8 5 2372.47 472.673 6
 3 8 -4 296.076 144.464 2
 -3 -8 4 268.364 180.581 6
 3 8 -3 196.746 168.391 2
 -3 -8 3 70.2692 144.479 6
 -3 -8 2 86.7293 85.6553 4
 3 8 -2 137.08 151.232 2
 -3 -8 2 144.668 176.855 6
 3 8 -1 113.014 84.9752 2
 -3 -8 1 103.71 68.7314 4
 -3 -8 1 320.8 209.598 6
 3 8 0 130.424 145.236 2
 -3 -8 0 -145.835 137.682 6
 -3 -8 0 307.712 170.2 4
 -3 -8 -1 200.668 128.567 4
 3 8 1 311.996 169.712 2
 -3 -8 -1 384.367 203.307 6
 -3 -8 -2 199.344 109.457 6
 3 8 2 213.857 194.601 2
 -3 -8 -3 2621.95 504.867 6
 -3 -9 10 411.695 251.303 6
 3 9 -9 542.03 216.912 2
 -3 -9 9 398.976 220.191 6
 3 9 -8 105.273 126.614 2
 -3 -9 8 -158.076 178.208 6
 3 9 -7 11672.2 1041.02 2
 -3 -9 7 12799.9 1177.45 6
 3 9 -6 1197.05 338.04 2
 -3 -9 6 1212.05 378.025 6
 -3 -9 5 -17.6013 129.849 6
 3 9 -5 80.1624 113.444 2
 3 9 -4 81.3746 93.1827 2
 -3 -9 4 477.786 232.697 6
 3 9 -3 991.797 308.277 2
 -3 -9 3 1419.56 412.903 6
 3 9 -2 201.565 135.749 2
 -3 -9 2 551.408 261.43 6
 3 9 -1 72.0778 126.029 2
 -3 -9 1 169.74 168.403 6
 3 9 0 734.601 294.38 2
 -3 -9 0 662.269 329.747 6
 -3 -9 -1 225.827 205.016 6
 3 10 -7 1528.24 395.437 2
 3 10 -6 -300.211 188.285 2
 3 10 -5 945.87 322.719 2
 3 10 -4 -37.8085 153.365 2
 3 10 -3 1400.18 400.465 2
 4 -12 1 -42.4297 165.21 4
 4 -12 1 1.11461 111.587 3
 4 -12 2 33.7116 123.736 4
 4 -12 2 150.953 146.206 3
 4 -12 3 1780.6 465.028 4
 4 -12 3 1859.93 449.705 3
 4 -12 4 4443.95 741.166 4
 -4 12 -5 2633.88 498.729 7
 -4 12 -6 411.558 187.88 7
 -4 12 -7 3144.28 706.635 7
 -4 11 4 211.395 172.012 5
 -4 11 3 1342.14 400.248 5
 -4 11 2 463.796 240.765 5
 4 -11 -2 407.68 212.848 4
 4 -11 -2 671.26 293.015 3
 -4 11 1 1022.29 320.581 5
 4 -11 -1 850.1 336.816 4
 4 -11 -1 1429.6 390.751 3
 -4 11 0 -35.8926 109.296 5
 4 -11 0 7.27762 136.548 4
 4 -11 0 -100.478 120.817 3
 -4 11 -1 796.108 324.583 5
 4 -11 1 392.865 209.009 4
 4 -11 1 454.839 222.109 3
 -4 11 -2 -26.1232 126.623 5
 4 -11 2 -8.08703 103.936 4
 4 -11 2 119.993 151.264 3
 -4 11 -3 996.843 333.987 5
 4 -11 3 795.195 325.082 4
 4 -11 3 1013.58 320.698 3
 -4 11 -4 237.227 186.426 5
 4 -11 4 -29.7799 116.142 4
 -4 11 -4 528.111 215.877 7
 4 -11 4 202.71 179.684 3
 -4 11 -5 2361.25 501.735 5
 4 -11 5 1258.99 388.242 4
 -4 11 -5 2555.25 467.949 7
 4 -11 5 3038.41 559.758 3
 -4 11 -6 201.886 152.228 5
 4 -11 6 487.661 290.642 4
 -4 11 -6 202.625 173.909 7
 4 -11 6 -22.4751 134.727 3
 4 -11 7 681.562 309.496 4
 -4 11 -7 945.699 327.764 7
 -4 11 -7 258.745 163.237 5
 -4 11 -8 425.055 227.952 7
 -4 11 -8 317.389 194.467 5
 -4 11 -9 6859.47 840.147 5
 -4 10 6 183.926 163.631 5
 -4 10 5 49.7548 124.715 5
 4 -10 -5 220.43 184.08 3
 -4 10 4 41.4973 115.492 5
 4 -10 -4 -116.87 154.599 3
 4 -10 -4 -267.492 200.454 4
 4 -10 -3 -121.404 163.482 3
 -4 10 3 235.561 181.959 5
 4 -10 -3 103.41 141.6 4
 -4 10 2 -16.9723 104.724 5
 4 -10 -2 26.8496 95.637 4
 4 -10 -2 205.105 170.709 3
 -4 10 1 152.187 128.471 5
 4 -10 -1 -73.3742 125.77 4
 4 -10 -1 279.798 165.789 3
 -4 10 0 1150.81 323.234 5
 4 -10 0 807.063 279.376 4
 4 -10 0 659.674 255.128 3
 4 -10 1 4046.8 640.747 4
 -4 10 -1 4875.34 671.325 5
 4 -10 1 3169.61 525.253 3
 -4 10 -2 -43.268 111.432 5
 4 -10 2 266.759 184.743 4
 4 -10 2 96.8261 85.8955 3
 -4 10 -3 3549.56 564.787 5
 4 -10 3 4727.59 687.264 4
 4 -10 3 3131.04 515.52 3
 -4 10 -4 943.897 298.852 5
 4 -10 4 1306.03 369.371 4
 -4 10 -4 617.986 221.013 7
 4 -10 4 922.49 298.512 3
 -4 10 -5 4832.98 656.022 5
 4 -10 5 4819.79 699.373 4
 -4 10 -5 3619.32 526.58 7
 4 -10 5 4930.71 662.777 3
 4 -10 6 2783.53 538.831 4
 -4 10 -6 2093.49 419.109 7
 4 -10 6 2642.38 525.83 3
 -4 10 -6 1766.68 413.961 5
 -4 10 -7 3794.85 585.069 7
 4 -10 7 3991.13 631.987 3
 -4 10 -7 3821.65 608.467 5
 4 -10 8 1174.7 366.749 3
 -4 10 -8 1652.14 410.871 7
 -4 10 -8 1344.9 378.814 5
 -4 10 -9 -204.642 158.341 7
 -4 10 -9 199.389 169.551 5
 -4 10 -10 584.586 250.71 5
 -4 9 8 2507.24 473.885 1
 -4 9 7 3689.29 551.578 5
 -4 9 7 4388.69 587.132 1
 -4 9 6 2372.74 447.604 5
 -4 9 6 1975.37 377.071 1
 4 -9 -6 2486.06 578.709 4
 -4 9 5 690.182 240.215 5
 -4 9 5 797.615 220.911 1
 4 -9 -5 494.552 236.391 3
 4 -9 -5 230.464 135.244 4
 -4 9 4 688.476 184.667 1
 -4 9 4 676.073 247.885 5
 4 -9 -4 279.418 211.696 3
 4 -9 -4 1190.42 366.442 4
 -4 9 3 1652.55 260.36 1
 4 -9 -3 1350 353.195 3
 -4 9 3 1514.76 354.125 5
 4 -9 -3 1176.03 351.333 4
 4 -9 -2 65.3083 123.728 3
 -4 9 2 123.288 94.0428 5
 4 -9 -2 -45.1536 104.855 4
 -4 9 1 376.954 95.642 1
 -4 9 1 157.305 133.308 5
 4 -9 -1 128.626 119.532 4
 -4 9 1 358.747 113.595 7
 4 -9 -1 391.084 202.521 3
 -4 9 0 2543.29 447.23 5
 4 -9 0 2062.43 449.021 4
 4 -9 0 3317.88 528.228 3
 -4 9 0 2099.62 175.616 1
 -4 9 -1 1942.25 399.803 5
 4 -9 1 1769.01 402.052 4
 4 -9 1 1058.07 306.08 3
 -4 9 -2 2381.25 430.811 5
 4 -9 2 2804.89 496.339 4
 4 -9 2 3255.89 498.87 3
 4 -9 3 6421.25 751.667 4
 -4 9 -3 5626.66 572.466 7
 4 -9 3 6739.64 721.238 3
 -4 9 -3 6161.97 696.211 5
 -4 9 -4 9.0195 92.1571 5
 4 -9 4 -64.0138 81.478 4
 -4 9 -4 98.8346 133.411 7
 4 -9 4 48.5447 120.992 3
 4 -9 5 14.194 98.5282 4
 -4 9 -5 101.214 114.033 7
 -4 9 -5 -94.782 129.995 5
 4 -9 5 314.695 194.593 3
 -4 9 -6 2818.29 472.854 7
 4 -9 6 2814.92 504.522 3
 -4 9 -6 3016.22 489.136 5
 -4 9 -7 464.875 211.472 7
 4 -9 7 409.428 193.565 3
 -4 9 -7 878.771 279.202 5
 -4 9 -8 335.967 183.637 7
 -4 9 -8 184.085 136.916 5
 4 -9 8 186.122 133.419 3
 4 -9 9 336.243 239.719 3
 -4 9 -9 141.463 109.682 5
 -4 9 -9 70.3115 88.1526 7
 -4 9 -10 488.447 225.099 5
 -4 8 9 12.116 106.428 1
 -4 8 8 2174.54 445.453 1
 -4 8 7 328.548 208.402 5
 -4 8 7 322.436 180.529 1
 4 -8 -7 204.465 224.187 4
 -4 8 6 -182.971 126.355 5
 -4 8 6 249.804 139.713 1
 4 -8 -6 143.022 171.52 4
 4 -8 -5 9657.2 1003.01 4
 4 -8 -5 9400.4 655.086 2
 -4 8 5 9864.52 733.616 1
 -4 8 5 9455.93 819.836 5
 4 -8 -4 6523.41 799.449 4
 4 -8 -4 6472.09 488.108 2
 -4 8 4 6018.41 521.018 1
 4 -8 -4 6131.58 724.839 3
 -4 8 4 6854.07 695.095 5
 -4 8 3 1288.09 316.794 5
 4 -8 -3 1034.04 303.582 3
 4 -8 -3 1224.4 349.043 4
 4 -8 -3 1083.6 174.06 2
 -4 8 3 934.663 159.779 7
 4 -8 -2 960.176 283.749 3
 -4 8 2 774.636 245.828 5
 -4 8 2 644.139 134.896 1
 4 -8 -2 763.065 266.178 4
 4 -8 -2 1037.98 137.54 2
 -4 8 2 877.688 158.885 7
 4 -8 -1 10082.9 918.351 4
 -4 8 1 10359 435.982 1
 4 -8 -1 10626.8 884.652 3
 -4 8 1 10866.6 570.905 7
 -4 8 1 10484.6 860.441 5
 -4 8 0 166.903 121.019 5
 4 -8 0 269.767 152.302 4
 4 -8 0 267.86 164.133 3
 -4 8 -1 355.984 150.716 5
 4 -8 1 -3.19977 80.9633 4
 4 -8 1 188.704 128.881 3
 4 -8 2 15185.5 1070.42 4
 -4 8 -2 15499.5 840.009 7
 4 -8 2 14629.3 995.866 3
 -4 8 -2 15167.3 1020.44 5
 4 -8 3 25105.4 1394.06 4
 -4 8 -3 25712.5 1147.62 7
 -4 8 -3 24320.7 1305.65 5
 4 -8 3 24530.7 1299.97 3
 4 -8 4 269.107 188.87 4
 -4 8 -4 211.101 145.527 7
 4 -8 4 190.033 161.916 3
 -4 8 -4 456.563 207.83 5
 -4 8 -5 734.8 114.735 2
 -4 8 -5 621.02 212.498 7
 4 -8 5 508.519 201.038 3
 -4 8 -5 651.621 239.011 5
 -4 8 -6 1724.81 214.009 2
 4 -8 6 1498.66 176.873 1
 4 -8 6 1659.66 379.986 3
 -4 8 -6 1637.67 351.724 7
 -4 8 -6 1445.01 325.464 5
 4 -8 7 1827.43 246.384 1
 4 -8 7 2175.52 443.821 3
 -4 8 -7 1146.11 302.205 7
 -4 8 -7 1968.07 394.606 5
 4 -8 8 1113.99 350.955 3
 -4 8 -8 1015.56 304.138 7
 -4 8 -8 588.587 216.274 5
 4 -8 9 1367.34 382.133 3
 -4 8 -9 1220.05 342.625 7
 -4 8 -9 1508.35 341.359 5
 -4 8 -10 278.896 198.621 7
 -4 8 -10 101.782 132.269 5
 -4 7 10 1068.99 340.82 1
 -4 7 9 905.951 297.546 1
 4 -7 -9 1683.44 492.903 4
 -4 7 8 4857.77 620.177 1
 4 -7 -8 5319.77 812.033 4
 -4 7 8 4965.76 541.642 5
 -4 7 7 3188.57 471.345 1
 4 -7 -7 3795.78 654.995 4
 -4 7 7 3248.73 450.686 5
 -4 7 6 2731.92 409.572 5
 -4 7 6 3293.38 448.409 1
 4 -7 -6 2343.78 487.004 4
 4 -7 -6 2561.92 357.847 2
 -4 7 5 1936.25 346.822 5
 -4 7 5 2201.34 335.707 1
 4 -7 -5 2447.58 328.227 2
 4 -7 -5 3036.73 536.866 4
 -4 7 5 2128.7 213.49 7
 -4 7 4 -4.9905 91.4275 5
 -4 7 4 169.123 103.1 1
 4 -7 -4 193.973 164.98 4
 -4 7 4 61.4004 54.3981 7
 4 -7 -4 -28.6807 46.1695 2
 4 -7 -3 3330.24 286.598 2
 4 -7 -3 4175.29 584.28 4
 4 -7 -3 3818.29 526.093 3
 -4 7 3 3688.04 259.99 7
 -4 7 3 3815.95 493.301 5
 -4 7 2 267.122 142.577 5
 4 -7 -2 275.513 157.309 3
 -4 7 2 215.633 76.769 1
 4 -7 -2 144.206 138.286 4
 -4 7 2 348.017 92.3775 7
 4 -7 -2 185.184 55.9892 2
 -4 7 1 62.1776 81.5204 5
 4 -7 -1 218.843 168.667 4
 -4 7 1 145.72 54.6508 1
 4 -7 -1 147.536 104.399 3
 -4 7 0 2334.73 377.861 5
 4 -7 0 2559.52 422.485 4
 4 -7 0 1571.36 313.059 3
 4 -7 1 23003.2 1235.87 4
 -4 7 -1 21324.7 870.354 7
 4 -7 1 25584.6 1237.93 3
 -4 7 -1 25451.4 1233.61 5
 4 -7 2 17514 1083.77 4
 -4 7 -2 16252.2 999.758 5
 -4 7 -2 17096.6 825.206 7
 4 -7 2 15124.4 949.774 3
 -4 7 -3 3254.36 388.735 7
 4 -7 3 3441.64 463.547 3
 -4 7 -3 4010.6 502.327 5
 -4 7 -4 784.59 103.015 2
 -4 7 -4 769.436 218.239 7
 4 -7 4 827.543 250.856 3
 -4 7 -4 993.107 253.845 5
 -4 7 -5 100582 1489.6 2
 -4 7 -5 101510 2445.63 7
 4 -7 5 101071 2641.85 3
 4 -7 5 98706.1 1248.65 1
 -4 7 -5 97203.5 2509.61 5
 -4 7 -6 3408.68 327.802 2
 4 -7 6 3800.33 317.658 1
 -4 7 -6 3131.73 468.291 7
 4 -7 6 3544.29 514.247 3
 -4 7 -6 3151.34 461.749 5
 4 -7 7 900.453 184.675 1
 -4 7 -7 916.14 264.246 7
 4 -7 7 984.942 290.756 3
 -4 7 -7 563.119 150.928 2
 -4 7 -7 1119.47 296.108 5
 4 -7 8 410.4 140.385 1
 -4 7 -8 421.716 238.001 7
 4 -7 8 376.741 224.429 3
 -4 7 -8 616.928 211.904 5
 4 -7 9 740.818 207.955 1
 -4 7 -9 287.511 155.148 7
 4 -7 9 958.326 310.808 3
 -4 7 -9 979.366 269.337 5
 4 -7 10 1.10812 162.398 3
 -4 7 -10 -73.6844 195.391 7
 -4 7 -10 -17.6666 89.7123 5
 -4 6 10 5949.23 763.999 1
 4 -6 -10 6721.63 952.521 4
 -4 6 9 199.557 137.13 1
 4 -6 -9 -1.25166 107.055 4
 4 -6 -8 12410.6 1158.45 4
 -4 6 8 10172.3 879.026 1
 -4 6 8 10663.3 728.889 5
 -4 6 7 -35.2486 89.4758 1
 4 -6 -7 123.346 182.362 4
 4 -6 -7 102.488 83.2302 6
 -4 6 7 156.182 109.589 5
 -4 6 6 1263.53 268.356 5
 -4 6 6 1579.42 178.614 7
 -4 6 6 1528.34 297.032 1
 4 -6 -6 1894.17 431.419 4
 4 -6 -6 1801.23 287.669 2
 4 -6 -5 5821.46 692.187 4
 -4 6 5 5890.89 296.465 7
 -4 6 5 6552.96 551.975 1
 4 -6 -5 7080.69 512.485 2
 -4 6 5 6358.98 576.572 5
 4 -6 -4 3167.5 312.693 2
 4 -6 -4 2982.85 478.074 4
 -4 6 4 3245.68 190.99 7
 -4 6 4 3882.3 447.789 5
 -4 6 3 1856.34 316.702 5
 4 -6 -3 1765.15 319.969 3
 -4 6 3 2336.31 396.07 4
 4 -6 -3 2111.61 211.631 2
 -4 6 3 1898.68 234.483 1
 4 -6 -3 2618.25 439.806 4
 -4 6 3 1825.96 138.816 7
 4 -6 -2 14389.6 968.982 4
 4 -6 -2 13854.7 418.764 2
 -4 6 2 14054.1 536.573 1
 4 -6 -2 13902.1 894.468 3
 -4 6 2 14221 418.352 7
 -4 6 2 14306.7 860.35 5
 4 -6 -1 -28.1046 86.3356 3
 -4 6 1 14.9831 121.523 5
 4 -6 -1 -32.4333 90.0497 4
 -4 6 1 34.1191 46.081 7
 -4 6 1 27.1089 25.4297 1
 4 -6 0 4889.33 538.485 4
 -4 6 0 5214.32 351.011 7
 4 -6 0 5488.44 544.882 3
 -4 6 0 4498.32 492.47 5
 4 -6 1 7368.94 656.828 4
 4 -6 1 7605.68 636.17 3
 -4 6 -1 9092.28 695.859 5
 4 -6 1 8803.43 682.291 5
 -4 6 -1 8155.45 487.649 7
 -4 6 -2 118.347 107.096 3
 4 -6 2 288.138 145.895 5
 -4 6 -2 158.288 84.1128 7
 4 -6 2 244.42 116.598 3
 -4 6 -2 129.331 138.111 5
 -4 6 -3 8600.6 279.677 2
 -4 6 -3 7974.13 582.997 7
 -4 6 -3 9745.87 746.112 3
 -4 6 -3 8539.28 692.036 5
 4 -6 3 8261.02 670.414 5
 4 -6 3 8252.77 678.69 3
 -4 6 -4 32478.2 774.846 2
 4 -6 4 35825.2 1443.46 3
 -4 6 -4 35839.9 1319.13 7
 -4 6 -4 32233.6 1360.41 5
 4 -6 4 32394.4 1340.17 5
 4 -6 4 31390.3 615.129 1
 4 -6 5 92.7448 136.127 5
 -4 6 -5 167.058 74.9037 2
 -4 6 -5 86.5888 86.5737 7
 4 -6 5 45.761 66.2998 3
 4 -6 5 -18.2056 36.511 1
 -4 6 -5 122.841 133.875 5
 4 -6 6 2439.68 380.001 5
 -4 6 -6 2315.03 289.942 2
 4 -6 6 2484.56 282.91 1
 4 -6 6 2840.6 452.239 3
 -4 6 -6 2209.73 374.07 7
 -4 6 -6 2212.81 373.727 5
 -4 6 -7 12866.4 753.929 2
 4 -6 7 14564.2 766.493 1
 -4 6 -7 13161.4 974.463 7
 4 -6 7 14251.7 1041.13 3
 -4 6 -7 13638.7 923.771 5
 -4 6 -8 15168.9 888.469 2
 4 -6 8 15228.3 863.542 1
 -4 6 -8 14715.4 1094.74 7
 4 -6 8 15306.5 1140.09 3
 4 -6 8 14133.1 900.957 6
 -4 6 -8 15276.2 986.652 5
 -4 6 -9 829.161 279.841 7
 4 -6 9 812.64 228.264 1
 4 -6 9 1534.59 395.572 3
 -4 6 -9 1064.52 281.769 5
 4 -6 10 -46.6369 87.9582 1
 -4 6 -10 -56.4176 98.7505 7
 4 -6 10 -92.8741 140.085 3
 4 -6 11 283.613 150.272 1
 -4 5 11 18021.2 1399.01 1
 -4 5 10 -73.1147 77.3185 1
 4 -5 -10 -217.422 185.79 4
 -4 5 9 2488.99 455.253 1
 4 -5 -9 2410.19 520.637 4
 4 -5 -9 3075.18 327.184 7
 -4 5 9 3132.14 341.316 5
 -4 5 8 1738.13 355.648 1
 4 -5 -8 1605.13 410.604 4
 4 -5 -8 1477.79 201.257 7
 4 -5 -8 1906.17 317.068 6
 -4 5 8 1211.69 227.565 5
 4 -5 -7 9601.08 914.011 4
 -4 5 7 11866.1 846.178 1
 4 -5 -7 11932.7 799.059 2
 4 -5 -7 10543.1 733.859 6
 -4 5 7 10795.2 680.567 5
 -4 5 6 717.745 191.94 1
 4 -5 -6 963.617 278.262 4
 4 -5 -6 1045.23 239.033 6
 4 -5 -6 1269.62 241.162 2
 -4 5 6 1329.41 246.275 5
 4 -5 -5 6291.99 678.025 4
 -4 5 5 6954.8 548.925 1
 4 -5 -5 6608.31 494.937 2
 4 -5 -5 6938.31 594.142 6
 -4 5 5 7123.3 561.637 5
 -4 5 4 703.66 221.078 4
 4 -5 -4 148.313 130.752 4
 4 -5 -4 524.751 129.645 2
 -4 5 4 400.656 134.677 5
 -4 5 3 572.177 198.305 4
 4 -5 -3 509.961 200.415 4
 -4 5 3 729.984 149.702 1
 4 -5 -3 578.769 109.516 2
 -4 5 3 835.841 212.098 5
 4 -5 -2 339.197 136.587 3
 4 -5 -2 193.335 108.926 5
 4 -5 -2 318.616 166.807 4
 -4 5 2 211.477 71.758 1
 4 -5 -2 380.276 72.5539 2
 -4 5 2 295.31 123.642 5
 4 -5 -1 314.986 139.849 3
 4 -5 -1 484.574 154.552 5
 4 -5 -1 622.817 185.889 4
 -4 5 1 422.836 76.0976 7
 -4 5 1 595.169 78.9169 1
 -4 5 1 540.674 180.912 5
 4 -5 0 1858.51 313.529 4
 -4 5 0 2241.14 207.471 7
 4 -5 0 1759.01 290.959 3
 -4 5 0 2303.57 333.084 5
 4 -5 1 13039.2 816.206 4
 -4 5 -1 12424.1 561.064 7
 4 -5 1 12302 751.324 3
 -4 5 -1 12413.2 770.273 5
 -4 5 -2 937.285 217.797 3
 4 -5 2 1240.52 250.617 5
 -4 5 -2 1150.35 95.4283 2
 -4 5 -2 1069.18 191.192 7
 4 -5 2 1331.05 257.889 3
 -4 5 -2 1313.11 254.146 5
 -4 5 -3 5588.08 301.959 2
 4 -5 3 5192.38 229.604 1
 -4 5 -3 5740.99 475.737 7
 -4 5 -3 5811.89 545.749 3
 4 -5 3 4915.49 497.997 3
 -4 5 -3 6543.8 574.227 5
 4 -5 3 5508.18 524.054 5
 4 -5 4 47.4402 102.563 5
 4 -5 4 16.2432 33.3278 1
 -4 5 -4 71.379 98.2873 7
 -4 5 -4 114.09 64.172 2
 4 -5 4 278.313 149.46 3
 -4 5 -4 -14.8377 54.1389 3
 -4 5 -4 163.599 117.974 5
 4 -5 5 468.446 162.638 5
 4 -5 5 788.165 149.098 1
 -4 5 -5 509.962 172.7 7
 -4 5 -5 603.125 141.651 2
 4 -5 5 781.428 219.343 3
 -4 5 -5 662.188 191.178 5
 4 -5 6 2759.6 389.98 5
 -4 5 -6 3160.19 355.066 2
 4 -5 6 2847.2 321.798 1
 -4 5 -6 2837.26 411.832 7
 4 -5 6 3395.74 422.525 6
 4 -5 6 3125.93 457.302 3
 -4 5 -6 2600.57 386.818 5
 4 -5 7 116.379 98.4907 5
 4 -5 7 11.2131 69.2115 6
 4 -5 7 118.715 66.1861 1
 4 -5 7 -80.6385 119.844 3
 -4 5 -7 -170.404 96.8184 2
 -4 5 -7 50.9479 92.1581 7
 -4 5 -7 92.8711 106.836 5
 4 -5 8 37.7851 68.3011 5
 4 -5 8 25.7255 80.873 1
 4 -5 8 223.442 171.673 3
 -4 5 -8 264.82 203.56 7
 4 -5 8 90.0796 78.2436 6
 -4 5 -8 174.769 136.145 5
 4 -5 9 1139.48 279.785 1
 -4 5 -9 804.609 303.379 7
 4 -5 9 606.557 248.727 3
 4 -5 10 338.607 163.818 1
 -4 5 -10 385.985 218.676 7
 4 -5 10 701.938 280.092 3
 4 -5 11 665.258 240.837 1
 4 -5 12 135.454 101.622 1
 4 -4 -11 1343.39 419.689 4
 -4 4 11 1065.99 321.348 1
 -4 4 10 64.2637 110.269 1
 4 -4 -10 37.867 83.1108 7
 4 -4 -10 251.311 204.065 4
 4 -4 -9 16075.3 1257.09 4
 4 -4 -9 17129.4 761.751 7
 -4 4 9 17699.9 1170.37 1
 -4 4 9 17653.8 705.923 5
 -4 4 8 3360.25 472.979 1
 4 -4 -8 2868.13 505.12 4
 4 -4 -8 3298.89 302.184 7
 4 -4 -8 2693.94 352.144 6
 -4 4 8 2896.49 310.347 5
 -4 4 7 4.78402 79.8853 1
 4 -4 -7 198.843 108.804 4
 4 -4 -7 125.438 48.988 7
 4 -4 -7 400.915 142.744 6
 -4 4 7 37.4194 74.4195 5
 4 -4 -7 139.55 88.2807 2
 -4 4 6 10574.9 838.966 4
 4 -4 -6 11031.7 869.123 4
 -4 4 6 10932.9 733.461 1
 4 -4 -6 11255.1 698.069 2
 4 -4 -6 10421.5 358.595 7
 4 -4 -6 10271.6 688.566 6
 -4 4 6 9328.77 584.484 5
 -4 4 5 4412.87 515.294 4
 4 -4 -5 4675.14 535.427 4
 -4 4 5 4591.38 418.626 5
 -4 4 5 4241.61 417.584 1
 4 -4 -5 4782.96 415.454 2
 4 -4 -5 4449.97 450.503 6
 4 -4 -4 11718.2 588.574 1
 -4 4 4 11151.9 766.357 4
 4 -4 -4 12210.8 820.801 4
 4 -4 -4 10981.4 558.629 2
 4 -4 -4 11540.3 721.888 6
 -4 4 4 12309 688.99 5
 4 -4 -4 10926.9 642.398 5
 -4 4 3 3672.49 421.954 4
 4 -4 -3 3210.3 272.633 1
 4 -4 -3 2863.33 383.367 4
 -4 4 3 3816.03 322.732 1
 4 -4 -3 3466.55 399.136 6
 -4 4 3 3317.81 360.582 5
 4 -4 -3 3531.91 369.395 5
 4 -4 -2 6192.99 538.934 4
 4 -4 -2 5718.21 315.525 1
 -4 4 2 5774.69 335.719 1
 4 -4 -2 6566.83 525.997 3
 -4 4 2 6020.88 493.654 5
 4 -4 -2 5618.66 466.565 5
 4 -4 -1 41491.7 1348.65 4
 4 -4 -1 41880.4 629.537 2
 4 -4 -1 42373.8 681.866 1
 -4 4 1 41325.3 627.039 7
 -4 4 1 41605.1 745.909 1
 4 -4 -1 41640.6 1296.75 3
 -4 4 1 41839.2 1307.66 5
 4 -4 -1 43089.3 1318.04 5
 4 -4 0 254.238 43.084 1
 4 -4 0 425.299 167.831 4
 -4 4 0 188.514 70.0339 7
 4 -4 0 217.561 41.3081 2
 4 -4 0 293.444 135.123 3
 -4 4 0 309.183 134.083 5
 -4 4 -1 161.186 97.3163 3
 4 -4 1 153.219 34.1822 1
 -4 4 -1 230.822 94.3676 7
 4 -4 1 255.557 120.303 3
 4 -4 1 198.213 48.827 2
 -4 4 -1 117.794 78.6995 5
 4 -4 2 36225.3 619.593 1
 -4 4 -2 35714.5 760.418 2
 4 -4 2 36333.2 760.652 2
 -4 4 -2 35888.5 1062.06 7
 4 -4 2 35024.6 1195.39 3
 -4 4 -2 35968 1230.85 3
 4 -4 2 34106.2 1244.46 6
 -4 4 -2 35359.7 1256.85 5
 4 -4 3 -9.06567 57.4169 5
 -4 4 -3 88.9396 84.1602 7
 -4 4 -3 -9.60822 33.7986 2
 4 -4 3 -52.1782 74.3074 7
 4 -4 3 51.5195 83.4757 6
 4 -4 3 27.5409 37.0963 1
 4 -4 3 -64.3729 51.3972 3
 -4 4 -3 32.1764 110.947 5
 -4 4 -3 143.3 113.204 3
 4 -4 4 2698.85 362.437 5
 4 -4 4 3085.86 271.781 1
 4 -4 4 2538.51 360.486 3
 -4 4 -4 3099.95 303.138 2
 4 -4 4 2815.06 377.363 7
 -4 4 -4 2967.73 388.585 3
 4 -4 4 2437.6 334.506 6
 -4 4 -4 2726.25 358.888 7
 -4 4 -4 2842.13 384.237 5
 4 -4 5 10343.5 568.001 1
 -4 4 -5 9100.27 581.281 2
 -4 4 -5 9996.59 727.659 7
 4 -4 5 9571.13 739.344 7
 -4 4 -5 10118.6 748.938 3
 4 -4 5 9650.05 730.862 3
 4 -4 5 9696.19 672.979 6
 -4 4 -5 9476.58 698.081 5
 4 -4 5 10693.7 729.743 5
 4 -4 6 2249.77 344.341 5
 4 -4 6 2500.08 318.95 1
 4 -4 6 2646.15 407.225 3
 -4 4 -6 2617.6 409.725 7
 4 -4 6 1864.57 307.696 6
 -4 4 -6 2167.35 314.48 2
 -4 4 -6 2291.02 356.675 5
 4 -4 7 34.8511 69.2438 1
 4 -4 7 14.4243 55.6482 5
 -4 4 -7 104.116 113.166 7
 4 -4 7 -27.7929 66.6793 6
 -4 4 -7 35.4571 76.9045 2
 4 -4 7 44.6459 111.039 3
 4 -4 8 1038.84 248.875 5
 4 -4 8 1159.39 268.719 1
 4 -4 8 1962.89 403.273 3
 -4 4 -8 999.997 293.185 7
 4 -4 8 1694.42 275.959 6
 4 -4 9 -2.06846 82.1066 1
 4 -4 9 205.375 163.49 3
 -4 4 -9 325.243 196.623 7
 4 -4 10 522.691 235.089 1
 -4 4 -10 1039.26 347.227 7
 4 -4 11 684.982 259.953 1
 4 -4 12 372.067 251.709 1
 4 -3 -12 1688.51 470.527 4
 -4 3 12 1288.76 423.384 1
 -4 3 11 274.981 221.455 1
 4 -3 -11 146.798 108.093 7
 4 -3 -10 257.521 203.193 4
 -4 3 10 681.617 255.696 1
 4 -3 -10 396.672 146.561 7
 4 -3 -9 959.537 305.281 4
 -4 3 9 1159.47 306.536 1
 4 -3 -9 924.637 182.628 7
 4 -3 -8 2663.39 470.331 4
 4 -3 -8 3207.96 302.961 7
 -4 3 8 2263.04 392.847 1
 -4 3 8 2599.34 260.693 5
 4 -3 -7 11216.1 750.914 1
 -4 3 7 10173.1 819.997 4
 4 -3 -7 10787.8 854.168 4
 -4 3 7 11273.1 796.952 1
 4 -3 -7 10974.3 748.875 2
 4 -3 -7 11278.9 481.147 7
 -4 3 7 10138.3 544.89 5
 -4 3 6 176.861 92.2014 4
 4 -3 -6 132.72 95.3156 4
 4 -3 -6 191.743 55.8813 7
 -4 3 6 367.688 148.803 1
 4 -3 -6 177.494 102.168 1
 -4 3 6 79.9552 65.0259 5
 -4 3 5 10104.3 719.513 4
 4 -3 -5 10266.6 619.588 1
 4 -3 -5 10097.8 725.577 4
 4 -3 -5 9072.21 228.344 7
 -4 3 5 10050.8 569.818 5
 4 -3 -5 9567.77 554.076 5
 -4 3 4 17803.4 890.3 4
 4 -3 -4 17433.8 897.587 4
 4 -3 -4 19240.1 772.793 1
 -4 3 4 18308.4 790.767 1
 -4 3 4 17537.7 767.332 5
 4 -3 -4 17106.8 753.252 5
 -4 3 3 21807.1 932.888 4
 4 -3 -3 22011.6 958.037 4
 4 -3 -3 21296.1 737.174 1
 -4 3 3 21739.5 773.596 1
 -4 3 3 21403.3 868.678 5
 4 -3 -3 22174.6 879.702 5
 4 -3 -2 8427.7 568.902 4
 4 -3 -2 8300.72 406.347 1
 -4 3 2 7639.01 414.923 1
 4 -3 -2 9328.73 579.213 3
 -4 3 2 8464.99 559.347 5
 4 -3 -2 7664.13 527.609 5
 4 -3 -1 4115.3 388.986 4
 4 -3 -1 4369.8 262.373 2
 4 -3 -1 4452.21 273.802 1
 4 -3 -1 4311.94 234.617 7
 -4 3 1 4740.18 231.122 7
 4 -3 -1 4577.53 390.078 3
 -4 3 1 4794.94 430.452 5
 4 -3 0 11565.9 430.635 1
 4 -3 0 11934.9 418.396 2
 4 -3 0 10403.2 464.868 7
 -4 3 0 11223.5 615.808 3
 4 -3 0 12086.1 623.066 3
 -4 3 0 11351.4 458.533 7
 -4 3 0 12295.2 702.763 5
 -4 3 -1 52471.4 1001.4 2
 4 -3 1 54792.4 985.907 2
 4 -3 1 54715.5 1213.02 7
 4 -3 1 54069.4 1344.27 3
 4 -3 1 55531.9 1019.08 1
 -4 3 -1 56139.7 1178.69 7
 -4 3 -1 56659.9 1524.11 5
 4 -3 1 56608.3 1536.52 6
 -4 3 -2 14902.2 586.826 2
 4 -3 2 14342.3 561.029 2
 -4 3 -2 13476.7 655.841 7
 4 -3 2 14151.5 699.172 7
 4 -3 2 15664.7 749.576 3
 4 -3 2 13014.5 748.838 6
 -4 3 -2 14598.8 798.1 5
 -4 3 -3 41.195 52.5786 2
 -4 3 -3 34.3738 66.0395 7
 4 -3 3 -0.42929 82.4124 7
 4 -3 3 119.355 111.291 6
 4 -3 3 -40.421 51.6026 3
 -4 3 -3 -6.56215 69.2009 5
 -4 3 -3 -13.9643 58.7736 3
 4 -3 3 11.1011 66.7234 2
 4 -3 3 -9.23941 62.2356 5
 -4 3 -4 4346.07 387.798 2
 4 -3 4 4744.9 409.633 2
 -4 3 -4 4710.62 465.016 7
 4 -3 4 4485.45 477.231 7
 -4 3 -4 4204.68 442.344 3
 4 -3 4 3929.39 417.882 6
 4 -3 4 4416.81 448.745 3
 -4 3 -4 4746.19 480.783 5
 4 -3 4 4326.01 454.554 5
 4 -3 5 2245.12 316.989 2
 -4 3 -5 1661.53 297.106 7
 4 -3 5 1763.95 249.441 1
 4 -3 5 1903.88 346.205 7
 -4 3 -5 1755.46 272.912 2
 4 -3 5 1784.88 312.739 3
 4 -3 5 2077.26 303.1 6
 -4 3 -5 1681.19 298.852 3
 4 -3 5 1745.64 294.675 5
 -4 3 -6 33.0174 109.075 7
 4 -3 6 179.544 126.482 3
 -4 3 -6 -58.5792 60.032 2
 4 -3 6 -42.4007 78.1619 6
 4 -3 6 233.24 120.484 1
 4 -3 6 -10.0179 53.695 5
 4 -3 7 -44.2757 85.0179 5
 -4 3 -7 33.9741 97.5451 7
 4 -3 7 184.086 182.583 3
 4 -3 7 3.41046 39.5637 6
 4 -3 7 43.7664 95.7858 1
 4 -3 8 4491.16 522.863 1
 -4 3 -8 4489.21 602.912 7
 4 -3 8 6077.9 683.969 3
 4 -3 8 4828.82 427.26 6
 4 -3 8 5260.3 534.494 5
 -4 3 -9 159.747 144.013 7
 4 -3 9 99.43 111.162 1
 4 -3 10 249.72 177.162 1
 -4 3 -10 626.38 266.596 7
 4 -3 11 180.199 200.956 1
 4 -2 -12 2949.26 412.98 7
 -4 2 12 3382.41 601.985 1
 4 -2 -11 -2.10414 142.811 4
 -4 2 11 -51.1477 121.277 1
 4 -2 -11 91.0516 103.599 7
 4 -2 -10 334.363 198.067 4
 4 -2 -10 392.136 145.381 7
 -4 2 10 331.456 182.717 1
 4 -2 -9 3074.06 341.136 7
 4 -2 -9 3393.63 524.851 4
 -4 2 9 3259.98 497.018 1
 4 -2 -8 641.748 224.923 4
 -4 2 8 359.131 157 4
 4 -2 -8 354.893 115.189 7
 -4 2 8 367.344 170.362 1
 -4 2 7 7392.88 651.777 4
 4 -2 -7 7256.22 607.434 1
 4 -2 -7 7035.06 644.111 4
 -4 2 7 7000.29 629.168 1
 4 -2 -7 7193.07 417.724 7
 4 -2 -6 272.479 79.3349 7
 4 -2 -6 87.6588 56.9896 5
 -4 2 6 -37.0387 67.1657 4
 4 -2 -6 180.508 136.426 4
 -4 2 6 -17.5539 62.4076 1
 -4 2 6 131.389 79.1725 5
 4 -2 -6 96.8352 83.791 1
 4 -2 -5 227.187 85.7443 5
 4 -2 -5 144.584 83.4763 1
 -4 2 5 292.828 133.961 4
 4 -2 -5 271.222 140.741 4
 4 -2 -5 197.806 56.0484 7
 -4 2 5 324.924 116.676 5
 4 -2 -4 9236.65 269.305 7
 -4 2 4 9135.41 574.451 4
 4 -2 -4 9025.19 584.688 4
 4 -2 -4 8979.87 544.072 1
 4 -2 -4 8759.88 278.687 7
 -4 2 4 9454.25 550.602 5
 4 -2 -4 9267.38 539.304 5
 -4 2 3 2586.53 289.11 4
 4 -2 -3 3082.98 324.038 4
 4 -2 -3 3034.87 299.161 1
 4 -2 -3 2946.39 151.685 7
 -4 2 3 3029 308.516 1
 -4 2 3 3378.39 341.133 5
 4 -2 -3 2720.67 303.076 5
 4 -2 -2 1646.41 224.238 3
 4 -2 -2 2010.2 213.868 2
 4 -2 -2 1946.21 245.33 4
 4 -2 -2 1966.36 225.316 1
 -4 2 2 2035.55 242.095 1
 4 -2 -2 2046.57 153.639 7
 4 -2 -2 2071.29 271.719 5
 -4 2 2 1392.89 222.814 5
 4 -2 -1 340.414 107.552 4
 4 -2 -1 327.011 93.1367 1
 4 -2 -1 416.353 102.089 2
 4 -2 -1 368.749 84.8227 7
 -4 2 1 525.893 155.67 5
 -4 2 1 241.738 70.5573 7
 4 -2 -1 302.344 85.0159 3
 -4 2 0 53271.5 1091.25 2
 4 -2 0 53237.1 1077.19 2
 -4 2 0 52763 1078.96 7
 4 -2 0 50762.4 1078.42 7
 4 -2 0 54604.1 1193.58 3
 4 -2 0 55133.8 1156.29 1
 -4 2 0 54483.8 1210.93 3
 -4 2 0 52503 1435.43 5
 -4 2 -1 254.501 81.1971 2
 -4 2 -1 364.489 88.9599 7
 4 -2 1 275.034 107.051 7
 4 -2 1 458.237 120.394 2
 4 -2 1 379.648 140.621 6
 4 -2 1 427.293 118.875 3
 -4 2 -1 539.635 144.244 5
 -4 2 -1 391.266 116.192 3
 4 -2 2 1054.3 187.749 3
 -4 2 -2 1288.22 210.143 7
 -4 2 -2 1249.52 195.36 2
 4 -2 2 1100.74 207.661 7
 4 -2 2 1205.39 227.119 6
 4 -2 2 1367.1 196.775 2
 -4 2 -2 1209.57 204.7 3
 -4 2 -3 4200.24 386.308 2
 4 -2 3 4261.74 383.558 2
 -4 2 -3 4940.54 446.42 7
 4 -2 3 4892.78 461.032 7
 4 -2 3 4604.43 441.469 6
 4 -2 3 4635.67 415.276 3
 4 -2 3 4334.49 449.942 5
 -4 2 -4 2071.82 318.137 7
 4 -2 4 1922.28 311.423 7
 -4 2 -4 1918.2 279.284 2
 4 -2 4 2231.44 310.641 3
 -4 2 -4 1514.15 253.463 3
 4 -2 4 1828.81 275.589 2
 4 -2 4 1949.44 304.916 5
 4 -2 4 1950.34 283.826 6
 -4 2 -5 688.462 217.377 7
 4 -2 5 514.135 196.72 7
 -4 2 -5 634.627 181.802 2
 4 -2 5 599.814 184.258 3
 4 -2 5 294.639 121.242 6
 -4 2 -5 300.689 146.354 3
 4 -2 5 531.011 148.245 5
 4 -2 5 720.1 194.8 2
 4 -2 6 152.833 112.068 2
 -4 2 -6 156.123 133.062 7
 4 -2 6 181.628 112.455 3
 -4 2 -6 66.4522 62.3276 2
 4 -2 6 78.8369 90.7305 1
 4 -2 6 219.734 84.5918 6
 -4 2 -6 203.775 121.654 3
 4 -2 6 82.5804 117.429 5
 -4 2 -7 1050.12 283.492 7
 4 -2 7 1254.5 302.13 3
 4 -2 7 1092.74 253.303 1
 4 -2 7 655.061 161.719 6
 4 -2 7 609.646 177.523 5
 -4 2 -8 1747.07 388.928 7
 4 -2 8 1998.09 366.446 1
 4 -2 8 1838.17 321.595 5
 -4 2 -9 661.806 261.79 7
 4 -2 9 601.527 211.934 1
 -4 2 -10 -33.5866 131.318 7
 4 -2 10 145.276 164.574 1
 4 -2 11 -6.20246 88.3214 1
 4 -1 -13 523.7 199.993 7
 4 -1 -12 1206.97 290.117 7
 -4 1 12 801.006 331.294 1
 4 -1 -11 3771.38 453.217 7
 -4 1 11 3327.27 561.534 1
 4 -1 -10 124.622 151.423 4
 4 -1 -10 422.448 157.339 7
 -4 1 10 412.83 199.319 1
 -4 1 9 251.631 143.132 4
 4 -1 -9 452.897 210.038 4
 4 -1 -9 429.443 151.222 7
 -4 1 9 246.741 166.252 1
 4 -1 -8 3088.13 441.467 4
 -4 1 8 2989.88 421.018 4
 4 -1 -8 3065.46 325.214 7
 -4 1 8 2725.89 421.99 1
 -4 1 7 8591.49 655.087 4
 4 -1 -7 7701.49 621.839 4
 4 -1 -7 7737.76 631.839 1
 -4 1 7 7566.43 654.152 1
 4 -1 -7 7775.28 473.021 7
 4 -1 -7 7138.59 398.481 5
 -4 1 6 2981.4 353.968 4
 4 -1 -6 2604.85 347.05 1
 4 -1 -6 2989.17 362.199 4
 -4 1 6 3512.69 422.68 1
 4 -1 -6 3336.66 289.856 7
 -4 1 6 3585.27 382.593 6
 4 -1 -6 3239.95 292.427 5
 -4 1 5 87.1312 90.9685 1
 -4 1 5 -49.1022 77.0829 4
 4 -1 -5 11.4168 69.9556 1
 4 -1 -5 1.08408 58.0902 4
 -4 1 5 66.379 89.6091 6
 4 -1 -5 -30.9005 53.7528 5
 -4 1 4 1501.23 205.162 4
 4 -1 -4 1527.53 215.584 4
 4 -1 -4 1638.59 250.816 1
 -4 1 4 1677.24 261.109 6
 4 -1 -4 1421.96 211.46 5
 4 -1 -3 33.8846 28.0718 7
 4 -1 -3 44.7067 50.8766 4
 -4 1 3 247.422 111.743 1
 -4 1 3 111.267 82.3926 6
 4 -1 -3 119.939 86.4442 1
 4 -1 -3 61.4276 64.8511 5
 4 -1 -2 2479.39 269.66 2
 4 -1 -2 2636.72 247.572 4
 4 -1 -2 2682.95 222.743 7
 4 -1 -2 2681.95 237.397 3
 -4 1 2 2731.69 335.273 6
 -4 1 2 2676.16 299.885 1
 4 -1 -2 2553.72 302.45 5
 4 -1 -2 2297.28 272.157 1
 4 -1 -1 1752.24 235.914 1
 -4 1 1 2006.71 210.288 7
 4 -1 -1 1942.73 210.115 7
 4 -1 -1 1497.76 209.761 2
 -4 1 1 1740.89 274.074 6
 4 -1 -1 2026.48 202.594 3
 -4 1 0 12468.1 605.042 2
 -4 1 0 12972.2 586.552 7
 4 -1 0 12478.9 589.586 2
 4 -1 0 12826.9 589.679 7
 -4 1 0 12365.2 515.802 3
 -4 1 0 12321.9 706.348 6
 4 -1 0 12890.4 730.817 6
 4 -1 0 11841.1 628.929 1
 4 -1 0 12724.4 504.105 3
 -4 1 -1 14949.8 699.613 2
 4 -1 1 15067.5 677.952 2
 4 -1 1 16133.3 733.437 7
 -4 1 -1 15576 609.525 3
 -4 1 -1 16779.2 818.328 6
 4 -1 1 14569 770.531 6
 -4 1 -1 15370 704.287 7
 4 -1 1 15354.2 601.035 3
 -4 1 -2 162.089 95.6441 7
 -4 1 -2 121.737 94.5492 2
 4 -1 2 27.3556 59.4249 7
 -4 1 -2 78.3712 66.2866 6
 4 -1 2 88.3563 67.7024 3
 4 -1 2 25.672 62.3051 2
 4 -1 2 126.632 100.443 6
 -4 1 -2 181.658 82.8449 3
 4 -1 2 142.182 86.2588 5
 -4 1 -3 67.4192 75.9456 7
 4 -1 3 12.9301 64.4748 7
 -4 1 -3 27.2428 56.0202 2
 -4 1 -3 213.528 106.463 6
 4 -1 3 80.7751 80.1878 3
 4 -1 3 230.614 113.203 6
 4 -1 3 -5.3252 61.0525 2
 4 -1 3 91.8193 69.8878 5
 -4 1 -4 643.244 204.029 7
 4 -1 4 1157.12 251.773 7
 -4 1 -4 1320.43 248.958 2
 4 -1 4 939.564 203.004 3
 4 -1 4 876.495 190.483 6
 -4 1 -4 1269.38 231.703 3
 4 -1 4 836.23 201.429 2
 4 -1 4 704.242 188.739 5
 4 -1 5 181.614 122.853 3
 4 -1 5 67.667 77.7101 4
 -4 1 -5 23.4716 82.9422 2
 -4 1 -5 92.093 125.17 7
 4 -1 5 6.47082 62.1334 6
 -4 1 -5 8.86162 47.2124 3
 4 -1 5 40.9616 72.4249 5
 4 -1 5 130.782 126.626 2
 -4 1 -6 600.281 211.653 7
 4 -1 6 408.544 126.247 6
 -4 1 -6 869.734 219.124 3
 4 -1 6 370.532 150.988 5
 4 -1 6 930.781 250.2 2
 4 -1 7 909.533 266.253 2
 -4 1 -7 1153.73 301.491 7
 4 -1 7 1338.92 303.003 1
 4 -1 7 1026.04 185.742 6
 4 -1 7 1169.41 258.094 5
 -4 1 -8 -4.36244 97.4429 7
 4 -1 8 -14.9849 110.451 1
 -4 1 -9 151.776 149.779 7
 4 -1 9 132.369 114.684 1
 4 -1 10 -112.671 127.275 1
 4 0 -13 2640.35 438.188 7
 -4 0 13 2287.39 528.392 1
 4 0 -12 252.988 160.276 7
 -4 0 12 816.417 330.043 1
 4 0 -11 86.98 83.5181 7
 -4 0 11 -70.5513 179.167 1
 4 0 -10 3912.65 448.051 7
 -4 0 10 2579.5 461.116 1
 -4 0 9 11234.6 832.881 4
 -4 0 9 11985.7 936.689 1
 4 0 -9 11524.6 726.031 7
 -4 0 9 11717.3 697.734 6
 -4 0 8 2325.18 398.167 1
 -4 0 8 2307.51 348.014 4
 4 0 -8 1814 318.193 4
 4 0 -8 2436.7 316.841 7
 4 0 -8 2518.35 366.074 3
 -4 0 8 2423.3 321.582 6
 4 0 -8 2652.87 224.658 5
 -4 0 7 -29.064 65.188 1
 4 0 -7 70.3614 74.8499 1
 -4 0 7 12.896 48.9449 4
 4 0 -7 150.393 114.032 4
 -4 0 7 116.056 93.2661 6
 4 0 -7 106.02 70.1365 5
 -4 0 6 12564.8 643.181 4
 4 0 -6 12004.5 638.071 4
 4 0 -6 12724.5 792.295 1
 -4 0 6 12478.9 808.771 1
 -4 0 6 12189.4 723.135 6
 4 0 -6 12544.1 588.021 5
 -4 0 5 7842.58 442.712 4
 4 0 -5 7891.39 456.783 4
 4 0 -5 7927.32 594.362 1
 -4 0 5 8188.75 589.4 6
 -4 0 5 8598.07 639.656 1
 4 0 -5 8468.87 515.802 5
 -4 0 4 9229.08 414.716 4
 4 0 -4 9636.12 436.286 4
 4 0 -4 9149.51 617.211 1
 -4 0 4 9290.58 635.247 6
 4 0 -4 9113.95 549.404 5
 4 0 -3 12852 666.344 2
 4 0 -3 12233.5 447.448 4
 4 0 -3 11674.7 534.684 7
 4 0 -3 13382.5 718.423 1
 -4 0 3 11222.6 695.847 6
 4 0 -3 12711.2 674.792 5
 4 0 -2 4050.05 249.322 4
 4 0 -2 3738.26 359.9 2
 4 0 -2 3833.15 314.833 7
 4 0 -2 4173.01 396.957 5
 4 0 -2 3868.92 232.916 3
 -4 0 2 4401.39 432.249 6
 4 0 -2 3788.84 384.302 1
 -4 0 1 6212.5 460.986 2
 4 0 -1 5495.62 428.624 2
 4 0 -1 5262.04 387.588 7
 4 0 -1 6104.6 271.223 3
 4 0 -1 6124.47 488.419 1
 -4 0 1 5763.51 502.13 6
 4 0 0 8614.26 355.89 3
 -4 0 0 8747.42 566.846 2
 4 0 0 8598.48 547.606 2
 -4 0 0 8479.9 528.613 7
 4 0 0 8335.42 528.487 7
 -4 0 0 8301.64 354.933 3
 -4 0 0 9260.48 635.037 6
 4 0 0 8634.2 610.965 6
 -4 0 -1 293.961 123.518 2
 -4 0 -1 278.295 120.854 7
 4 0 1 270.498 118.083 7
 4 0 1 190.887 98.5022 2
 4 0 1 179.978 69.4586 3
 -4 0 -1 352.351 131.972 6
 4 0 1 99.9844 52.9247 6
 -4 0 -1 210.426 76.4765 3
 -4 0 -2 4267.75 430.681 2
 4 0 2 4666.85 443.573 2
 -4 0 -2 4872.94 460.593 7
 4 0 2 4951.99 469.403 7
 4 0 2 5142.03 364.435 3
 -4 0 -2 4708.87 346.108 3
 -4 0 -2 4486.54 445.218 6
 4 0 2 4924.34 452.498 6
 4 0 2 5032.22 489.238 5
 -4 0 -3 4803.23 483.67 2
 4 0 3 4310.52 470.542 4
 4 0 3 5155.48 519.02 7
 4 0 3 4498.25 461.063 2
 -4 0 -3 5215.42 503.673 7
 -4 0 -3 4821.51 395.988 3
 -4 0 -3 4676.77 451.963 6
 4 0 3 4950.13 450.81 6
 4 0 3 4920.02 501.763 5
 -4 0 -4 475.735 170.318 2
 4 0 4 207.335 130.957 4
 -4 0 -4 402.583 162.323 7
 4 0 4 359.548 159.754 7
 -4 0 -4 325.687 131.339 6
 4 0 4 498.848 161.214 6
 -4 0 -4 273.526 119.179 3
 4 0 4 419.544 158.778 2
 4 0 4 303.867 157.342 5
 4 0 5 71.9197 89.6012 4
 -4 0 -5 262.709 163.624 7
 -4 0 -5 1.26655 48.854 6
 -4 0 -5 53.9495 67.2653 3
 4 0 5 79.3988 53.6306 6
 4 0 5 -68.7567 63.1264 2
 4 0 5 206.883 148.576 5
 -4 0 -6 2286.47 416.128 7
 -4 0 -6 2066.46 341.806 3
 4 0 6 2104.46 360.454 5
 4 0 6 2506.76 415.88 2
 4 0 7 106.053 145.721 2
 -4 0 -7 49.5454 111.755 7
 4 0 8 1726.91 404.537 2
 -4 0 -8 1828.4 434.646 7
 4 0 8 1541.84 353.132 1
 -4 0 -9 1893.59 441.869 7
 4 0 9 1819.69 414.395 1
 4 0 10 819.598 297.803 1
 4 1 -14 972.386 298.785 7
 4 1 -13 800.314 266.347 7
 -4 -1 13 207.612 165.414 1
 -4 -1 12 218.176 210.029 1
 4 1 -12 91.0292 89.1099 7
 -4 -1 11 -28.2018 105.267 1
 4 1 -11 25.7887 71.8369 7
 -4 -1 11 91.7831 60.4359 6
 -4 -1 10 3248.94 525.105 1
 -4 -1 10 3306.71 461.368 4
 4 1 -10 2984.43 423.533 7
 -4 -1 10 3169.33 384.483 6
 -4 -1 9 20553.6 1061.18 4
 4 1 -9 21460.2 1059.73 7
 4 1 -9 22086.8 1131.18 3
 -4 -1 9 20665.8 1252.53 1
 -4 -1 9 21240.6 991.851 6
 4 1 -9 20192.3 582.288 5
 -4 -1 8 22263.1 983.377 4
 -4 -1 8 21731.4 1212.83 1
 4 1 -8 22359.2 1052.33 3
 -4 -1 8 21858.1 1019.92 6
 4 1 -8 22172.5 729.298 5
 -4 -1 7 4518.55 395.35 4
 4 1 -7 5391.09 559.347 1
 4 1 -7 4747.88 440.979 3
 -4 -1 7 3476.69 471.467 1
 4 1 -7 4194.29 351.176 5
 -4 -1 7 4571.09 461.81 6
 -4 -1 6 973.199 161.675 4
 4 1 -6 1003.51 240.268 1
 4 1 -6 783.377 164.462 3
 -4 -1 6 1132.14 269.906 1
 -4 -1 6 1009.54 223.243 6
 4 1 -6 829.421 193.976 6
 4 1 -6 1071.87 191.743 5
 -4 -1 5 46.5477 36.0858 4
 4 1 -5 -26.4373 42.0058 3
 -4 -1 5 -45.8006 81.9981 6
 4 1 -5 -5.10276 57.1604 1
 4 1 -5 8.25764 56.2002 5
 4 1 -4 1081.44 226.808 1
 4 1 -4 1034.69 98.9314 4
 -4 -1 4 989.733 229.527 6
 4 1 -4 1299.44 245.954 6
 4 1 -3 1009.39 205.125 2
 4 1 -3 1302.49 207.037 7
 4 1 -3 1173.58 239.502 1
 -4 -1 3 1828.99 304.965 6
 4 1 -2 3456.8 175.177 4
 4 1 -2 4197.63 406.734 2
 4 1 -2 3723.17 356.814 7
 4 1 -2 3823.18 417.349 1
 -4 -1 2 4095.36 439.529 6
 -4 -1 1 5725.59 485.387 2
 4 1 -1 4988.7 445.372 2
 4 1 -1 5697.23 314.869 4
 4 1 -1 5558.08 443.751 7
 4 1 -1 5106.95 499.52 1
 -4 -1 1 4878.77 476.272 6
 -4 -1 0 -55.4725 101.966 2
 4 1 0 -21.6426 48.5608 4
 -4 -1 0 25.045 82.7729 7
 4 1 0 73.6738 72.7576 7
 4 1 0 101.825 114.804 2
 -4 -1 0 98.7088 122.214 6
 4 1 0 41.1936 71.9355 6
 -4 -1 0 47.4581 29.9463 3
 -4 -1 -1 6272.16 546.745 2
 4 1 1 5659.72 449.947 4
 4 1 1 6652.95 545.227 2
 -4 -1 -1 5966.29 507.483 7
 4 1 1 6616.67 535.804 7
 -4 -1 -1 5723.44 308.284 3
 -4 -1 -1 6394.38 548.345 6
 4 1 1 5513.75 496.609 6
 -4 -1 -2 4779.65 492.23 2
 4 1 2 4837.76 465.302 4
 4 1 2 5003.88 492.268 2
 -4 -1 -2 5051.38 504.879 7
 4 1 2 5080.36 504.966 7
 -4 -1 -2 4899.41 343.37 3
 -4 -1 -2 4650.87 464.373 6
 4 1 2 5923.55 509.246 6
 -4 -1 -3 49323.6 1649.37 2
 4 1 3 48865.5 1640.72 4
 4 1 3 53690.1 1686.2 2
 -4 -1 -3 52105.4 1682.89 7
 4 1 3 52070.7 1711.51 7
 -4 -1 -3 52421.2 1277.65 3
 -4 -1 -3 50088.5 1538.64 6
 4 1 4 2513.45 405.361 4
 -4 -1 -4 2236.61 380.692 7
 -4 -1 -4 1375.57 255.117 6
 -4 -1 -4 1880.38 275.391 3
 4 1 4 2152.4 372.486 2
 4 1 4 2068.52 345.951 5
 -4 -1 -5 3122.22 473.218 7
 -4 -1 -5 3226.72 396.327 3
 -4 -1 -5 3841.74 424.152 6
 4 1 5 2772.29 445.9 2
 4 1 5 2718.3 414.567 5
 -4 -1 -6 1048.55 309.156 7
 -4 -1 -6 1205.11 236.441 6
 -4 -1 -6 1070.2 258.737 3
 4 1 6 1084.4 294.313 2
 -4 -1 -7 41.7206 121.676 7
 4 1 7 -73.9297 119.64 2
 4 1 8 -8.94237 148.428 2
 -4 -1 -8 97.8235 146.63 7
 4 1 8 102.058 125.456 1
 4 1 9 70.9319 106.526 1
 4 2 -14 2688.16 491.736 7
 -4 -2 13 -36.6419 168.476 1
 4 2 -13 202.894 150.202 7
 -4 -2 12 -69.4236 141.836 1
 4 2 -12 -91.8177 133.574 7
 -4 -2 11 2403.73 491.435 1
 -4 -2 11 1628.05 291.813 6
 4 2 -11 2079.4 385.505 7
 -4 -2 10 1548.39 384.643 1
 -4 -2 10 1464.91 289.55 4
 4 2 -10 1378.96 315.408 7
 -4 -2 10 1364.16 265.835 6
 4 2 -10 1361.48 149.338 5
 -4 -2 9 144.05 103.922 4
 -4 -2 9 148.635 147.942 1
 4 2 -9 93.1306 60.9714 3
 -4 -2 9 76.5906 74.3226 6
 4 2 -9 44.7299 59.9015 5
 -4 -2 8 2326.14 294.472 4
 -4 -2 8 2411.14 421.682 1
 4 2 -8 2240.66 320.667 3
 -4 -2 8 2346.94 355.5 6
 4 2 -8 2253.49 266.272 5
 -4 -2 7 1425.19 193.754 4
 4 2 -7 1570.08 246.521 3
 -4 -2 7 1404.58 292.732 6
 -4 -2 7 1387.35 310.397 1
 -4 -2 6 1246.79 288.916 1
 -4 -2 6 955.202 124.621 4
 4 2 -6 846.97 219.113 1
 4 2 -6 1113.31 184.187 3
 -4 -2 6 902.573 223.281 6
 -4 -2 5 48.8336 73.9758 1
 4 2 -5 74.9466 47.8482 3
 -4 -2 5 -11.719 71.7933 6
 4 2 -5 87.5788 96.8018 1
 4 2 -4 38666.6 1355.95 2
 4 2 -4 37821.2 1418.91 1
 4 2 -4 39188.3 688.5 3
 -4 -2 4 40349.7 1435.52 6
 4 2 -3 238.983 109.917 7
 4 2 -3 230.27 122.38 2
 -4 -2 3 266.913 145.078 6
 4 2 -3 -22.8246 74.758 1
 4 2 -2 5673.92 511.925 2
 4 2 -2 5571.48 478.098 7
 4 2 -2 5579.8 554.575 1
 -4 -2 2 6725.8 589.067 6
 -4 -2 1 25282.9 1101.22 2
 4 2 -1 24216 640.62 4
 4 2 -1 25512.9 1089.33 2
 4 2 -1 23916.9 1167.62 1
 -4 -2 1 25224.1 1138.46 6
 4 2 -1 23807.6 1019.82 7
 4 2 0 1826.3 225.535 4
 -4 -2 0 2044.7 331.31 2
 4 2 0 1970.27 311.644 7
 4 2 0 1753.44 288.445 2
 -4 -2 0 1490.19 282.607 6
 -4 -2 -1 4770.84 510.771 2
 4 2 1 5416.12 445.957 4
 4 2 1 5165.25 512.224 2
 -4 -2 -1 5576.42 532.717 7
 4 2 1 5347.73 519.497 7
 -4 -2 -1 5380.52 282.37 3
 -4 -2 -1 5323.94 535.446 6
 -4 -2 -2 13310.8 880.237 2
 4 2 2 13020.9 779.894 4
 4 2 2 11228.6 786.066 2
 -4 -2 -2 13195 862.107 7
 4 2 2 12449.6 842.64 7
 -4 -2 -2 13488.9 557.326 3
 -4 -2 -2 14399.9 864.403 6
 4 2 3 281.146 149.359 4
 -4 -2 -3 41.8522 73.0212 6
 4 2 3 1.8649 75.2163 2
 -4 -2 -3 30.3063 34.4183 3
 -4 -2 -3 316.821 153.36 7
 4 2 4 8914.34 778.923 4
 4 2 4 9764.57 812.492 2
 -4 -2 -4 8675.87 767.274 7
 -4 -2 -4 8847.93 597.121 3
 -4 -2 -4 9136.89 695.04 6
 4 2 5 7522.62 744.729 2
 -4 -2 -5 7313.13 613.151 6
 -4 -2 -5 7315.72 739.534 7
 -4 -2 -5 6243.5 551.225 3
 -4 -2 -6 2628.16 467.939 7
 -4 -2 -6 2347.06 352.892 6
 4 2 6 2605.54 475.825 2
 -4 -2 -7 1448.2 396.007 7
 4 2 7 280.18 207.292 2
 4 2 8 3033.83 560.616 2
 -4 -2 -8 2636.64 522.139 7
 4 3 -14 772.125 287.223 7
 -4 -3 13 2417.54 546.385 1
 4 3 -13 2771.13 496.615 7
 4 3 -12 497.944 210.292 7
 -4 -3 12 429.635 161.139 6
 -4 -3 11 1254.35 380.065 1
 4 3 -11 1081.26 305.306 7
 -4 -3 11 1161.56 266.346 6
 -4 -3 10 534.917 164.871 4
 -4 -3 10 584.539 251.603 1
 -4 -3 10 591.851 197.759 6
 4 3 -10 606.091 131.742 5
 -4 -3 9 770.395 178.228 4
 -4 -3 9 698.156 261.818 1
 4 3 -9 616.264 189.674 3
 -4 -3 9 1221.91 276.167 6
 -4 -3 8 42.9192 104.038 1
 -4 -3 8 162.257 88.8217 4
 -4 -3 8 359.461 157.063 6
 4 3 -8 240.919 118.273 3
 -4 -3 7 78.0109 50.3203 4
 -4 -3 7 42.4418 108.41 1
 -4 -3 7 134.337 143.189 6
 4 3 -7 72.3458 69.9242 3
 4 3 -6 7001.45 673.862 1
 4 3 -6 6328.66 403.262 3
 -4 -3 6 6372.64 619.228 6
 -4 -3 6 5944.27 636.478 1
 4 3 -5 -63.3217 99.2858 1
 4 3 -5 120.597 103.291 2
 -4 -3 5 47.9686 89.7776 1
 -4 -3 5 105.512 99.1573 6
 4 3 -5 64.2778 46.3996 3
 4 3 -4 2533.28 375.813 2
 4 3 -4 2059.75 358.489 1
 4 3 -4 1942.52 112.386 3
 -4 -3 4 2097.58 351.575 6
 4 3 -3 1627.2 312.617 1
 4 3 -3 1468.22 268.17 7
 4 3 -3 1137.72 250.26 2
 -4 -3 3 1336.35 285.988 6
 4 3 -2 12465.6 810.681 2
 4 3 -2 11863.3 770.682 7
 4 3 -2 13053 903.501 1
 -4 -3 2 12483.3 851.427 6
 -4 -3 1 12218.4 821.456 2
 4 3 -1 12122.7 477.497 4
 4 3 -1 12202.9 808.663 2
 4 3 -1 12600.1 802.156 7
 4 3 -1 12006.4 879.979 1
 -4 -3 1 12133.3 834.538 6
 4 3 0 1660.26 229.339 4
 -4 -3 0 1878.13 337.937 2
 4 3 0 1922.85 343.989 7
 4 3 0 1942.93 331.889 2
 -4 -3 0 1586.61 310.383 6
 4 3 1 837.187 198.119 4
 -4 -3 -1 919.443 120.281 3
 4 3 1 731.504 219.096 2
 -4 -3 -1 1194.56 263.367 6
 4 3 2 7172.83 606.555 4
 4 3 2 7320.45 687.662 2
 -4 -3 -2 7163.25 676.385 7
 -4 -3 -2 5696.06 582.956 6
 -4 -3 -2 5836.82 372.887 3
 4 3 3 1703.5 327.387 4
 -4 -3 -3 2110.54 386.516 7
 -4 -3 -3 2186.8 371.489 6
 4 3 3 1811.04 347.527 2
 -4 -3 -4 891.261 268.938 7
 -4 -3 -4 1062.88 264.173 6
 -4 -3 -4 938.456 200.517 3
 4 3 4 1128.9 278.882 2
 -4 -3 -5 -16.94 88.7313 6
 -4 -3 -5 -28.8987 48.1894 3
 -4 -3 -6 320.416 174.161 7
 -4 -3 -6 280.12 139.92 6
 4 3 6 194.782 167.249 2
 -4 -3 -7 821.395 301.163 7
 4 3 7 1651.72 417.335 2
 4 4 -13 2.05278 113.915 7
 4 4 -12 572.179 299.418 7
 -4 -4 12 838.662 345.433 1
 -4 -4 12 303.868 162.335 6
 -4 -4 11 1418.11 319.211 6
 -4 -4 11 795.397 321.139 1
 -4 -4 10 4519.56 559.341 6
 -4 -4 10 4944.94 704.544 1
 -4 -4 9 720.407 262.437 1
 -4 -4 9 423.486 123.367 4
 -4 -4 9 534.282 204.708 6
 4 4 -9 470.562 162.157 3
 -4 -4 8 2999.06 260.125 4
 4 4 -8 3516.49 389.692 3
 -4 -4 8 4942.02 664.284 1
 -4 -4 8 4401.87 558.815 6
 -4 -4 7 866.933 274.117 1
 -4 -4 7 1207.25 287.39 6
 4 4 -7 861.378 167.975 3
 4 4 -6 16064.2 1028.19 2
 4 4 -6 15585.3 607.988 3
 -4 -4 6 16687.3 1137.23 1
 -4 -4 6 15660.1 1019.52 6
 -4 -4 5 591.192 202.215 6
 4 4 -5 580.894 189.559 2
 4 4 -5 564.314 96.5913 3
 4 4 -4 182.774 142.262 2
 -4 -4 4 126.954 136.255 6
 4 4 -3 3461.91 454.772 2
 -4 -4 3 4088.47 512.579 6
 4 4 -3 3220.51 426.273 7
 4 4 -2 24.7725 78.9124 2
 -4 -4 2 49.632 102.602 6
 4 4 -1 9383.87 465.285 4
 4 4 -1 10998.3 817.17 2
 -4 -4 1 9859.92 797.911 6
 4 4 0 1529.11 233.975 4
 4 4 0 1752.05 344.218 2
 -4 -4 0 1573.22 336.498 6
 4 4 1 299.622 131.802 4
 4 4 1 69.2558 68.7764 2
 -4 -4 -1 65.2183 40.5346 3
 -4 -4 -1 151.639 146.453 6
 -4 -4 -2 2904.76 272.123 3
 4 4 2 2534.14 381.818 4
 4 4 2 3416.39 496.057 2
 -4 -4 -2 3265.78 477.005 6
 4 4 3 2458.83 405.151 4
 -4 -4 -3 2222.65 385.526 6
 4 4 3 2112.67 398.79 2
 -4 -4 -4 1901.27 411.749 7
 -4 -4 -4 1627.29 348.153 6
 4 4 4 1191.16 332.055 2
 -4 -4 -5 -17.1722 147.032 7
 -4 -4 -5 -31.0228 84.0222 6
 4 4 5 -4.77577 104.277 2
 -4 -4 -6 3332.81 583.64 7
 4 4 6 2890.27 544.977 2
 4 5 -13 655.718 313.118 7
 -4 -5 12 3393.22 656.317 1
 4 5 -12 2196.95 469.509 7
 -4 -5 12 2259.12 419.869 6
 -4 -5 11 180.236 204.549 1
 -4 -5 11 378.676 171.583 6
 -4 -5 10 14.1398 146.626 1
 -4 -5 10 69.6875 136.322 6
 -4 -5 9 1670.81 371.172 6
 4 5 -9 1391.41 266.205 3
 -4 -5 9 2019.3 478.861 1
 -4 -5 8 37.8312 26.7566 4
 4 5 -8 103.94 126.127 2
 -4 -5 8 252.448 206.083 1
 -4 -5 8 175.996 173.745 6
 4 5 -8 -10.8325 71.8524 3
 -4 -5 7 855.83 275.691 1
 4 5 -7 1475.83 345.845 2
 -4 -5 7 1774.29 376.144 6
 4 5 -7 1004.61 187.17 3
 4 5 -6 1520.08 338.46 2
 -4 -5 6 1240.89 311.579 6
 4 5 -6 1361.51 176.057 3
 4 5 -5 11720.9 906.187 2
 -4 -5 5 11994.2 941.187 6
 4 5 -4 15332.2 1020.35 2
 -4 -5 4 14091 1008.38 6
 4 5 -3 11958.9 903.663 2
 -4 -5 3 10555.5 870.525 6
 4 5 -2 91.7408 76.0216 2
 -4 -5 2 256.78 174.884 6
 4 5 -1 19722.6 742.392 4
 4 5 -1 21947.3 1224.06 2
 -4 -5 1 19890.7 1211.72 6
 4 5 0 3683.08 382.642 4
 4 5 0 4105.75 550.277 2
 -4 -5 0 3273.55 157.009 3
 -4 -5 0 4435.27 572.35 6
 -4 -5 -1 330.898 86.8284 3
 4 5 1 423.839 157.86 4
 4 5 1 322.506 169.532 2
 -4 -5 -1 441.201 93.9703 3
 -4 -5 -1 183.202 151.963 6
 4 5 2 2446.38 386.095 4
 4 5 2 2161.35 417.004 2
 -4 -5 -2 2083.97 398.463 6
 -4 -5 -3 498.715 286.391 6
 4 5 3 120.387 157.912 2
 -4 -5 -4 -133.25 97.2395 6
 4 5 4 115.356 110.291 2
 -4 -5 -5 610.652 239.228 6
 4 5 5 371.641 207.352 2
 -4 -6 12 232.418 133.648 6
 -4 -6 11 290.321 184.814 6
 -4 -6 11 161.687 158.099 1
 -4 -6 10 1006.35 387.263 1
 -4 -6 10 246.937 136.656 6
 -4 -6 9 283.077 189.858 1
 4 6 -9 333.86 210.633 2
 -4 -6 9 219.683 154.373 6
 -4 -6 8 4354.81 671.461 1
 4 6 -8 3766.3 574.901 2
 -4 -6 8 4390.13 613.665 6
 4 6 -7 697.13 261.61 2
 -4 -6 7 215.048 137.71 6
 -4 -6 6 -107.281 78.2361 6
 4 6 -6 101.913 83.0473 2
 4 6 -5 4566.11 600.332 2
 -4 -6 5 4682.33 623.622 6
 4 6 -4 487.593 204.926 2
 -4 -6 4 324.323 171.9 6
 4 6 -3 3836.09 542.159 2
 -4 -6 3 4200.73 591.31 6
 4 6 -2 23764.7 1344.61 2
 -4 -6 2 25775.9 1455.11 6
 4 6 -1 6870.58 481.253 4
 4 6 -1 5604.36 664.052 2
 -4 -6 1 5280.87 670.56 6
 4 6 0 1983.06 305.173 4
 4 6 0 3234.21 516.862 2
 -4 -6 0 2713.43 479.662 6
 4 6 1 12981.2 1055.06 2
 -4 -6 -1 12573.5 1036.28 6
 4 6 2 3011.94 512.929 2
 -4 -6 -2 3210.83 541.77 6
 -4 -6 -3 343.715 204.163 6
 4 6 3 432.962 206.259 2
 -4 -6 -4 2432.76 467.286 6
 4 6 4 3283.62 586.624 2
 -4 -7 12 555.389 274.757 6
 -4 -7 11 453.652 254.251 1
 -4 -7 11 191.196 169.101 6
 4 7 -10 -84.215 120.234 2
 -4 -7 10 -129.468 158.406 6
 4 7 -9 2515.36 504.792 2
 -4 -7 9 2142.81 461.846 6
 4 7 -8 1888.7 432.92 2
 -4 -7 8 2335.27 479.379 6
 4 7 -7 932.536 312.604 2
 -4 -7 7 1435.24 379.463 6
 4 7 -6 4871.31 659.562 2
 -4 -7 6 4019.95 625.783 6
 4 7 -5 336.605 188.466 2
 -4 -7 5 507.075 233.474 6
 4 7 -4 -196.299 140.487 2
 -4 -7 4 164.863 162.826 6
 4 7 -3 3768.32 564.863 2
 -4 -7 3 4315.67 627.374 6
 4 7 -2 757.108 262.93 2
 -4 -7 2 456.101 211.975 6
 4 7 -1 3147.08 531.42 2
 -4 -7 1 3106.86 550.632 6
 4 7 0 5690.08 713.361 2
 -4 -7 0 3642.34 588.882 6
 4 7 1 568.707 245.244 2
 -4 -7 -1 259.596 187.157 6
 4 7 2 1294.83 388.026 2
 -4 -7 -2 1523.34 391.556 6
 -4 -7 -3 279.743 208.085 6
 -4 -8 11 1673.43 439.146 6
 -4 -8 10 3882.42 659.704 6
 4 8 -9 1293.45 395.458 2
 -4 -8 9 986.124 367.092 6
 4 8 -8 1633.28 419.992 2
 -4 -8 8 1265.11 384.015 6
 4 8 -7 336.473 222.401 2
 -4 -8 7 500.324 226.737 6
 4 8 -6 386.889 210.453 2
 -4 -8 6 277.253 195.572 6
 4 8 -5 317.575 204.062 2
 -4 -8 5 771.997 327.847 6
 4 8 -4 -52.2511 86.6136 2
 -4 -8 4 368.525 216.007 6
 4 8 -3 127.268 137.829 2
 -4 -8 3 265.337 401.687 6
 4 8 -2 564.029 260.047 2
 -4 -8 2 -171.786 149.451 6
 4 8 -1 405.861 188.429 2
 -4 -8 1 560.769 254.089 6
 4 8 0 357.194 220.873 2
 -4 -8 0 231.8 190.19 6
 -4 -8 -1 -238.938 173.837 6
 -4 -8 -2 4429.42 701.324 6
 4 9 -6 -55.2826 116.566 2
 4 9 -5 1535.65 400.711 2
 4 9 -4 592.896 263.012 2
 4 9 -3 284.41 236.096 2
 -5 12 -5 10.1919 101.519 7
 -5 12 -6 2344.03 472.979 7
 -5 11 3 645.116 267.1 5
 5 -11 -2 100.321 219.71 4
 5 -11 -2 43.419 113.298 3
 -5 11 1 282.343 152.263 5
 5 -11 -1 152.393 153.265 4
 5 -11 -1 90.5764 131.045 3
 -5 11 0 360.028 219.919 5
 5 -11 0 547.602 280.051 4
 5 -11 0 567.952 300.784 3
 -5 11 -1 299.881 220.856 5
 5 -11 1 329.063 271.624 4
 5 -11 1 169.064 155.013 3
 -5 11 -2 1691.8 436.084 5
 5 -11 2 845.669 325.57 4
 -5 11 -2 1099.74 265.562 7
 5 -11 2 1462.12 399.476 3
 -5 11 -3 1305.51 374.465 5
 5 -11 3 706.997 309.831 4
 -5 11 -3 835.623 247.442 7
 5 -11 3 1246.3 357.197 3
 5 -11 4 1668.43 434.436 4
 -5 11 -4 1318.54 318.537 7
 5 -11 4 2181.71 484.327 3
 -5 11 -4 1744.32 431.328 5
 5 -11 5 4039.34 697.206 4
 -5 11 -5 2646.12 469.928 7
 5 -11 5 4359.4 670.982 3
 -5 11 -5 5466.03 759.75 5
 -5 11 -6 1640.57 397.781 7
 -5 11 -6 1081.66 335.44 5
 -5 11 -7 69.3486 98.1398 7
 -5 10 6 1363.12 372.936 5
 -5 10 5 6843.52 798.02 5
 -5 10 4 943.124 312.064 5
 5 -10 -4 1131.36 371.148 3
 5 -10 -4 638.288 284.471 4
 5 -10 -3 1090.83 334.071 3
 -5 10 3 655.501 254.36 5
 5 -10 -3 998.939 335.293 4
 -5 10 2 1068.6 327.623 5
 5 -10 -2 1294.43 380.3 4
 5 -10 -2 1465.6 404.8 3
 -5 10 1 2977.87 533.399 5
 5 -10 -1 3574 629.457 4
 5 -10 -1 2899.36 537.417 3
 -5 10 0 142.919 133.614 5
 5 -10 0 282.652 229.447 4
 -5 10 0 211.647 107.397 7
 5 -10 0 148.739 170.323 3
 -5 10 -1 310.207 230.724 5
 5 -10 1 -52.7218 115.03 4
 -5 10 -1 191.03 112.382 7
 5 -10 1 -18.9851 86.6719 3
 -5 10 -2 258.371 156.662 5
 5 -10 2 207.696 234.631 4
 -5 10 -2 -48.2421 87.7209 7
 5 -10 2 -0.94514 76.3609 3
 5 -10 3 378.969 240.254 4
 -5 10 -3 833.243 234.652 7
 5 -10 3 1046.63 338.384 3
 -5 10 -3 1036.99 327.731 5
 5 -10 4 747.801 258.486 4
 -5 10 -4 976.516 271.188 7
 5 -10 4 1519.12 383.901 3
 -5 10 -4 1314.1 360.021 5
 5 -10 5 3122.78 594.324 4
 -5 10 -5 2616.11 450.751 7
 5 -10 5 2564.3 517.547 3
 -5 10 -5 2897.28 522.386 5
 5 -10 6 701.208 297.091 4
 5 -10 6 428.348 276.801 3
 -5 10 -6 611.683 241.279 7
 -5 10 -6 722.166 270.864 5
 -5 10 -7 7992.93 851.659 7
 5 -10 7 8427.97 949.411 3
 -5 10 -7 7286.34 857.879 5
 -5 10 -8 73.4578 131.45 7
 -5 10 -8 153.923 140.01 5
 -5 10 -9 -94.0016 122.692 5
 -5 9 7 251.506 115.576 5
 5 -9 -6 -177.284 197.747 3
 5 -9 -6 12.0092 113.714 4
 -5 9 5 38.1516 104.28 5
 5 -9 -5 130.825 167.325 3
 -5 9 5 5.54846 54.5242 1
 5 -9 -5 79.063 135.403 4
 -5 9 4 75.813 78.8209 5
 5 -9 -4 232.096 197.028 3
 -5 9 4 265.58 113.032 1
 5 -9 -4 350.615 232.523 4
 -5 9 3 465.979 203.842 5
 5 -9 -3 334.746 200.883 3
 5 -9 -3 804.05 306.564 4
 -5 9 2 410.93 202.836 5
 5 -9 -2 591.797 275.302 4
 5 -9 -2 318.267 169.354 3
 5 -9 -1 13679.8 1156.03 4
 -5 9 1 14094.2 655.884 7
 5 -9 -1 15257.3 1133.11 3
 -5 9 1 15726.7 1138.6 5
 -5 9 0 1436.95 358.932 5
 5 -9 0 1479.73 390.221 4
 -5 9 0 1341.79 226.113 7
 5 -9 0 889.632 272.962 3
 -5 9 -1 130.118 161.102 5
 5 -9 1 394.507 234.009 4
 -5 9 -1 15.0977 79.3266 7
 5 -9 1 108.803 121.174 3
 5 -9 2 401.957 221.255 4
 -5 9 -2 685.782 194.015 7
 5 -9 2 492.615 192.479 3
 -5 9 -2 501.735 214.729 5
 5 -9 3 301.13 237.555 4
 -5 9 -3 267.425 132.286 7
 5 -9 3 167.582 146.674 3
 -5 9 -3 -44.5929 87.5117 5
 -5 9 -4 8517.56 733.224 7
 5 -9 4 8903.56 920.475 4
 5 -9 4 9816.6 916.298 3
 -5 9 -4 10262.7 931.84 5
 5 -9 5 786.702 297.346 4
 -5 9 -5 1012.31 269.375 7
 5 -9 5 1160.99 347.742 3
 -5 9 -5 366.062 227.59 5
 -5 9 -6 75.3829 140.934 7
 5 -9 6 361.236 202.119 3
 -5 9 -6 435.11 213.818 5
 -5 9 -7 113.107 137.787 7
 5 -9 7 408.632 196.885 3
 -5 9 -7 663.019 258.941 5
 -5 9 -8 1578.25 419.223 7
 5 -9 8 1698.51 436.1 3
 -5 9 -8 1898.87 416.278 5
 -5 9 -9 2010.97 459.685 7
 -5 9 -9 2714.7 516.855 5
 -5 9 -10 1210.95 366.788 5
 -5 8 9 1460.35 370.58 1
 -5 8 8 2553.25 453.302 1
 -5 8 7 1374.94 319.399 1
 5 -8 -7 2178.17 539.272 4
 -5 8 7 2273.09 412.957 5
 -5 8 6 1574.21 312.046 1
 5 -8 -6 1734.94 450.947 4
 -5 8 6 1025.79 271.876 5
 -5 8 5 1701.33 360.876 5
 5 -8 -5 816.081 305.972 3
 5 -8 -5 1062.24 368.199 4
 -5 8 5 1424.37 270.867 1
 -5 8 4 2813.46 455.079 5
 5 -8 -4 2918.26 509.067 3
 -5 8 4 2693.71 334.01 1
 5 -8 -4 2768.73 539.193 4
 5 -8 -3 8121.88 883.446 4
 5 -8 -3 6847.89 326.929 2
 -5 8 3 6754.7 450.333 1
 -5 8 3 5712.26 230.455 7
 -5 8 3 5665.63 238.592 7
 5 -8 -3 6664.4 748.641 3
 -5 8 3 6629.65 693.846 5
 5 -8 -2 -131.356 105.422 3
 -5 8 2 42.1742 108.405 5
 5 -8 -2 -94.8663 157.26 4
 -5 8 2 9.38755 29.2158 7
 -5 8 2 10.4148 36.5836 7
 -5 8 2 -3.07682 26.6486 1
 -5 8 1 58.1278 97.744 5
 5 -8 -1 51.8086 129.474 4
 -5 8 1 66.5337 62.6638 7
 5 -8 -1 111.962 120.64 3
 5 -8 0 1131.88 315.038 4
 -5 8 0 612.795 146.717 7
 5 -8 0 685.446 246.505 3
 -5 8 0 512.104 195.401 5
 5 -8 1 2560.74 474.595 4
 -5 8 -1 2084.03 277.651 7
 5 -8 1 3021.87 473.438 3
 -5 8 -1 2741.5 449.622 5
 5 -8 2 10694.6 932.756 4
 -5 8 -2 12454.2 743.711 7
 5 -8 2 13209.2 975.714 3
 -5 8 -2 12345.5 956.855 5
 5 -8 3 3773.8 569.882 4
 -5 8 -3 3450.49 413.828 7
 5 -8 3 3909.14 541.947 3
 -5 8 -3 4134.57 561.281 5
 -5 8 -4 7010.73 638.303 7
 5 -8 4 7165.91 743.448 3
 -5 8 -4 6229.77 699 5
 -5 8 -5 369.454 175.11 7
 5 -8 5 250.194 168.225 3
 -5 8 -5 211.917 120.647 5
 -5 8 -6 94.8749 145.75 7
 5 -8 6 126.597 166.994 3
 -5 8 -6 -46.0812 85.0793 5
 -5 8 -7 4065.55 571.309 7
 5 -8 7 3617.91 585.989 3
 -5 8 -7 4170.65 589.002 5
 -5 8 -8 2130.14 441.385 7
 5 -8 8 2549.8 503.034 3
 -5 8 -8 2625.87 475.004 5
 -5 8 -9 194.209 197.184 7
 -5 8 -9 272.384 167.521 5
 -5 8 -10 14.4961 154.706 5
 -5 7 10 -56.3744 106.004 1
 5 -7 -9 309.72 246.779 4
 -5 7 9 556.333 231.38 1
 -5 7 8 4429.67 592.465 1
 5 -7 -8 3154.57 615.121 4
 -5 7 8 3461.33 464.828 5
 5 -7 -7 1876.23 467.288 4
 -5 7 7 1340.29 303.955 1
 -5 7 7 724.139 218.907 5
 5 -7 -6 14227 1208.85 4
 5 -7 -6 13498 774.561 2
 -5 7 6 14495 905.603 1
 -5 7 6 14424.5 960.213 5
 5 -7 -5 -45.2125 102.611 4
 -5 7 5 92.9165 96.9163 1
 5 -7 -5 60.4198 67.1232 2
 -5 7 5 153.131 79.2529 5
 5 -7 -4 3064.58 488.877 3
 5 -7 -4 3234.44 293.478 2
 5 -7 -4 2473.49 481.072 4
 -5 7 4 2815.77 427.125 5
 5 -7 -3 6472.38 737.266 4
 5 -7 -3 6344.52 320.706 2
 -5 7 3 6693.51 435.479 1
 5 -7 -3 6503.68 687.143 3
 -5 7 3 7198.94 681.316 5
 5 -7 -2 3104.17 470.029 3
 5 -7 -2 3772.32 541.416 4
 -5 7 2 3711.01 256.727 1
 -5 7 2 2904.7 158.021 7
 -5 7 2 3082.1 157.67 7
 -5 7 2 2877.52 434.088 5
 5 -7 -1 420.997 239.955 4
 -5 7 1 95.6817 53.1837 7
 5 -7 -1 479.873 201.485 3
 -5 7 1 71.9738 99.0098 5
 5 -7 0 474.021 189.6 4
 -5 7 0 424.206 105.725 7
 5 -7 0 265.596 150.201 3
 -5 7 0 315.754 190.33 5
 5 -7 1 15580.5 1070.86 4
 -5 7 -1 15694.5 710.666 7
 5 -7 1 16343.4 1030.3 3
 -5 7 -1 16027.3 1034.03 5
 5 -7 2 5370.88 638.518 4
 -5 7 -2 4986.64 442.199 7
 5 -7 2 5198.47 588.119 3
 -5 7 -2 4719.41 574.157 5
 -5 7 -3 315.391 147.885 7
 5 -7 3 92.0874 125.879 3
 -5 7 -3 72.5004 119.177 5
 -5 7 -4 643.815 87.9593 2
 -5 7 -4 749.013 199.641 7
 5 -7 4 1407.7 311.386 3
 -5 7 -4 838.241 245.114 5
 -5 7 -5 2457.41 241.085 2
 -5 7 -5 2530.46 391.884 7
 5 -7 5 2501.62 436.846 3
 -5 7 -5 2851.77 458.881 5
 5 -7 6 3378.6 285.103 1
 5 -7 6 4515.65 602.589 3
 -5 7 -6 3105.25 472.703 7
 -5 7 -6 3433.46 500.736 5
 5 -7 7 8771.18 549.187 1
 -5 7 -7 8215.04 804.168 7
 5 -7 7 7531.11 815.6 3
 -5 7 -7 8866.45 834.928 5
 -5 7 -8 435.856 198.133 7
 5 -7 8 1043.2 314.983 3
 -5 7 -8 618.026 237.758 5
 -5 7 -9 394.073 228.737 7
 5 -7 9 77.0197 132.176 3
 -5 7 -9 137.3 96.5996 5
 5 -6 -10 8696.73 1064.82 4
 -5 6 10 9327.71 942.225 1
 5 -6 -9 9498.04 1069.87 4
 -5 6 9 10925.2 963.503 1
 5 -6 -8 -1.1159 115.986 4
 -5 6 8 165.125 136.258 1
 -5 6 8 87.7665 85.2747 5
 5 -6 -7 4021.24 458.508 2
 5 -6 -7 4192.51 634.679 4
 -5 6 7 3440.23 465.193 1
 -5 6 7 4135.52 479.044 5
 5 -6 -6 120.3 173.957 4
 -5 6 6 6.12976 69.3362 1
 5 -6 -6 26.963 60.3748 2
 -5 6 6 137.918 134.767 5
 5 -6 -5 3784.58 366.493 2
 -5 6 5 3787.04 414.072 1
 5 -6 -5 4094.9 581.177 4
 -5 6 5 3766.23 465.057 5
 5 -6 -4 2832.37 275.201 2
 5 -6 -4 2131.46 414.084 4
 -5 6 4 2928.64 415.822 5
 5 -6 -3 219.958 136.746 3
 5 -6 -3 108.802 91.1537 4
 5 -6 -3 183.581 59.1627 2
 -5 6 3 142.185 66.528 1
 -5 6 3 118.488 119.647 5
 5 -6 -2 727.181 227.256 3
 5 -6 -2 413.689 164.755 5
 5 -6 -2 816.23 77.3692 2
 5 -6 -2 878.072 79.5819 2
 5 -6 -2 869.081 262.716 4
 -5 6 2 953.905 134.995 1
 -5 6 2 818.163 217.06 5
 5 -6 -1 95.6708 113.317 5
 5 -6 -1 79.7645 109.77 4
 -5 6 1 13.162 26.156 7
 -5 6 1 52.0593 98.2403 5
 5 -6 -1 36.9411 62.4471 3
 5 -6 0 87.5221 87.7168 5
 -5 6 0 97.623 42.542 7
 5 -6 0 103.293 134.6 3
 -5 6 0 49.2451 81.5743 5
 5 -6 1 25938.9 1292.36 4
 -5 6 -1 25949.1 874.87 7
 5 -6 1 24624.6 1191.25 3
 -5 6 -1 25461.9 1242.53 5
 5 -6 1 23959.6 1194.5 5
 -5 6 -2 13179.1 699.968 7
 5 -6 2 12563.4 849.512 3
 -5 6 -2 11579 837.5 3
 -5 6 -2 12456.3 884.53 5
 -5 6 -3 81937.7 1033.85 2
 -5 6 -3 82262.7 1925.91 7
 5 -6 3 86951.1 2290.9 3
 5 -6 4 1068.73 118.114 1
 -5 6 -4 935.868 146.229 2
 -5 6 -4 735.446 207.4 7
 5 -6 4 792.994 238.346 3
 -5 6 -4 1249.04 298.599 5
 5 -6 5 1108.31 161.489 1
 -5 6 -5 1130.23 272.779 7
 -5 6 -5 714.556 151.396 2
 5 -6 5 934.473 264.645 3
 -5 6 -5 613.853 212.747 5
 -5 6 -6 15044.3 764.142 2
 5 -6 6 15829.6 710.452 1
 -5 6 -6 16046.3 1050.49 7
 5 -6 6 17056.6 1132.81 3
 -5 6 -6 16156.8 1069.39 5
 5 -6 7 1395.05 238.984 1
 -5 6 -7 1339.41 331.05 7
 -5 6 -7 958.815 206.613 2
 5 -6 7 1115.91 327.251 3
 -5 6 -7 982.651 282.225 5
 5 -6 8 27.3709 55.3505 1
 -5 6 -8 28.8737 117.921 7
 5 -6 8 -110.782 117.706 3
 -5 6 -8 73.4958 164.115 5
 5 -6 9 5781.75 586.211 1
 -5 6 -9 4867.58 693.672 7
 5 -6 9 4863.97 699.536 3
 5 -5 -11 694.242 306.812 4
 -5 5 11 1014.11 354.105 1
 5 -5 -10 11162.6 1145.04 4
 -5 5 10 11676.5 1033.61 1
 5 -5 -9 6268.34 813.703 4
 -5 5 9 7492.44 774.885 1
 -5 5 9 6996.32 545.413 5
 -5 5 8 731.158 236.603 1
 5 -5 -8 707.703 272.84 4
 5 -5 -8 470.356 178.119 6
 -5 5 8 687.283 188.09 5
 5 -5 -7 1620.74 377.875 4
 -5 5 7 1350.12 293.281 1
 5 -5 -7 1081.11 259.75 6
 5 -5 -7 913.629 229.293 2
 -5 5 7 1081.25 236.443 5
 5 -5 -6 11540.3 953.415 4
 5 -5 -6 12098.8 723.778 2
 -5 5 6 11099.1 762.732 1
 5 -5 -6 10550.1 800.328 6
 -5 5 6 11738.8 755.794 5
 5 -5 -5 14234.7 1017.61 4
 5 -5 -5 13415.2 695.11 2
 -5 5 5 13930 785.313 1
 5 -5 -5 14764.2 941.966 6
 -5 5 5 14372.7 845.617 5
 -5 5 4 8410.42 730.715 4
 5 -5 -4 7674.14 717.235 4
 5 -5 -4 8015.7 479.117 2
 5 -5 -4 8031.38 686.821 6
 -5 5 4 8096.86 641.646 5
 5 -5 -4 8070.24 633.587 5
 5 -5 -3 53.336 32.0493 2
 5 -5 -3 42.613 100.924 3
 5 -5 -3 126.989 121.059 5
 -5 5 3 53.4258 50.1492 1
 5 -5 -3 102.029 148.433 4
 5 -5 -3 185.311 95.4349 6
 -5 5 3 161.912 85.0004 5
 5 -5 -2 220.042 126.307 3
 5 -5 -2 324.159 68.4474 2
 5 -5 -2 393.171 140.997 5
 -5 5 2 249.77 79.6988 1
 5 -5 -2 97.4041 97.9876 4
 5 -5 -2 330.071 73.206 2
 5 -5 -2 229.152 140.331 6
 -5 5 2 256.904 118.484 5
 5 -5 -1 504.178 193.027 5
 5 -5 -1 534.822 185.708 4
 -5 5 1 425.261 72.4403 7
 5 -5 -1 422.744 55.8582 2
 5 -5 -1 688.63 202.225 6
 -5 5 1 420.452 176.626 5
 5 -5 -1 535.15 183.996 3
 5 -5 0 8699.16 697.415 4
 -5 5 0 8212.26 411.956 7
 5 -5 0 8347.12 642.89 3
 5 -5 0 8230.88 693.994 6
 -5 5 0 8388.89 675.73 5
 5 -5 0 9203.87 710.144 5
 -5 5 -1 5588.31 402.241 7
 5 -5 1 5557.68 535.316 3
 5 -5 1 4871.51 538.379 6
 -5 5 -1 4566.6 490.22 3
 -5 5 -1 5095.03 538.212 5
 5 -5 1 4856 525.693 5
 -5 5 -2 1496.89 286.071 3
 5 -5 2 1590.91 307.48 5
 -5 5 -2 1453.14 152.363 2
 5 -5 2 1210.03 103.537 1
 -5 5 -2 1297.32 225.445 7
 5 -5 2 1548.84 306.124 6
 5 -5 2 1280.28 261.793 3
 -5 5 -2 2373.57 375.068 5
 -5 5 -3 4384.08 315.299 2
 5 -5 3 4540.71 259.525 1
 -5 5 -3 4166.72 435.263 7
 5 -5 3 5073.35 532.801 3
 -5 5 -3 4120.81 485.351 3
 5 -5 3 4293.14 512.945 6
 -5 5 -3 4360.79 509.633 5
 5 -5 3 4278.45 502.015 5
 -5 5 -4 2924.76 301.743 2
 5 -5 4 3080.7 263.363 1
 -5 5 -4 2798.48 381.387 7
 5 -5 4 4090.05 492.043 6
 5 -5 4 3284.6 442.125 3
 -5 5 -4 2866.47 430.908 5
 5 -5 5 6327.8 438.981 1
 -5 5 -5 5949.55 471.459 2
 -5 5 -5 6704.15 630.797 7
 5 -5 5 4543.78 537.865 3
 5 -5 5 5909.93 595.165 6
 -5 5 -5 5520.86 594.148 5
 5 -5 6 18277.6 844.636 1
 -5 5 -6 20192.6 958.731 2
 -5 5 -6 18970.5 1139.42 7
 5 -5 6 19323.5 1178.36 3
 5 -5 6 18462.3 1062.82 6
 -5 5 -6 19162.7 1139.32 5
 5 -5 7 38.4578 47.2494 1
 -5 5 -7 54.8547 131.639 7
 -5 5 -7 0.56031 71.3985 2
 5 -5 7 22.1545 108.65 3
 5 -5 8 1124.01 260.194 1
 -5 5 -8 363.109 191.41 7
 5 -5 8 1406.86 352.005 3
 5 -5 9 10014.3 807.012 1
 -5 5 -9 10281.8 992.642 7
 5 -5 9 9937.78 981.376 3
 5 -5 10 193.017 133.047 1
 5 -5 10 -264.397 182.161 3
 5 -4 -11 637.314 341.597 4
 -5 4 11 398.914 213.285 1
 5 -4 -10 7350.27 881.166 4
 -5 4 10 6505.88 776.308 1
 5 -4 -9 3280.71 266.346 7
 5 -4 -9 2712.03 509.946 4
 -5 4 9 3240.79 512.676 1
 -5 4 9 3199.19 332.858 5
 5 -4 -8 -180.771 154.311 4
 5 -4 -8 -9.37342 17.8325 7
 5 -4 -8 35.6914 89.2025 6
 -5 4 8 -3.23507 66.3571 5
 5 -4 -7 35899.6 1374.22 1
 5 -4 -7 37117.4 1667.37 4
 5 -4 -7 36419.7 1379.88 2
 -5 4 7 34993.8 1446.25 1
 5 -4 -7 36032.7 1423.73 6
 -5 4 7 33625.1 1180.57 5
 -5 4 6 6408.52 656.204 4
 5 -4 -6 6219.53 535.696 1
 5 -4 -6 7281.29 714.562 4
 -5 4 6 6016.5 558.203 1
 5 -4 -6 6414.17 602.454 6
 -5 4 6 6366.54 526.44 5
 -5 4 5 3816.62 484.15 4
 5 -4 -5 2938.1 341.507 1
 5 -4 -5 4233.62 520.213 4
 -5 4 5 3951.57 417.681 1
 5 -4 -5 4136.62 484.18 6
 -5 4 5 3039.83 373.99 5
 5 -4 -5 3140.22 376.798 5
 -5 4 4 26132.7 1193.19 4
 5 -4 -4 24832.3 1195.97 4
 5 -4 -4 23431.7 879.935 1
 5 -4 -4 25359.4 1185.13 6
 -5 4 4 24710.7 1067.96 5
 5 -4 -4 25419.3 1063.39 5
 5 -4 -3 12019.6 796.782 4
 5 -4 -3 11629.7 551.441 1
 -5 4 3 12587.8 615.405 1
 5 -4 -3 11496.6 796.851 6
 5 -4 -3 10953.3 724.61 3
 -5 4 3 12024.7 751.618 5
 5 -4 -3 12225.7 758.83 5
 5 -4 -2 13865.3 520.704 2
 5 -4 -2 13111.9 815.546 4
 5 -4 -2 14354.4 551.025 1
 -5 4 2 14488.5 596.829 1
 5 -4 -2 14160.6 796.944 3
 5 -4 -2 13870.3 874.77 6
 -5 4 2 15135 850.562 5
 5 -4 -2 14206.2 820.694 5
 5 -4 -1 3688.86 423.072 4
 5 -4 -1 3189.23 227.104 2
 5 -4 -1 3086.41 232.601 1
 -5 4 1 3281.52 213.874 7
 5 -4 -1 3571.19 397.594 3
 5 -4 -1 3243.95 399.881 5
 -5 4 1 2669.95 368.388 5
 5 -4 0 3903.93 439.372 4
 5 -4 0 4067.69 252.477 2
 5 -4 0 3961.03 252.546 1
 -5 4 0 3450.35 276.651 7
 5 -4 0 4349.26 333.236 7
 5 -4 0 3548.14 392.195 3
 5 -4 0 3099.3 414.688 6
 -5 4 0 3943.54 453.072 5
 5 -4 0 4863.76 499.66 5
 5 -4 1 1303.21 262.691 5
 -5 4 -1 1476.09 263.854 3
 5 -4 1 1367.27 159.923 1
 -5 4 -1 1254.28 198.631 7
 5 -4 1 1499.62 223.898 7
 5 -4 1 1053.42 241.025 6
 5 -4 1 1250.34 156.777 2
 5 -4 1 1461.46 249.266 3
 -5 4 -1 1127.27 249.185 5
 -5 4 -2 4095.84 324.124 2
 5 -4 2 4596.34 327.701 2
 -5 4 -2 4682.07 413.271 7
 5 -4 2 4128.45 408.59 7
 -5 4 -2 4085.81 449.739 3
 5 -4 2 4115.38 476.788 6
 5 -4 2 4435.13 318.752 1
 5 -4 2 4286.12 448.494 3
 -5 4 -2 4444.6 502.134 5
 5 -4 2 4485.85 499.873 5
 5 -4 3 946.607 239.711 5
 -5 4 -3 1398.25 212.588 2
 -5 4 -3 1062.71 220.981 7
 5 -4 3 960.153 219.948 7
 5 -4 3 1199.19 262.632 6
 5 -4 3 1341.97 269.065 3
 -5 4 -3 1727.88 332.038 5
 -5 4 -3 1201.92 249.383 3
 5 -4 3 1101.79 187.351 2
 5 -4 4 701.06 200.407 5
 5 -4 4 834.041 184.343 2
 -5 4 -4 819.447 217.234 7
 -5 4 -4 998.376 197.201 2
 5 -4 4 974.824 245.593 7
 5 -4 4 1042.56 185.103 1
 5 -4 4 711.535 198.738 6
 5 -4 4 576.32 187.46 3
 -5 4 -4 922.691 246.405 5
 -5 4 -4 969.284 237.03 3
 -5 4 -5 1421.39 294.019 7
 -5 4 -5 2124.66 310.219 2
 5 -4 5 1745.17 316.783 6
 5 -4 5 1665.14 330.513 3
 5 -4 5 1573.94 244.736 1
 -5 4 -5 1863.82 344.912 5
 5 -4 6 3038.58 374.819 1
 -5 4 -6 2996.2 453.76 7
 -5 4 -6 2744.89 379.48 2
 5 -4 6 2641.45 428.472 3
 5 -4 6 2852.29 403.002 6
 -5 4 -7 10.304 106.626 7
 5 -4 7 -78.7362 79.9807 3
 5 -4 7 105.423 97.1901 6
 5 -4 7 157.125 115.44 1
 5 -4 8 4212.61 519.011 1
 -5 4 -8 5351.47 692.924 7
 5 -4 8 4711.13 641.632 3
 5 -4 9 -76.3043 62.0803 1
 -5 4 -9 65.9172 93.5625 7
 5 -4 9 -195.286 146.08 3
 5 -4 10 554.936 223.318 1
 5 -4 11 703.729 254.44 1
 5 -3 -12 3557.7 663.87 4
 -5 3 12 4182.86 689.872 1
 5 -3 -11 3897.26 646.281 4
 -5 3 11 3641.49 607.342 1
 5 -3 -10 7791.23 870.383 4
 -5 3 10 8488.33 863.598 1
 5 -3 -10 8109.77 511.119 7
 5 -3 -9 5581.71 695.907 4
 -5 3 9 5772.17 665.989 1
 5 -3 -9 6239.93 399.286 7
 5 -3 -9 6365.62 566.961 6
 5 -3 -8 517.933 232.67 4
 5 -3 -8 452.488 98.7107 7
 5 -3 -8 637.95 196.903 6
 -5 3 8 216.494 146.399 1
 -5 3 7 25463 1287.32 4
 5 -3 -7 25501.5 1164.17 1
 5 -3 -7 26367.7 1329.48 4
 -5 3 7 25653.3 1229.5 1
 5 -3 -7 25173.1 540.131 7
 5 -3 -7 23368.1 1122.21 6
 -5 3 7 26063.9 996.144 5
 5 -3 -7 24709.8 937.472 5
 5 -3 -6 26.1186 48.0623 5
 -5 3 6 -43.1725 79.5875 4
 5 -3 -6 117.643 123.132 4
 5 -3 -6 -23.7771 75.5722 6
 -5 3 6 15.9708 56.9821 5
 5 -3 -6 55.9002 97.0575 1
 -5 3 6 262.638 163.287 1
 -5 3 5 4148.77 459.651 4
 5 -3 -5 3866.02 463.227 4
 5 -3 -5 3711.33 387.611 1
 -5 3 5 4609.7 455.322 1
 5 -3 -5 3961.61 465.161 6
 -5 3 5 3708.8 393.662 5
 5 -3 -5 3708.45 388.655 5
 -5 3 4 5687.37 510.763 4
 5 -3 -4 5870.42 534.384 4
 5 -3 -4 5979.36 458.693 1
 5 -3 -4 6149.01 573.896 6
 -5 3 4 5834.25 498.981 5
 5 -3 -4 5755.57 492.598 5
 5 -3 -3 938.588 209.401 5
 5 -3 -3 1235.11 234.561 3
 -5 3 3 964.183 193.686 1
 5 -3 -3 1140.71 232.409 4
 5 -3 -3 1099 186.791 1
 5 -3 -3 1234.41 256.989 6
 -5 3 3 858.675 199.645 5
 5 -3 -2 20.4079 47.5067 3
 5 -3 -2 59.6943 67.067 4
 5 -3 -2 9.45698 63.3212 2
 -5 3 2 16.7206 40.2019 1
 5 -3 -2 99.8994 75.4323 1
 5 -3 -2 -27.2549 32.559 7
 -5 3 2 -39.0544 70.782 5
 5 -3 -2 -76.4742 86.5985 5
 5 -3 -1 54.5043 55.8973 1
 5 -3 -1 131.369 64.7284 4
 -5 3 1 221.8 69.9202 7
 5 -3 -1 75.1735 50.8062 2
 5 -3 -1 76.3611 50.3405 7
 -5 3 1 98.8367 99.9401 5
 5 -3 -1 168.577 106.091 3
 5 -3 -1 211.189 134.479 5
 5 -3 0 9037.26 469.523 2
 -5 3 0 9604.62 490.986 7
 5 -3 0 8961.96 492.458 7
 5 -3 0 9359.6 583.089 3
 5 -3 0 8888.03 475.916 1
 5 -3 0 8894.64 688.284 6
 -5 3 0 8588.13 656.458 5
 -5 3 -1 6043.36 411.502 2
 5 -3 1 5805.53 390.298 2
 -5 3 -1 4714.4 384.394 7
 5 -3 1 5788.06 448.654 7
 5 -3 1 6153.24 483.463 3
 5 -3 1 5527.87 399.772 1
 5 -3 1 5271.18 535.311 6
 -5 3 -1 6149.84 565.025 5
 5 -3 1 5723.9 546.525 5
 -5 3 -2 19550.6 797.184 2
 5 -3 2 19888.5 775.646 2
 -5 3 -2 20437.9 883.529 7
 5 -3 2 20404.6 924.593 7
 5 -3 2 20599.5 914.966 3
 -5 3 -2 21143.1 947.393 3
 5 -3 2 20620.1 1052.22 6
 -5 3 -2 21270.1 1070.5 5
 5 -3 2 18566 996.869 5
 -5 3 -3 13983.8 719.773 2
 5 -3 3 13860.6 709.793 2
 -5 3 -3 13761.9 790.154 7
 5 -3 3 12574.2 785.918 7
 5 -3 3 13705.6 791.906 3
 -5 3 -3 13713.4 799.693 3
 5 -3 3 12339.6 817.603 6
 5 -3 3 13000.9 849.319 5
 -5 3 -4 13017.3 755.515 2
 5 -3 4 12720.3 738.287 2
 -5 3 -4 12793.4 827.422 7
 5 -3 4 13428.3 875.752 7
 5 -3 4 12913.8 810.859 3
 -5 3 -4 12407.5 800.453 3
 5 -3 4 11936.3 808.081 6
 5 -3 4 12656.4 858.803 5
 -5 3 -5 12917.6 809.23 2
 5 -3 5 13580.7 831.427 2
 -5 3 -5 15307.5 955.935 7
 5 -3 5 14847.3 927.39 3
 -5 3 -5 13955.6 888.519 3
 5 -3 5 15237.3 905.496 6
 5 -3 6 1057.1 253.288 2
 -5 3 -6 851.178 254.214 7
 5 -3 6 907.793 246.31 3
 5 -3 6 1020.59 233.72 1
 5 -3 6 831.757 215.291 6
 5 -3 7 4464.68 515.494 1
 -5 3 -7 5027.66 633.198 7
 5 -3 7 4199.07 557.339 3
 5 -3 7 5003.31 508.185 6
 -5 3 -8 330.125 228.181 7
 5 -3 8 125.337 113.539 3
 5 -3 8 605.858 218.376 1
 -5 3 -9 1869.61 439.145 7
 5 -3 9 2570.07 455.038 1
 5 -3 10 1064.8 314.804 1
 5 -3 11 552.436 248.128 1
 -5 2 12 960.056 313.012 1
 5 -2 -11 502.592 232.083 4
 5 -2 -11 1041.61 217.803 7
 -5 2 11 1146.16 332.937 1
 5 -2 -10 1577.28 371.759 4
 5 -2 -10 1470.77 241.46 7
 -5 2 10 577.061 226.1 1
 5 -2 -9 409.006 209.027 4
 5 -2 -9 651.551 152.093 7
 5 -2 -9 804.29 243.493 6
 -5 2 9 622.523 228.326 1
 -5 2 8 12148.9 875.187 4
 5 -2 -8 12316.6 909.455 4
 -5 2 8 11932.5 905.131 1
 5 -2 -8 12885.4 577.97 7
 5 -2 -8 12538.2 804.849 6
 5 -2 -8 12651.3 608.043 5
 -5 2 7 6636.02 609.168 4
 5 -2 -7 5961.86 586.264 4
 5 -2 -7 7500.39 635.77 1
 -5 2 7 6718.92 637.268 1
 5 -2 -7 5786.81 342.025 7
 5 -2 -7 6916.33 604.712 6
 5 -2 -7 4915.94 407.825 5
 5 -2 -6 659.964 159.601 5
 5 -2 -6 683.857 184.256 1
 -5 2 6 622.187 183.281 1
 -5 2 6 809.374 204.584 4
 5 -2 -6 814.056 208.277 4
 5 -2 -6 540.277 95.4739 7
 5 -2 -6 1142.26 252.848 6
 -5 2 5 137.967 85.4079 4
 5 -2 -5 235.297 114.593 1
 5 -2 -5 142.973 114.903 4
 -5 2 5 -33.0809 69.83 1
 5 -2 -5 215.368 55.4826 7
 5 -2 -5 137.847 103.07 6
 5 -2 -5 233.963 110.063 5
 5 -2 -4 1877.55 281.031 4
 5 -2 -4 1771 153.496 7
 5 -2 -4 1933.8 281.496 1
 5 -2 -4 2217.44 345.88 6
 5 -2 -4 2399.9 322.549 5
 5 -2 -3 17424.9 760.029 2
 5 -2 -3 17338.1 782.233 4
 5 -2 -3 17507.6 797.637 1
 5 -2 -3 17171.8 514.103 7
 -5 2 3 19087.1 975.067 6
 5 -2 -3 17573.9 775.612 3
 5 -2 -3 18685.1 982.666 6
 5 -2 -3 17972.9 884.913 5
 5 -2 -2 8761.79 549.2 4
 5 -2 -2 9042.25 530.352 2
 5 -2 -2 8767.02 544.844 1
 5 -2 -2 9545.93 434.806 7
 5 -2 -2 8906.18 521.764 3
 -5 2 2 9555.94 697.738 6
 5 -2 -2 8963.1 641.153 5
 5 -2 -1 36219.4 1114.86 4
 5 -2 -1 35973.1 1039.38 2
 -5 2 1 34563.3 922.139 7
 5 -2 -1 36123.6 955.545 7
 5 -2 -1 35811.1 1086.9 1
 5 -2 -1 37493.6 1046.86 3
 -5 2 1 38451.4 1391.36 6
 5 -2 -1 35721.8 1307.43 5
 -5 2 0 11.3821 32.8027 3
 -5 2 0 61.6722 68.6214 2
 -5 2 0 144.704 108.909 7
 5 -2 0 -60.2681 62.5179 7
 5 -2 0 58.8942 72.3809 2
 -5 2 0 5.18974 71.0105 6
 5 -2 0 -8.73442 37.3993 1
 5 -2 0 93.1024 98.9979 6
 5 -2 0 42.748 56.526 3
 -5 2 -1 46.0563 104.791 3
 -5 2 -1 19.7652 43.5211 2
 -5 2 -1 138.509 131.497 7
 5 -2 1 38.6354 51.3008 7
 5 -2 1 67.402 77.2456 2
 5 -2 1 86.0675 110.038 6
 5 -2 1 5.29793 47.0538 3
 5 -2 1 48.1349 78.4588 5
 -5 2 -2 9629.18 617.869 2
 5 -2 2 9345.08 586.95 2
 -5 2 -2 8906.78 619.247 7
 5 -2 2 10030.8 668.32 7
 5 -2 2 9983.94 598.421 3
 5 -2 2 9409.98 707.61 6
 5 -2 2 10121.6 736.443 5
 -5 2 -3 68.9463 106.605 7
 -5 2 -3 167.153 107.427 2
 5 -2 3 122.134 104.845 7
 5 -2 3 116.595 94.6397 3
 5 -2 3 103.203 60.8667 6
 5 -2 3 191.083 110.49 2
 -5 2 -3 104.095 75.1023 3
 5 -2 3 92.454 92.2388 5
 -5 2 -4 954.795 241.313 7
 -5 2 -4 1066.65 239.17 2
 5 -2 4 558.776 193.117 7
 5 -2 4 788.446 199.044 3
 5 -2 4 572.281 174.868 6
 -5 2 -4 566.131 172.077 3
 5 -2 4 563.968 174.352 2
 5 -2 4 738.725 212.873 5
 -5 2 -5 5430.92 561.121 2
 5 -2 5 4928.63 527.461 2
 -5 2 -5 4945.02 567.519 7
 5 -2 5 5184.94 533.873 3
 -5 2 -5 4768.82 510.521 3
 5 -2 5 4350.79 475.885 6
 5 -2 6 7227.57 682.878 2
 -5 2 -6 7252.46 726.341 7
 5 -2 6 6616.14 654.406 3
 5 -2 6 6663.92 580.313 6
 5 -2 7 302.244 167.963 2
 -5 2 -7 165.268 155.948 7
 5 -2 7 227.569 127.604 1
 -5 2 -8 1570.75 389.045 7
 5 -2 8 1838.85 375.569 1
 5 -2 9 6505.89 744.869 1
 -5 2 -9 6129.57 790.193 7
 5 -2 10 1478.05 378.795 1
 5 -1 -12 1032.26 243.666 7
 -5 1 12 639.066 269.962 1
 5 -1 -11 344.884 130.056 7
 -5 1 11 249.523 137.829 1
 -5 1 10 1604.25 384.045 1
 5 -1 -10 1373.09 332.798 4
 5 -1 -10 974.375 201.755 7
 5 -1 -10 917.892 216.798 6
 -5 1 9 10283.2 813.257 4
 5 -1 -9 10730.3 854.996 4
 -5 1 9 10652 906.469 1
 5 -1 -9 10302.1 629.041 7
 5 -1 -9 9866.66 698.251 6
 5 -1 -9 10928.6 501.088 5
 5 -1 -8 25.6612 48.4189 5
 -5 1 8 133.061 126.371 1
 -5 1 8 111.924 112.667 4
 5 -1 -8 229.08 163.712 4
 5 -1 -8 128.44 113.726 7
 5 -1 -8 -9.00523 58.5477 6
 5 -1 -7 1007.83 247.949 1
 -5 1 7 1497.11 267.665 4
 -5 1 7 802.021 236.032 1
 5 -1 -7 1555.08 283.052 4
 5 -1 -7 843.237 158.572 7
 -5 1 7 772.856 208.613 6
 5 -1 -7 937.414 226.505 6
 5 -1 -7 853.785 178.064 5
 -5 1 6 1417.82 242.157 4
 5 -1 -6 995.683 238.55 1
 5 -1 -6 1643.39 263.872 4
 -5 1 6 1189.97 265.976 1
 -5 1 6 1196.19 252.663 6
 5 -1 -6 1128.05 249.831 6
 5 -1 -6 1246.89 219.906 5
 -5 1 5 203.804 91.0822 4
 5 -1 -5 126.666 86.8335 4
 5 -1 -5 83.1428 53.3434 7
 5 -1 -5 315.342 132.918 1
 -5 1 5 188.957 131.756 6
 5 -1 -5 152.714 104.619 6
 -5 1 5 285.006 143.955 1
 5 -1 -5 161.614 95.5103 5
 5 -1 -4 569.018 145.721 4
 5 -1 -4 693.148 125.587 7
 -5 1 4 460.236 166.533 1
 -5 1 4 690.07 191.963 6
 5 -1 -4 625.15 178.918 1
 5 -1 -4 334.625 143.179 6
 5 -1 -4 492.211 141.06 5
 5 -1 -3 634.935 133.723 3
 5 -1 -3 732.71 173.952 1
 5 -1 -3 473.774 129.712 4
 5 -1 -3 512.719 158.722 2
 5 -1 -3 449.386 110.345 7
 -5 1 3 374.144 166.671 6
 5 -1 -3 288.609 123.719 5
 5 -1 -2 7174.43 440.637 4
 5 -1 -2 7023.25 515.386 2
 5 -1 -2 6657.26 422.22 7
 5 -1 -2 6968.02 534.599 1
 5 -1 -2 7260.07 412.597 3
 -5 1 2 6999.74 611.94 6
 5 -1 -2 6691.91 556.279 5
 5 -1 -1 200.882 103.323 1
 -5 1 1 227.143 88.0285 7
 5 -1 -1 308.917 108.829 7
 5 -1 -1 166.882 103.063 2
 -5 1 1 131.149 97.5142 6
 5 -1 -1 89.1126 84.4995 6
 5 -1 -1 192.934 82.7619 3
 5 -1 -1 261.963 125.149 5
 -5 1 0 85.095 54.1645 3
 -5 1 0 106.613 90.8441 2
 -5 1 0 -18.3807 47.3343 7
 5 -1 0 30.0054 79.1584 7
 5 -1 0 -37.2568 81.0669 2
 -5 1 0 41.3227 106.965 6
 5 -1 0 112.598 124.913 6
 5 -1 0 84.7019 53.6042 3
 5 -1 0 81.6796 85.6744 1
 -5 1 -1 6377.55 524.119 2
 5 -1 1 7510.75 550.606 2
 -5 1 -1 6554.15 525.74 7
 5 -1 1 5911.17 500.931 7
 5 -1 1 6724.27 430.71 3
 -5 1 -1 6244.8 424.574 3
 -5 1 -1 6129.91 562.266 6
 5 -1 1 6868.57 601.454 6
 5 -1 1 6079.65 576.743 5
 -5 1 -2 2941.42 372.626 2
 5 -1 2 2145.11 265.999 3
 -5 1 -2 1962.1 306.927 7
 5 -1 2 2636.5 363.424 7
 -5 1 -2 2315.79 280.193 3
 -5 1 -2 2439.47 357.4 6
 5 -1 2 2566.18 337.362 2
 5 -1 2 2140.27 337.213 6
 5 -1 2 2031.09 340.144 5
 -5 1 -3 1002.3 250.302 7
 -5 1 -3 688.429 200.407 2
 5 -1 3 939.616 238.818 7
 5 -1 3 1176.98 214.76 3
 -5 1 -3 723.691 193.394 6
 5 -1 3 732.296 198.855 6
 5 -1 3 982.707 222.431 2
 5 -1 3 642.262 194.867 5
 -5 1 -4 77.9458 115.399 7
 -5 1 -4 217.354 130.833 2
 5 -1 4 221.571 122.57 3
 5 -1 4 176.841 89.5737 6
 5 -1 4 367.57 154.861 2
 -5 1 -4 414.457 140.348 3
 -5 1 -5 805.799 253.286 7
 5 -1 5 736.255 196.235 6
 -5 1 -5 782.022 215.672 3
 5 -1 5 1011.17 261.429 2
 -5 1 -6 87.6148 127.245 7
 5 -1 6 80.2827 112.948 2
 5 -1 7 420.21 195.679 2
 -5 1 -7 926.747 289.17 7
 5 -1 8 -12.3028 138.442 2
 -5 1 -8 265.798 205.099 7
 5 -1 8 74.3901 100.983 1
 5 -1 9 283.159 177.398 1
 -5 0 12 308.77 178.033 1
 5 0 -12 134.764 84.0983 7
 -5 0 11 16001.9 1254.75 1
 5 0 -11 15244.4 915.185 7
 -5 0 10 4136.66 608.426 1
 -5 0 10 3398.16 468.265 4
 5 0 -10 3967.69 454.854 7
 -5 0 9 7126.76 621.731 4
 -5 0 9 7458.2 779.798 1
 5 0 -9 8084.08 610.215 7
 -5 0 9 7607.59 647.578 6
 5 0 -9 7482.77 621.299 6
 5 0 -9 8033.12 456.854 5
 -5 0 8 5501.18 507.519 4
 5 0 -8 5926.51 530.729 4
 5 0 -8 5492.39 476.373 7
 -5 0 8 5532.85 629.47 1
 -5 0 8 5326.33 541.624 6
 5 0 -8 5929.35 564.139 6
 5 0 -8 5961.4 441.601 5
 -5 0 7 2249.87 293.568 4
 5 0 -7 2312.15 303.53 4
 -5 0 7 2214.4 390.85 1
 -5 0 7 2040.16 338.286 6
 5 0 -7 2359.95 357.966 6
 5 0 -7 2171.08 284.488 5
 -5 0 6 2350.95 262.387 4
 5 0 -6 2156.91 264.798 4
 5 0 -6 1777.84 321.627 1
 -5 0 6 2048.82 336.782 6
 5 0 -6 2238.25 344.557 6
 5 0 -6 1554 251.555 5
 -5 0 6 2376.93 394.808 1
 5 0 -5 645.53 133.177 4
 -5 0 5 619.355 210.296 1
 5 0 -5 429.424 165.19 1
 -5 0 5 1156.47 271.693 6
 5 0 -5 544.992 166.743 6
 5 0 -5 675.923 189.355 5
 5 0 -4 886.553 217.971 1
 5 0 -4 981.771 142.156 4
 5 0 -4 971.611 224.203 2
 5 0 -4 876.939 162.83 7
 -5 0 4 806.792 215.674 1
 -5 0 4 1244.33 275.628 6
 5 0 -4 811.033 217.263 6
 5 0 -4 982.399 215.893 5
 5 0 -3 324.765 90.0751 3
 5 0 -3 201.99 71.9771 4
 5 0 -3 530.969 181.178 1
 5 0 -3 247.899 105.989 2
 5 0 -3 171.565 90.2806 7
 -5 0 3 304.415 149.506 6
 5 0 -3 254.547 125.659 6
 5 0 -3 175.203 98.944 5
 5 0 -2 2143.25 206.231 4
 5 0 -2 2256.59 282.094 7
 5 0 -2 2067.04 173.575 3
 5 0 -2 1861.84 293.982 2
 -5 0 2 2313.95 370.322 6
 5 0 -2 2103.18 340.103 6
 5 0 -2 2798.34 372.884 5
 5 0 -2 2136.23 326.458 1
 5 0 -1 244.339 92.9716 7
 5 0 -1 258.162 114.552 2
 -5 0 1 154.013 81.4195 6
 5 0 -1 326.848 72.7465 3
 5 0 -1 196.042 102.811 6
 5 0 -1 424.254 150.227 1
 5 0 -1 449.063 168.486 5
 -5 0 0 5211.83 500.118 2
 5 0 0 5922.29 510.38 2
 -5 0 0 6942.07 537.568 7
 5 0 0 5803.28 497.432 7
 5 0 0 5922.32 325.05 3
 -5 0 0 6542.36 606.152 6
 -5 0 0 5404.2 312.888 3
 5 0 0 6906.04 610.481 6
 5 0 0 6334.94 578.893 1
 5 0 0 5683.24 557.302 5
 -5 0 -1 1233.88 252.06 2
 5 0 1 1933.46 216.478 3
 -5 0 -1 2352.46 338.581 7
 5 0 1 1890.76 302.378 7
 -5 0 -1 1761.37 202.201 3
 5 0 1 1765.73 301.727 2
 -5 0 -1 2121.02 351.512 6
 5 0 1 2345.73 365.169 6
 5 0 1 2141.35 356.65 5
 -5 0 -2 7032.22 622.502 2
 5 0 2 7291.35 613.423 4
 5 0 2 6771.54 587.82 2
 -5 0 -2 6688.42 598.538 7
 5 0 2 7452.11 642.258 7
 5 0 2 7695.37 478.335 3
 -5 0 -2 7320.52 456.602 3
 -5 0 -2 6418.58 603.08 6
 5 0 2 7279.15 623.246 6
 5 0 2 7123.73 655.619 5
 5 0 3 14426.8 932.291 4
 5 0 3 16115.7 950.713 2
 -5 0 -3 13378.4 891.514 7
 -5 0 -3 15240.8 916.193 6
 5 0 3 14097.6 863.999 6
 5 0 4 9960.94 834.728 4
 5 0 4 9715.36 782.986 2
 -5 0 -4 9888.92 804.422 7
 -5 0 -4 7736.39 573.862 3
 -5 0 -4 9216.33 707.078 6
 5 0 4 8674.87 677.158 6
 -5 0 -5 2698.79 383.88 6
 5 0 5 2134.71 333.034 6
 -5 0 -5 1962.47 323.936 3
 5 0 5 1874.4 355.873 2
 -5 0 -6 -28.2046 122.755 7
 5 0 6 22.8035 99.7801 2
 -5 0 -7 942.708 324.016 7
 5 0 7 1180.71 338.906 2
 5 0 8 220.715 150.002 2
 5 0 8 426.426 166.461 1
 5 0 9 -60.7992 100.98 1
 5 1 -13 4080.18 556.407 7
 -5 -1 12 2389.69 521.936 1
 5 1 -12 1862.86 351.195 7
 5 1 -11 7827.25 705.915 7
 -5 -1 11 7914.85 892.818 1
 -5 -1 11 6667.38 618.751 6
 -5 -1 10 1047.89 244.858 4
 -5 -1 10 1682.28 409.288 1
 5 1 -10 1481.86 296.479 7
 -5 -1 10 1013.17 246.773 6
 -5 -1 9 6770.93 562.749 4
 5 1 -9 7148.7 639.558 3
 -5 -1 9 6926.75 763.389 1
 -5 -1 9 6692.41 632.223 6
 5 1 -9 6999.41 473.578 5
 -5 -1 8 952.347 191.352 4
 5 1 -8 601.153 183 3
 -5 -1 8 1486.27 311.845 6
 -5 -1 8 1263.67 318.583 1
 5 1 -8 574.007 153.315 5
 -5 -1 7 3005.54 462.664 1
 -5 -1 7 2425.79 256.141 4
 5 1 -7 2595.97 323.249 3
 5 1 -7 3198.77 424.235 6
 -5 -1 7 2643.05 405.504 6
 5 1 -7 2452.6 321.522 5
 -5 -1 6 918.292 127.574 4
 -5 -1 6 816.822 234.922 1
 5 1 -6 780.233 227.403 1
 5 1 -6 777.577 156.219 3
 -5 -1 6 1003.73 261.513 6
 5 1 -6 1026.43 235.465 6
 5 1 -6 929.704 209.938 5
 5 1 -5 1490.51 291.672 2
 -5 -1 5 1745.04 340.072 1
 5 1 -5 2163.22 229.123 3
 -5 -1 5 2354.43 384.441 6
 5 1 -5 1621.11 303.485 6
 5 1 -5 2436.21 340.755 5
 5 1 -5 2012.62 344.434 1
 -5 -1 4 157.183 107.69 1
 5 1 -4 381.923 160.023 1
 5 1 -4 243.037 115.175 2
 5 1 -4 242.035 92.9023 7
 5 1 -4 363.359 81.0967 3
 -5 -1 4 156.095 127.547 6
 5 1 -4 344.981 152.528 6
 5 1 -4 347.694 160.223 5
 5 1 -3 219.284 127.078 2
 5 1 -3 363.1 132.061 7
 5 1 -3 163.498 101.917 1
 5 1 -3 184.32 38.954 3
 -5 -1 3 256.294 151.629 6
 5 1 -3 267.109 124.452 6
 5 1 -3 206.921 44.3339 3
 5 1 -2 520.778 87.4092 4
 5 1 -2 334.448 152.899 1
 5 1 -2 508.86 157.425 7
 5 1 -2 387.571 147.717 2
 -5 -1 2 426.628 162.511 6
 5 1 -2 520.788 179.74 6
 5 1 -2 532.569 89.58 4
 -5 -1 1 10963.8 751.455 2
 5 1 -1 10235.5 709.991 2
 5 1 -1 10408.2 493.407 4
 5 1 -1 12856.3 761.38 7
 5 1 -1 10874.5 804.438 1
 -5 -1 1 10198.5 769.548 6
 5 1 -1 10784.2 774.087 6
 -5 -1 0 11299.4 788.446 2
 5 1 0 10674.2 595.837 4
 5 1 0 11086.4 750.526 2
 5 1 0 10527.3 719.671 7
 -5 -1 0 10850.8 805.793 6
 5 1 0 10362.2 763.124 6
 5 1 0 10818.8 823.45 1
 -5 -1 -1 6125.82 594.86 2
 5 1 1 5650.1 489.637 4
 5 1 1 6302.59 592.461 2
 5 1 1 6487.77 590.452 7
 -5 -1 -1 6266.44 338.297 3
 -5 -1 -1 5426.44 578.325 6
 5 1 1 6122.92 581.711 6
 -5 -1 -1 6819.13 606.368 7
 5 1 2 16.6456 73.4449 4
 -5 -1 -2 -61.3553 82.3146 7
 5 1 2 -51.9752 92.9801 2
 -5 -1 -2 228.146 146.266 6
 5 1 2 -29.3374 59.7299 6
 -5 -1 -2 -30.1201 45.6168 3
 5 1 3 207.998 148.084 4
 -5 -1 -3 220.778 170.327 7
 -5 -1 -3 233.782 130.03 6
 5 1 3 -41.9238 102.799 2
 -5 -1 -4 270.137 172.628 7
 -5 -1 -4 123.903 124.325 6
 5 1 4 161.236 102.091 2
 -5 -1 -4 125.778 79.4578 3
 -5 -1 -5 581.865 234.261 7
 -5 -1 -5 428.273 175.689 6
 -5 -1 -5 159.11 85.0451 3
 5 1 5 286.776 184.429 2
 -5 -1 -6 1214.58 363.667 7
 -5 -1 -6 1154.33 254.046 6
 5 1 6 1370.84 364.611 2
 -5 -1 -7 70.422 118.402 7
 5 1 7 175.09 160.927 2
 5 2 -14 -111.701 125.825 7
 5 2 -13 2977.71 494.494 7
 5 2 -12 7586.31 759.683 7
 -5 -2 12 7876.06 951.906 1
 -5 -2 12 8349.76 717.856 6
 5 2 -11 18664.2 1167.8 7
 -5 -2 11 20987.1 1481.07 1
 -5 -2 11 19914.2 1135.04 6
 -5 -2 10 5587.42 743.928 1
 -5 -2 10 4682.82 553.627 6
 -5 -2 9 1019.85 199.978 4
 5 2 -9 1075.97 242.803 3
 -5 -2 9 371.141 163.411 6
 -5 -2 9 1026.16 290.354 1
 5 2 -9 1018.81 208.857 5
 -5 -2 8 772.175 280.83 1
 -5 -2 8 197.567 80.3173 4
 5 2 -8 489.036 151.946 3
 -5 -2 8 332.418 166.455 6
 5 2 -8 343.208 130.4 5
 -5 -2 7 2490.06 181.255 4
 -5 -2 7 2951.15 478.921 1
 5 2 -7 1314.86 216.788 3
 -5 -2 7 2735.46 431.117 6
 5 2 -7 2554.23 352.127 5
 -5 -2 6 -20.5507 69.3678 1
 5 2 -6 -17.5885 41.5064 3
 -5 -2 6 -70.2723 106.807 6
 -5 -2 5 3896.76 519.197 1
 5 2 -5 3626.76 460.519 2
 5 2 -5 3619.35 239.691 3
 -5 -2 5 3184.14 459.968 6
 5 2 -4 15.8605 111.943 1
 5 2 -4 -56.3785 97.7798 2
 5 2 -4 127.453 85.2319 7
 -5 -2 4 -17.2039 84.0266 6
 5 2 -3 562.945 184.177 2
 5 2 -3 805.495 199.929 7
 -5 -2 3 637.547 204.276 6
 5 2 -3 623.836 200.533 1
 5 2 -2 1185.58 250.866 7
 5 2 -2 1833.94 326.063 2
 5 2 -2 1127.48 276.066 1
 -5 -2 2 1228.19 290.81 6
 -5 -2 1 8215.56 692.44 2
 5 2 -1 8580.23 423.74 4
 5 2 -1 8936.8 715.44 2
 5 2 -1 9488.08 712.571 7
 5 2 -1 9861.3 820.732 1
 -5 -2 1 8311.64 738.355 6
 5 2 0 7348.12 486.747 4
 5 2 0 8541.98 707.411 2
 5 2 0 8014.49 675.548 7
 -5 -2 0 7223.64 682.839 6
 5 2 1 28157.6 1089.16 4
 5 2 1 31001.4 1390.62 2
 -5 -2 -1 29231.1 1345.09 7
 -5 -2 -1 27661.1 620.271 3
 -5 -2 -1 29119.1 1372.13 6
 -5 -2 -2 51.8269 62.6804 7
 5 2 2 14.3122 70.7293 4
 5 2 2 11.6733 85.027 2
 -5 -2 -2 -84.6785 122.223 6
 -5 -2 -2 44.0087 33.0452 3
 5 2 3 911.936 246.391 4
 -5 -2 -3 1375.75 315.526 7
 -5 -2 -3 1044.48 268.435 6
 5 2 3 1908.84 381.904 2
 -5 -2 -4 2322.13 433.292 7
 -5 -2 -4 1895.56 369.399 6
 -5 -2 -4 1623.3 259.412 3
 5 2 4 2506.96 445.387 2
 -5 -2 -5 423.34 209.17 7
 -5 -2 -5 104.062 127.654 6
 5 2 5 499.717 240.753 2
 -5 -2 -6 1046.92 256.329 6
 5 2 6 1390.47 377.213 2
 -5 -2 -6 1836.06 432.899 7
 5 2 7 652.046 287.164 2
 5 3 -14 -39.596 137.197 7
 5 3 -13 378.926 219.831 7
 5 3 -12 333.464 194.461 7
 -5 -3 12 257.843 160.602 6
 -5 -3 12 497.738 294.571 1
 5 3 -11 13.2483 76.4595 7
 -5 -3 11 153.989 107.459 6
 -5 -3 11 272.631 197.39 1
 -5 -3 10 110.996 107.091 1
 -5 -3 10 59.1145 80.2334 6
 -5 -3 9 1296.24 372.882 1
 -5 -3 9 1738.35 365.816 6
 5 3 -9 1362.31 261.335 3
 5 3 -9 929.812 215.704 5
 -5 -3 8 4230.65 204.504 4
 5 3 -8 3275.88 355.569 3
 -5 -3 8 5497.79 702.61 1
 -5 -3 8 4020.3 540.996 6
 5 3 -7 3637.82 516.874 2
 -5 -3 7 3977.75 588.833 1
 5 3 -7 3346.47 320.66 3
 -5 -3 7 3897.14 534.526 6
 5 3 -6 8156.61 747.8 2
 5 3 -6 7370.24 374.741 3
 -5 -3 6 8042.81 748.375 6
 -5 -3 6 7910.63 809.533 1
 5 3 -5 180.344 136.458 2
 -5 -3 5 10.2258 103.724 6
 5 3 -4 530.387 194.366 2
 5 3 -4 785.348 220.693 7
 -5 -3 4 473.793 181.698 6
 5 3 -3 208.972 118.694 7
 5 3 -3 304.433 150.068 2
 -5 -3 3 218.575 147.935 6
 5 3 -2 2539.58 393.873 2
 -5 -3 2 1385.87 314.251 6
 5 3 -1 1757.68 195.435 4
 5 3 -1 1464.24 297.742 2
 -5 -3 1 1649.64 340.814 6
 5 3 0 240.011 99.0142 4
 -5 -3 0 125.565 157.045 6
 5 3 1 33.9731 88.2031 4
 5 3 1 -31.3616 100.716 2
 -5 -3 -1 -52.1879 68.5406 6
 5 3 2 1335.7 269.68 4
 -5 -3 -2 1596.26 184.326 3
 5 3 2 1633.02 352.529 2
 -5 -3 -2 1345.22 318.127 6
 5 3 3 2516.86 408.319 4
 -5 -3 -3 2561.18 458.582 7
 -5 -3 -3 3159.52 477.699 6
 5 3 3 2741.61 474.075 2
 5 3 4 13515.9 1085.64 2
 -5 -3 -4 14639.8 1133.88 7
 -5 -3 -4 13925.5 1001.62 6
 -5 -3 -5 1106.14 335.596 7
 -5 -3 -5 577.188 234.018 6
 5 3 5 1491.52 370.824 2
 5 3 6 1829.2 461.351 2
 5 4 -13 165.893 146.466 7
 -5 -4 12 743.339 284.514 1
 5 4 -12 961.556 329.552 7
 -5 -4 12 840.362 256.338 6
 -5 -4 11 379.03 220.839 1
 -5 -4 11 -112.395 139.45 6
 -5 -4 10 -141.454 210.304 1
 -5 -4 10 42.2476 186.817 6
 -5 -4 9 1019.27 345.017 1
 -5 -4 9 601.126 232.186 6
 5 4 -8 538.919 236.412 2
 -5 -4 8 1080.61 296.247 6
 5 4 -8 659.531 162.504 3
 5 4 -7 719.841 249.506 2
 -5 -4 7 1437.1 378.917 1
 -5 -4 7 1482.51 369.865 6
 5 4 -7 1420.74 187.496 3
 5 4 -6 12216.8 955.566 2
 -5 -4 6 12796.3 1007.85 6
 5 4 -5 -161.832 85.6792 2
 -5 -4 5 -1.62184 101.06 6
 5 4 -4 2739.28 446.4 2
 -5 -4 4 2992.31 480.447 6
 5 4 -3 82.2612 109.074 2
 -5 -4 3 135.722 149.493 6
 5 4 -2 4160.12 543.999 2
 -5 -4 2 5207.03 645.42 6
 5 4 -1 293.979 85.1537 4
 5 4 -1 344.542 171.825 2
 -5 -4 1 301.679 182.775 6
 5 4 0 568.88 145.72 4
 5 4 0 973.576 281.614 2
 -5 -4 0 1053.93 299.597 6
 5 4 1 48.9782 81.429 4
 5 4 1 -12.3362 77.7258 2
 -5 -4 -1 213.332 160.113 6
 5 4 2 2412.43 380.821 4
 5 4 2 2377.72 447.324 2
 -5 -4 -2 1902.18 389.801 6
 -5 -4 -3 832.853 267.352 6
 5 4 3 1245.94 328.589 2
 -5 -4 -4 118.818 157.784 6
 5 4 4 123.695 153.128 2
 -5 -4 -5 936.658 290.955 6
 -5 -5 12 9623.36 931.181 6
 -5 -5 11 115.643 136.477 6
 -5 -5 11 488.592 279.41 1
 -5 -5 10 -31.6049 113.512 1
 -5 -5 10 192.153 175.885 6
 5 5 -9 8733.27 904.191 2
 -5 -5 9 8865.08 1002.68 1
 -5 -5 9 7397.34 814.031 6
 5 5 -8 1363.14 357.396 2
 -5 -5 8 1670.36 428.774 1
 -5 -5 8 1279.79 356.023 6
 5 5 -7 1106.87 349.693 2
 -5 -5 7 1125.66 319.757 6
 5 5 -6 167.968 175.068 2
 -5 -5 6 79.9351 127.799 6
 5 5 -5 4136.06 584.42 2
 -5 -5 5 3690.89 574.786 6
 5 5 -4 294.567 190.688 2
 -5 -5 4 222.216 177.489 6
 5 5 -3 484.413 180.529 2
 -5 -5 3 359.738 174.551 6
 5 5 -2 1836.64 402.149 2
 -5 -5 2 1423.93 364.313 6
 5 5 -1 3628.89 552.633 2
 -5 -5 1 2910.89 508.01 6
 5 5 0 913.939 281.122 2
 -5 -5 0 790.399 271.886 6
 5 5 1 1745.4 397.851 2
 -5 -5 -1 2176.64 451.708 6
 5 5 2 1300.48 357.784 2
 -5 -5 -2 1793.2 404.661 6
 -5 -5 -3 2626.31 493.308 6
 5 5 3 1438.24 371.604 2
 -5 -5 -4 736.107 258.619 6
 -5 -6 12 243.753 168.983 6
 -5 -6 11 2360.5 493.736 6
 -5 -6 10 5396.93 836.147 1
 5 6 -10 5260.74 753.698 2
 -5 -6 10 6210.18 788.566 6
 5 6 -9 3217.06 577.317 2
 -5 -6 9 3011.43 559.77 6
 5 6 -8 257.192 168.736 2
 -5 -6 8 193.828 138.275 6
 5 6 -7 39.1886 81.9619 2
 -5 -6 7 -60.4007 126.342 6
 5 6 -6 162.904 137.713 2
 -5 -6 6 334.891 206.191 6
 5 6 -5 872.898 280.14 2
 -5 -6 5 1273.46 362.576 6
 5 6 -4 281.006 204.206 2
 -5 -6 4 134.811 174.124 6
 5 6 -3 20957 1363.15 2
 -5 -6 3 19016 1365.43 6
 5 6 -2 1664.33 393.485 2
 -5 -6 2 856.573 294.927 6
 5 6 -1 115.849 176.89 2
 -5 -6 1 493.577 226.911 6
 5 6 0 1664.67 400.469 2
 -5 -6 0 2090.45 457.414 6
 5 6 1 315.652 160.144 2
 -5 -6 -1 705.253 300.56 6
 -5 -6 -2 671.966 276.155 6
 -5 -6 -3 3731.48 612.006 6
 -5 -7 11 1264.01 389.968 6
 -5 -7 10 3428.88 629.988 6
 5 7 -9 728.02 327.152 2
 -5 -7 9 1128.72 389.809 6
 5 7 -8 176.383 171.157 2
 -5 -7 8 170.869 164.85 6
 -5 -7 7 2359.07 523.416 6
 5 7 -7 1474.51 404.779 2
 5 7 -6 -5.16208 110.811 2
 -5 -7 6 -1.14 172.644 6
 5 7 -5 339.124 195.915 2
 -5 -7 5 -6.82303 141.014 6
 5 7 -4 940.465 324.688 2
 -5 -7 4 743.282 327.204 6
 5 7 -3 315.457 204.278 2
 -5 -7 3 548.518 252.521 6
 5 7 -2 35.0594 112.518 2
 -5 -7 2 213.928 164.138 6
 5 7 -1 9618.83 995.25 2
 -5 -7 1 8251.35 949.69 6
 -5 -7 0 13440.1 1226.26 6
 -5 -7 -1 1365.19 385.63 6
 -5 -7 -2 230.245 178.035 6
 -6 11 2 3957.42 655.406 5
 -6 11 1 168.104 172.726 5
 6 -11 0 1741.75 465.605 4
 6 -11 0 1518.32 410.835 3
 -6 11 0 1192.8 353.572 5
 6 -11 1 421.604 219.52 4
 6 -11 1 334.921 201.97 3
 -6 11 -1 248.725 164.127 5
 6 -11 2 346.145 248.845 4
 6 -11 2 189.784 160.468 3
 -6 11 -2 53.9533 118.275 5
 6 -11 3 1923.13 504.539 4
 -6 11 -3 1976.27 460.512 5
 -6 11 -5 141.34 135.918 7
 -6 11 -6 719.176 266.105 7
 -6 11 -7 425.087 227.598 7
 -6 10 6 1223.69 355.759 5
 -6 10 5 178.681 144.931 5
 6 -10 -4 271.664 244.121 4
 -6 10 4 -84.9725 122.309 5
 6 -10 -3 -27.3403 179.606 4
 6 -10 -3 86.0461 186.107 3
 -6 10 3 82.7168 152.321 5
 6 -10 -2 -9.98614 149.161 4
 6 -10 -2 81.6215 173.986 3
 -6 10 2 -25.4827 78.6044 5
 6 -10 -1 459.555 297.169 4
 6 -10 -1 249.159 219.236 3
 -6 10 1 998.966 324.484 5
 6 -10 0 -51.9141 153.674 4
 6 -10 0 -102.129 178.148 3
 -6 10 0 21.4726 101.451 5
 6 -10 1 1199.87 378.948 4
 6 -10 1 1776.94 419.323 3
 -6 10 -1 1696.09 417.809 5
 6 -10 2 343.076 216.983 4
 -6 10 -2 1337.18 263.132 7
 6 -10 2 1382.61 384.96 3
 -6 10 -2 1003.96 334.971 5
 6 -10 3 953.612 316.993 4
 -6 10 -3 1064.5 248.683 7
 6 -10 3 867.983 292.776 3
 -6 10 -3 822.917 292.431 5
 -6 10 -4 639.297 203.257 7
 6 -10 4 753.69 277.252 3
 -6 10 -4 444.751 244.559 5
 6 -10 5 392.863 256.735 4
 -6 10 -5 230.954 166.244 7
 6 -10 5 106.875 171.092 3
 -6 10 -5 127.476 169.452 5
 -6 10 -6 357.49 174.261 7
 -6 10 -6 577.96 289.018 5
 -6 10 -7 -29.8567 141.222 7
 -6 10 -7 622.956 293.039 5
 -6 10 -8 436.734 218.433 7
 -6 9 7 710.832 256.953 5
 6 -9 -6 38.0248 109.358 4
 -6 9 6 142.621 132.594 5
 6 -9 -5 148.243 167.333 3
 6 -9 -5 12.8386 126.028 4
 -6 9 5 165.748 157.726 5
 6 -9 -4 2171.14 482.793 3
 6 -9 -4 1406.43 389.612 4
 -6 9 4 1641.12 378.6 5
 6 -9 -3 769.094 316.667 4
 -6 9 3 765.266 281.911 5
 6 -9 -3 986.765 306.984 3
 6 -9 -2 582.718 251.133 4
 6 -9 -2 340.556 170.93 3
 -6 9 2 898.31 315.503 5
 6 -9 -1 442.375 220.59 4
 6 -9 -1 1786.88 407.788 3
 -6 9 1 1164.79 335.537 5
 6 -9 0 954.717 341.206 4
 -6 9 0 792.077 153.575 7
 6 -9 0 892.1 277.503 3
 -6 9 0 698.814 287.274 5
 6 -9 1 288.17 184.519 4
 -6 9 -1 145.246 85.4513 7
 6 -9 1 152.879 189.303 3
 -6 9 -1 186.36 135.46 5
 6 -9 2 -49.9528 107.564 4
 -6 9 -2 61.1787 82.9663 7
 6 -9 2 44.623 98.4348 3
 -6 9 -2 247.275 139.668 5
 6 -9 3 7623.51 884.825 4
 -6 9 -3 7983.7 658.561 7
 6 -9 3 8683.5 879.21 3
 -6 9 -3 8066.44 864.566 5
 6 -9 4 2236.66 495.571 4
 -6 9 -4 2387.81 384.803 7
 6 -9 4 3453.19 569.183 3
 -6 9 -4 2219.43 461.613 5
 -6 9 -5 358.287 179.611 7
 6 -9 5 470.053 242.022 3
 -6 9 -5 658.441 261.068 5
 -6 9 -6 526.274 211.897 7
 6 -9 6 434.589 227.465 3
 -6 9 -6 419.663 224.999 5
 -6 9 -7 256.922 163.407 7
 6 -9 7 -21.1915 83.2934 3
 -6 9 -7 321.374 221.378 5
 -6 9 -8 2556.94 506.537 7
 -6 9 -8 2932.21 547.997 5
 -6 9 -9 930.241 304.273 5
 6 -8 -7 1176.81 406.589 4
 -6 8 7 1527.24 333.424 1
 -6 8 7 1514.08 358.154 5
 6 -8 -6 -12.9134 98.0326 3
 -6 8 6 76.9045 97.8395 1
 -6 8 6 -31.7106 103.23 5
 6 -8 -5 4155.19 635.143 3
 6 -8 -5 4513.45 723.66 4
 -6 8 5 4240.07 444.585 1
 -6 8 5 4423.89 589.064 5
 6 -8 -4 1055.33 309.302 3
 6 -8 -4 1067.8 357.182 4
 -6 8 4 1406.23 343.805 5
 6 -8 -3 7040.8 831.817 4
 -6 8 3 8338.87 433.144 1
 6 -8 -3 9674.63 917.714 3
 -6 8 3 8228.97 808.523 5
 6 -8 -2 1347.77 357.748 4
 -6 8 2 1008.72 286.289 5
 6 -8 -2 1075.05 305.085 3
 6 -8 -1 3035.98 532.335 4
 -6 8 1 3419.47 222.559 7
 6 -8 -1 2670.94 458.134 3
 -6 8 1 3119.26 504.953 5
 6 -8 0 1936.04 432.718 4
 -6 8 0 1550.02 202.002 7
 6 -8 0 2400.06 440.699 3
 -6 8 0 2108.04 428.594 5
 6 -8 1 146.187 184.108 4
 -6 8 -1 31.3797 96.3531 5
 6 -8 2 1044.81 304.412 4
 -6 8 -2 1274.67 243.567 7
 6 -8 2 992.681 281.084 3
 -6 8 -2 1021.13 303.433 5
 6 -8 3 592.974 257.459 4
 -6 8 -3 725.133 202.175 7
 6 -8 3 1051.51 304.976 3
 -6 8 -3 1095.14 318.708 5
 -6 8 -4 551.202 197.664 7
 6 -8 4 569.205 219.709 3
 -6 8 -4 560.53 228.503 5
 -6 8 -5 293.705 166.815 7
 6 -8 5 457.333 231.559 3
 -6 8 -5 591.27 266.893 5
 -6 8 -6 323.402 175.1 7
 6 -8 6 163.68 163.272 3
 -6 8 -6 171.081 217.612 5
 -6 8 -7 1348.92 348.972 7
 6 -8 7 708.569 283.176 3
 -6 8 -7 956.87 297.327 5
 -6 8 -8 407.863 194.174 7
 -6 8 -8 448.855 188.167 5
 -6 8 -9 155.976 133.527 5
 -6 7 10 1868.91 430.352 1
 6 -7 -9 662.263 328.652 4
 -6 7 9 438.226 195.923 1
 6 -7 -8 3862.11 691.913 4
 -6 7 8 3725.83 536.312 1
 -6 7 8 3703.55 494.994 5
 6 -7 -7 -125.91 165.089 4
 -6 7 7 75.6418 101.748 1
 -6 7 7 273.419 181.26 5
 6 -7 -6 1434.87 401.675 4
 -6 7 6 1383.98 282.174 1
 -6 7 6 1250.61 297.833 5
 6 -7 -5 1815.3 417.054 3
 6 -7 -5 1582.4 404.526 4
 -6 7 5 1732.12 285.073 1
 -6 7 5 1881.44 372.046 5
 6 -7 -4 49.3827 92.7026 4
 6 -7 -4 -41.7093 43.7692 2
 -6 7 4 -47.712 75.2323 5
 6 -7 -3 1445.25 345.034 3
 6 -7 -3 1262.64 105.08 2
 6 -7 -3 1397.64 358.757 4
 -6 7 3 1102.05 169.324 1
 -6 7 3 1042.23 270.758 5
 6 -7 -2 5050.45 653.369 4
 6 -7 -2 4660.09 587.019 3
 -6 7 2 5044.79 612.748 5
 6 -7 -1 4906.56 637.798 4
 -6 7 1 3735.26 215.619 7
 6 -7 -1 5430.56 622.444 3
 -6 7 1 4510.43 581.896 5
 6 -7 0 11762.7 970.468 4
 -6 7 0 13156.8 561.156 7
 6 -7 0 13843.4 988.545 3
 -6 7 0 13356.1 986.048 5
 6 -7 1 15709.5 1114.42 4
 -6 7 -1 17074 749.358 7
 6 -7 1 17387.7 1104.59 3
 -6 7 -1 15286.9 1081.68 5
 6 -7 2 1929.52 400.73 4
 -6 7 -2 1745.17 273.664 7
 6 -7 2 1739.16 354.56 3
 -6 7 -2 1541.16 341.805 5
 -6 7 -3 6955.02 589.22 7
 6 -7 3 6477.16 687.767 3
 -6 7 -3 7989.44 797.5 5
 -6 7 -4 1994.99 354.682 7
 6 -7 4 1815.2 388.768 3
 -6 7 -4 1634.74 375.261 5
 -6 7 -5 310.816 144.154 7
 6 -7 5 256.338 216.107 3
 -6 7 -5 327.876 182.366 5
 -6 7 -6 1878.67 373.547 7
 6 -7 6 2571.51 489.947 3
 -6 7 -6 2452.83 475.031 5
 -6 7 -7 52.8361 153.841 7
 6 -7 7 160.386 197.822 3
 -6 7 -7 -32.128 96.7606 5
 -6 7 -8 -90.1529 147.728 7
 6 -7 8 -75.3142 99.7432 3
 -6 7 -8 180.753 165.87 5
 -6 6 11 274.75 188.138 1
 6 -6 -10 4121 722.508 4
 -6 6 10 3002.66 539.747 1
 6 -6 -9 218.986 188.705 4
 -6 6 9 349.305 210.343 1
 6 -6 -8 249.551 205.163 4
 -6 6 8 71.5461 103.489 1
 -6 6 8 -38.7111 83.3189 5
 6 -6 -7 573.396 278.387 4
 -6 6 7 404.723 166.126 1
 6 -6 -7 519.134 166.365 2
 -6 6 7 531.874 191.792 5
 6 -6 -6 5201.27 694.245 4
 6 -6 -6 4405.53 433.943 2
 -6 6 6 4221.48 480.651 1
 -6 6 6 4947.22 560.724 5
 6 -6 -5 2525.4 458.095 3
 6 -6 -5 3501.21 348.89 2
 6 -6 -5 3915.7 592.222 4
 -6 6 5 2931.98 366.364 1
 -6 6 5 3144.01 446.749 5
 6 -6 -4 6552.95 735.474 4
 6 -6 -4 6421.97 406.169 2
 6 -6 -4 7156.78 721.786 3
 -6 6 4 7395.55 687.278 5
 6 -6 -3 1457.88 332.573 3
 -6 6 3 1362.81 202.95 1
 6 -6 -3 990.65 270.929 4
 6 -6 -3 1293.5 150.817 2
 6 -6 -3 904.689 128.847 2
 -6 6 3 1296.87 291.307 5
 6 -6 -2 9429.18 834.955 4
 6 -6 -2 7684.51 241.677 2
 6 -6 -2 9243.07 775.715 3
 -6 6 2 9152.55 778.681 5
 6 -6 -1 8927.57 795.081 4
 -6 6 1 7969.94 325.396 7
 6 -6 -1 7901.85 707.319 3
 -6 6 1 7160.41 694.537 5
 6 -6 0 608.908 206.973 4
 -6 6 0 903.08 152.183 7
 6 -6 0 817.213 244.483 3
 -6 6 0 1056.71 274.285 5
 6 -6 1 3.69208 120.718 4
 -6 6 -1 57.0633 64.9792 7
 6 -6 1 151.361 135.015 3
 -6 6 -1 83.3817 114.744 5
 -6 6 -2 14835.4 776.164 7
 6 -6 2 17436.5 1051.63 3
 -6 6 -2 16225 1083.05 5
 -6 6 -3 515.881 101.37 2
 -6 6 -3 529.128 175.174 7
 6 -6 3 304.236 174.654 3
 -6 6 -3 362.716 180.459 5
 -6 6 -4 2291.04 256.501 2
 6 -6 4 2602.95 211.218 1
 -6 6 -4 2761.44 395.716 7
 6 -6 4 2364.96 215.322 1
 6 -6 4 1720.71 347.162 3
 -6 6 -4 2666.24 453.602 5
 6 -6 5 261.787 96.7835 1
 -6 6 -5 322.004 107.529 2
 -6 6 -5 161.46 113.532 7
 6 -6 5 211.684 154.969 3
 -6 6 -5 213.086 167.102 5
 6 -6 6 1242.39 215.467 1
 -6 6 -6 1330.19 319.69 7
 6 -6 6 1365.58 342.984 3
 -6 6 -6 518.601 204.284 5
 -6 6 -7 3511.31 542.128 7
 6 -6 7 4031.64 611.736 3
 -6 6 -8 6741.73 791.204 7
 6 -6 8 6399.65 787.982 3
 6 -5 -11 1165.57 398.894 4
 -6 5 11 1537.4 409.894 1
 6 -5 -10 1435.72 414.911 4
 -6 5 10 1302.38 366.836 1
 6 -5 -9 145.721 241.349 4
 -6 5 9 387.965 197.712 1
 6 -5 -8 403.53 189.798 4
 -6 5 8 451.555 207.237 1
 -6 5 8 404.675 160.013 5
 6 -5 -7 2197.7 345.177 2
 6 -5 -7 3200.11 525.817 4
 -6 5 7 2542.25 377.273 5
 -6 5 7 2002.42 354.318 1
 6 -5 -6 1600.06 270.191 2
 -6 5 6 1446.27 288.491 1
 6 -5 -6 1763.98 377.767 4
 6 -5 -6 1628.97 278.48 1
 -6 5 6 834.722 214.966 5
 6 -5 -5 1239.86 268.911 5
 -6 5 5 1649.15 279.469 1
 6 -5 -5 1200.45 301.071 4
 6 -5 -5 1446.81 245.235 1
 -6 5 5 1450.02 295.922 5
 6 -5 -4 500.879 181.372 5
 6 -5 -4 354.668 166.469 3
 6 -5 -4 30.3892 73.5727 4
 6 -5 -4 252.958 111.248 1
 -6 5 4 438.284 182.333 5
 6 -5 -3 2651.39 396.561 5
 6 -5 -3 3037.18 274.436 2
 6 -5 -3 3035.94 283.285 1
 6 -5 -3 3136.29 452.539 4
 -6 5 3 2405.06 284.367 1
 6 -5 -3 3512.47 462.463 3
 -6 5 3 3595.44 470.03 5
 6 -5 -2 506.59 203.227 4
 6 -5 -2 487.399 96.3023 2
 6 -5 -2 651.814 117.579 1
 -6 5 2 386.66 171.026 5
 6 -5 -2 617.31 197.209 3
 6 -5 -1 52621.1 1808.72 4
 6 -5 -1 51854.9 915.471 1
 6 -5 -1 52136.9 897.069 2
 -6 5 1 51080.6 910.568 7
 6 -5 -1 51213.7 1677.77 3
 -6 5 1 52245.6 1805.67 5
 6 -5 0 22091.4 1171.94 4
 6 -5 0 21953.2 573.245 2
 6 -5 0 20167.9 525.153 1
 -6 5 0 21454.5 749.475 7
 6 -5 0 22057.6 1096.74 3
 -6 5 0 21777.3 1186.25 5
 6 -5 1 7091.49 359.974 2
 6 -5 1 7584.95 334.953 1
 -6 5 -1 6738.27 473.067 7
 6 -5 1 7182.34 627.94 3
 -6 5 -1 6846.47 635.27 3
 -6 5 -1 6896.69 677.348 5
 -6 5 -2 2498.06 390.73 3
 -6 5 -2 2324.11 238.267 2
 6 -5 2 2077.67 225.334 2
 -6 5 -2 2520.16 326.848 7
 6 -5 2 2275.16 212.841 1
 6 -5 2 2156.4 347.207 3
 -6 5 -2 2901.09 460.423 5
 6 -5 3 54.0566 51.1126 2
 -6 5 -3 205.997 98.6709 2
 -6 5 -3 -70.7445 89.9457 7
 6 -5 3 47.1764 88.7895 7
 6 -5 3 34.3343 40.2289 1
 6 -5 3 99.7864 87.126 1
 6 -5 3 -1.87148 90.1118 3
 -6 5 -3 1.47545 89.2603 5
 6 -5 4 1757.11 226.935 1
 -6 5 -4 1678.59 252.249 2
 -6 5 -4 1508.53 303.747 7
 6 -5 4 1631.14 330.241 3
 -6 5 -4 1505.96 330.896 5
 -6 5 -5 1026.58 267.053 7
 -6 5 -5 483.764 150.596 2
 6 -5 5 461.975 167.707 3
 6 -5 5 934.526 187.574 1
 -6 5 -5 812.595 280.346 5
 -6 5 -6 232.846 154.635 7
 6 -5 6 510.73 224.514 3
 6 -5 6 274.351 121.882 1
 -6 5 -7 932.89 287.072 7
 6 -5 7 1099.27 329.815 3
 6 -5 7 577.382 200.907 1
 6 -5 8 269.56 157.032 1
 6 -5 8 196.232 116.257 3
 6 -5 9 3193.71 576.578 3
 6 -4 -12 -41.1557 119.547 4
 6 -4 -11 55.5168 104.088 4
 -6 4 11 46.2531 142.39 1
 6 -4 -10 174.844 213.128 4
 -6 4 10 63.1545 112.074 1
 6 -4 -9 6709.07 794.827 4
 -6 4 9 5748.9 683.967 1
 6 -4 -8 17491.6 1217.33 4
 -6 4 8 17088.1 1110.71 1
 -6 4 8 17176.5 910.062 5
 6 -4 -7 2387.28 344.956 5
 -6 4 7 2789.06 425.614 1
 6 -4 -7 3116.03 495.887 4
 -6 4 7 2284.89 350.455 5
 6 -4 -6 555.421 173.732 5
 -6 4 6 578.629 205.001 4
 -6 4 6 289.577 128.718 1
 6 -4 -6 265.374 166.29 4
 6 -4 -6 563.881 169.509 1
 -6 4 6 503.687 171.24 5
 -6 4 5 8973.1 740.008 4
 6 -4 -5 9675.28 790.915 4
 6 -4 -5 9215.57 625.107 1
 -6 4 5 9818.06 695.901 1
 -6 4 5 9474.29 714.594 5
 6 -4 -5 9970.31 729.445 5
 6 -4 -4 14674.9 937.446 4
 6 -4 -4 13627.2 703.741 1
 6 -4 -4 14712.5 907.755 3
 -6 4 4 16399.8 951.077 5
 6 -4 -4 15161.8 911.878 5
 6 -4 -3 586.483 191.699 5
 6 -4 -3 577.655 191.361 3
 6 -4 -3 364.924 108.578 1
 6 -4 -3 528.349 189.584 4
 6 -4 -3 416.771 118.583 2
 -6 4 3 554.855 152.211 1
 -6 4 3 363.332 152.871 5
 6 -4 -2 134.043 83.3453 5
 6 -4 -2 232.21 113.59 4
 6 -4 -2 189.539 86.3246 1
 6 -4 -2 158.345 65.773 2
 6 -4 -2 110.848 119.761 6
 -6 4 2 267.283 163.352 5
 6 -4 -2 180.391 115.291 3
 6 -4 -1 1728.01 329.277 5
 6 -4 -1 1573.68 201.646 2
 6 -4 -1 2029.72 335.484 4
 6 -4 -1 1952.46 226.361 1
 -6 4 1 1713.89 190.73 7
 6 -4 -1 1437.82 184.823 7
 6 -4 -1 2370.2 399.045 6
 -6 4 1 1580.56 309.452 5
 6 -4 -1 1814.32 296.763 3
 6 -4 0 3778.21 464.142 4
 6 -4 0 3858.26 310.588 2
 -6 4 0 4274.91 353.808 7
 6 -4 0 4067.72 328.401 1
 6 -4 0 3706.2 345.475 7
 6 -4 0 3338.12 399.482 3
 6 -4 0 3672.69 500.19 6
 -6 4 0 2998.85 448.213 5
 6 -4 1 11557.8 570.54 2
 -6 4 -1 11140.8 638.642 7
 6 -4 1 11388 672.29 7
 6 -4 1 12274.2 593.21 1
 6 -4 1 12333.6 773.893 3
 -6 4 -1 10962.4 751.005 3
 -6 4 -1 12484.7 901.273 5
 -6 4 -2 2048.42 325.906 3
 -6 4 -2 2377.64 286.298 2
 6 -4 2 2470.15 281.89 2
 -6 4 -2 2486.64 331.249 7
 6 -4 2 2555.37 351.315 7
 6 -4 2 2822.65 309.42 1
 6 -4 2 2705.21 374.469 3
 -6 4 -2 2657.33 434.42 5
 -6 4 -3 796.691 178.541 2
 -6 4 -3 1029 236.884 7
 6 -4 3 717.434 204.094 7
 6 -4 3 875.552 237.96 3
 6 -4 3 897.286 180.409 2
 -6 4 -3 963.849 243.029 3
 -6 4 -4 4338.59 444.71 2
 6 -4 4 4584.06 454.255 2
 -6 4 -4 3634.13 464.49 7
 6 -4 4 4328.49 512.033 3
 6 -4 5 209.481 123.837 2
 -6 4 -5 374.494 187.957 7
 -6 4 -5 407.464 157.728 2
 6 -4 5 121.549 80.1524 1
 6 -4 5 344.252 182.559 3
 -6 4 -6 240.679 143.203 7
 6 -4 6 301.386 192.239 3
 6 -4 6 -22.825 61.6433 1
 -6 4 -7 1814.85 404.502 7
 6 -4 7 1932.35 404.409 3
 6 -4 7 1845.87 336.886 1
 -6 4 -8 1075.98 323.667 7
 6 -4 8 1317.44 366.201 3
 6 -4 8 1323.16 306.099 1
 6 -4 9 2763.76 466.169 1
 6 -3 -12 6653.49 942.788 4
 -6 3 12 167.371 104.974 1
 6 -3 -11 228.248 198.334 4
 -6 3 11 100.903 136.448 1
 -6 3 10 440.142 217.569 1
 6 -3 -10 590.576 228.114 4
 -6 3 9 3066.1 506.282 1
 6 -3 -9 4326.52 610.084 4
 6 -3 -8 436.546 138.246 5
 -6 3 8 146.197 123.494 1
 6 -3 -8 476.508 202.419 4
 6 -3 -8 276.667 47.3103 7
 6 -3 -7 1981.33 305.199 5
 -6 3 7 2120.82 366.983 4
 -6 3 7 2430.88 402.6 1
 6 -3 -7 1685.79 344.457 4
 -6 3 6 30448.7 1299.75 4
 6 -3 -6 31213.6 1365.41 4
 6 -3 -6 30492.8 1253.41 1
 -6 3 6 33055.7 1385.83 1
 6 -3 -6 29686.8 1386.08 6
 6 -3 -6 30604 1219.81 5
 6 -3 -5 45505.8 1575.99 4
 6 -3 -5 49456.2 1512.9 1
 -6 3 5 50471.4 1612.8 1
 6 -3 -5 46830.3 1736.63 6
 -6 3 5 47249.6 1555.17 5
 6 -3 -5 48707.2 1566.64 5
 6 -3 -4 3185.82 408.113 5
 6 -3 -4 2771.94 327.705 2
 6 -3 -4 2768.87 339.524 1
 6 -3 -4 2851.61 386.09 4
 -6 3 4 3083.7 384.122 1
 6 -3 -4 3045.16 390.857 3
 6 -3 -4 3047.06 444.442 6
 -6 3 4 3255.1 423.187 5
 6 -3 -3 15827.3 750.129 2
 6 -3 -3 16188.9 875.642 4
 6 -3 -3 15413.7 760.31 1
 6 -3 -3 15020.1 468.036 7
 6 -3 -3 16714.8 853.746 3
 6 -3 -3 14526.4 968.902 6
 -6 3 3 15673.9 936.129 5
 6 -3 -3 15349.7 922.839 5
 6 -3 -2 23430.3 1041.05 4
 6 -3 -2 24563.7 891.961 2
 6 -3 -2 23265.7 925.915 1
 6 -3 -2 24398 728.406 7
 6 -3 -2 24579.2 1007.77 3
 6 -3 -2 24516.2 1248.45 6
 -6 3 2 24478.3 1189.64 5
 6 -3 -2 23164.9 1142.49 5
 6 -3 -1 1313.25 218.284 1
 6 -3 -1 1430.06 259.859 4
 -6 3 1 1298.06 187.489 7
 6 -3 -1 1329.14 201.356 7
 6 -3 -1 1166.46 196.13 2
 6 -3 -1 1859.03 358.624 6
 -6 3 1 1594.24 309.244 5
 6 -3 -1 1522.27 246.4 3
 6 -3 -1 1662.87 321.04 5
 6 -3 0 11043.7 600.62 2
 -6 3 0 11023.4 608.744 7
 6 -3 0 12047.6 652.363 7
 6 -3 0 11451.8 642.294 1
 6 -3 0 11173.7 669.755 3
 6 -3 0 11460.7 857.69 6
 6 -3 0 11216.9 828.099 5
 -6 3 -1 133.354 99.1668 3
 -6 3 -1 109.858 87.4632 2
 -6 3 -1 7.91588 95.469 7
 6 -3 1 22.5514 84.3928 7
 6 -3 1 32.6225 67.2777 2
 6 -3 1 4.7059 74.3377 6
 6 -3 1 318.427 144.407 3
 6 -3 1 -11.5453 41.8777 1
 -6 3 -2 687.268 181.693 3
 -6 3 -2 805.496 194.731 2
 -6 3 -2 417.513 156.451 7
 6 -3 2 654.813 191.294 7
 6 -3 2 551.041 203.389 6
 6 -3 2 692.278 181.861 3
 6 -3 2 716.473 174.488 2
 -6 3 -3 115.334 80.3492 2
 -6 3 -3 41.6755 63.4322 7
 6 -3 3 92.1032 113.503 7
 6 -3 3 57.2513 55.6508 6
 6 -3 3 272.97 162.725 3
 6 -3 3 69.5727 104.404 2
 -6 3 -3 65.238 107.248 3
 -6 3 -4 4157.05 471.437 2
 6 -3 4 4648.83 495.567 2
 -6 3 -4 4819.52 544.893 7
 6 -3 4 4534.13 509.586 3
 -6 3 -4 4292.17 494.682 3
 6 -3 4 4594.36 554.026 6
 -6 3 -5 1858.49 366.738 7
 6 -3 5 1585.01 330.649 3
 6 -3 5 2098.22 352.788 2
 6 -3 6 692.31 221.608 2
 -6 3 -6 1008.21 296.172 7
 6 -3 6 341.376 171.34 3
 6 -3 6 508.445 176.152 1
 -6 3 -7 -7.35626 81.5918 7
 6 -3 7 -88.906 91.5738 3
 6 -3 7 90.0792 108.103 1
 -6 3 -8 895.457 326.327 7
 6 -3 8 495.043 203.478 1
 6 -3 9 604.966 249.41 1
 -6 2 12 884.103 305.339 1
 -6 2 11 1406.21 374.763 1
 6 -2 -11 1282.88 348.284 4
 -6 2 10 19.0926 131.686 1
 6 -2 -10 48.8597 99.9406 4
 -6 2 9 87.6949 115.442 1
 6 -2 -9 248.4 148.549 4
 6 -2 -9 412.006 115.382 7
 6 -2 -8 917.668 197.09 5
 -6 2 8 960.448 252.935 4
 -6 2 8 1185.85 308.69 1
 6 -2 -8 641.13 221.369 4
 6 -2 -8 941.726 146.002 7
 -6 2 7 4682.02 498.012 4
 6 -2 -7 5547.14 560.281 4
 6 -2 -7 5302.13 314.042 7
 6 -2 -7 5518.43 334.039 7
 -6 2 7 5575.12 614.562 1
 6 -2 -7 4688.99 548.853 6
 6 -2 -7 4390.1 446.201 5
 -6 2 6 5378.53 506.261 4
 6 -2 -6 5683.28 530.805 4
 6 -2 -6 5337.9 549.523 1
 6 -2 -6 4915.37 287.08 7
 -6 2 6 5031.08 567.622 1
 6 -2 -6 5253.02 585.736 6
 6 -2 -6 5240.45 506.104 5
 6 -2 -5 1059.82 224.882 4
 6 -2 -5 1154.78 246.392 1
 -6 2 5 791.828 218.884 1
 6 -2 -5 786.998 119.073 7
 6 -2 -5 672.207 202.079 6
 6 -2 -5 897.362 218.857 5
 6 -2 -4 19418.1 929.368 2
 6 -2 -4 19025 883.444 4
 6 -2 -4 18690.5 942.941 1
 6 -2 -4 21160.2 642.343 7
 -6 2 4 21670.6 1165.62 6
 -6 2 4 18819.4 991.363 1
 6 -2 -4 18762.3 863.647 3
 6 -2 -4 20013.7 1129.21 6
 6 -2 -4 19384 1020.04 5
 6 -2 -3 2400.65 308.523 4
 6 -2 -3 2879.44 364.807 1
 6 -2 -3 2020.71 216.388 7
 6 -2 -3 2480.87 322.27 2
 6 -2 -3 2630.99 311.883 3
 -6 2 3 2025.03 356.865 6
 6 -2 -3 2229.75 375.264 6
 6 -2 -3 2444.54 365.872 5
 6 -2 -2 43804.6 1303.67 4
 6 -2 -2 43642.7 1313.78 2
 6 -2 -2 45251.9 1131.12 7
 6 -2 -2 43573.3 1375.24 1
 6 -2 -2 43146.6 1208.59 3
 -6 2 2 43963.3 1661.39 6
 6 -2 -2 40090 1602.67 6
 6 -2 -2 44743.3 1600.76 5
 6 -2 -1 4496.02 428.296 4
 6 -2 -1 4767.23 435.729 2
 -6 2 1 5137.11 415.8 7
 6 -2 -1 4644.44 406.687 7
 6 -2 -1 5174.81 475.396 1
 6 -2 -1 5179.99 407.196 3
 -6 2 1 4602.37 531.984 6
 6 -2 -1 4591.38 548.08 6
 6 -2 -1 4625.44 533.713 5
 6 -2 0 7297.95 543.029 2
 -6 2 0 7818.68 550.426 7
 6 -2 0 7738.55 564.629 7
 6 -2 0 7435.83 497.716 3
 6 -2 0 7410.92 587.192 1
 -6 2 0 8133.55 709.788 6
 6 -2 0 8248.08 727.781 6
 6 -2 0 7520.39 678.574 5
 6 -2 1 2027.8 320.392 1
 -6 2 -1 2327.16 326.901 2
 -6 2 -1 1903.75 291.657 7
 6 -2 1 2337.62 294.977 3
 6 -2 1 2519.98 352.041 7
 6 -2 1 1981.3 293.122 2
 6 -2 1 2179.12 376.787 6
 -6 2 -2 793.726 206.107 2
 -6 2 -2 641.817 217.258 7
 6 -2 2 751.926 210.287 7
 6 -2 2 805.214 183.022 3
 6 -2 2 719.592 209.989 6
 6 -2 2 853.08 208.23 2
 -6 2 -2 671.232 174.149 3
 -6 2 -3 7770.48 656.733 2
 6 -2 3 7452.67 626.327 2
 -6 2 -3 7133.71 658.086 7
 6 -2 3 7497.39 591.221 3
 -6 2 -3 7457.34 592.666 3
 6 -2 3 8120.97 727.594 6
 6 -2 4 5786.3 583.443 2
 -6 2 -4 6814 675.722 7
 6 -2 4 6228.19 575.202 3
 -6 2 -4 6661.47 595.538 3
 6 -2 4 5554.23 609.427 6
 -6 2 -5 1441.04 330.461 7
 6 -2 5 1382.59 289.458 3
 6 -2 5 1602.84 322.694 6
 6 -2 5 1668.42 335.619 2
 -6 2 -6 -37.2119 88.6808 7
 6 -2 6 471.002 223.097 2
 6 -2 7 151.637 145.915 2
 -6 2 -7 194.067 218.557 7
 6 -2 7 255.159 151.663 1
 -6 2 -8 143.967 145.826 7
 6 -2 8 -55.3819 73.7379 1
 6 -2 9 3098.94 528.977 1
 -6 1 12 77.0964 128.29 1
 -6 1 11 3353.55 604.448 1
 -6 1 10 2384.45 476.876 1
 6 -1 -10 3034.81 359.375 7
 6 -1 -10 2158.23 395.269 4
 6 -1 -9 48.27 64.3782 5
 -6 1 9 262.301 142.396 4
 6 -1 -9 137.234 86.9956 4
 -6 1 9 286.312 206.972 1
 6 -1 -9 25.4295 53.2591 7
 6 -1 -8 172.681 98.1085 5
 -6 1 8 27.9897 56.7988 4
 6 -1 -8 -40.7768 85.0094 4
 -6 1 8 243.317 193.781 1
 6 -1 -8 93.4727 75.756 7
 -6 1 8 192.397 150.74 6
 -6 1 7 453.192 139.522 4
 6 -1 -7 558.195 185.023 4
 -6 1 7 751.741 259.78 6
 -6 1 7 1002.25 278.926 1
 6 -1 -7 723.216 191.085 5
 6 -1 -6 3819.95 394.439 4
 -6 1 6 3092.9 457.284 1
 6 -1 -6 3875.67 324.118 7
 6 -1 -6 3041.46 434.843 1
 -6 1 6 3328.51 464.594 6
 6 -1 -6 3610.02 425.01 5
 6 -1 -5 8968.15 682.821 2
 6 -1 -5 9087.57 558.03 4
 6 -1 -5 8283.48 686.27 1
 6 -1 -5 9064.36 497.823 7
 -6 1 5 9298.79 760.57 1
 -6 1 5 8007.61 719.734 6
 6 -1 -5 9370.4 771.335 6
 6 -1 -5 8491.52 666.549 5
 6 -1 -4 3233.13 398.951 2
 6 -1 -4 3157.88 315.993 4
 6 -1 -4 3208.46 420.602 1
 6 -1 -4 2924.12 294.469 7
 6 -1 -4 3149.2 319.401 3
 6 -1 -4 3705.07 499.068 6
 -6 1 4 2828.33 438.039 6
 6 -1 -4 3631 452.006 5
 -6 1 4 2640.18 394.991 1
 6 -1 -3 3348.11 326.253 4
 6 -1 -3 4294.77 457.104 2
 6 -1 -3 3127.14 315.934 7
 6 -1 -3 2961.68 396.348 1
 6 -1 -3 3789.96 324.278 3
 6 -1 -3 4415.24 539.067 6
 -6 1 3 2860.99 443.854 6
 6 -1 -3 3660.58 461.106 5
 6 -1 -2 2724.58 295.758 4
 6 -1 -2 3025.99 371.304 2
 6 -1 -2 2704.65 310.596 7
 6 -1 -2 2817.98 382.373 1
 6 -1 -2 2981.36 273.448 3
 6 -1 -2 3586.08 481.181 6
 -6 1 2 2977.28 449.081 6
 6 -1 -2 2989.34 420.553 5
 6 -1 -1 43.2609 67.7639 1
 6 -1 -1 41.957 86.2497 7
 6 -1 -1 75.7735 67.2866 2
 -6 1 1 -10.0111 83.0859 6
 6 -1 -1 214.099 155.862 6
 6 -1 -1 14.3904 33.2157 3
 6 -1 -1 2.56599 57.3175 5
 6 -1 0 1125.68 259.671 1
 -6 1 0 1363.55 259.202 2
 -6 1 0 1410.96 252.034 7
 6 -1 0 1592.2 210.426 3
 6 -1 0 1418.39 272.555 7
 6 -1 0 1332.66 252.84 2
 -6 1 0 1439.14 317.131 6
 6 -1 0 1849.08 361.036 6
 -6 1 -1 109.729 68.51 3
 6 -1 1 148.936 136.628 1
 -6 1 -1 87.4973 100.863 2
 -6 1 -1 161.636 112.843 7
 6 -1 1 32.958 60.8977 7
 6 -1 1 241.432 119.088 2
 -6 1 -1 282.427 183.672 6
 6 -1 1 152.24 92.2068 3
 6 -1 1 106.992 89.4025 6
 -6 1 -2 -7.84284 63.9185 2
 -6 1 -2 -58.0186 81.8083 7
 6 -1 2 48.2647 59.8929 3
 -6 1 -2 18.7107 112.161 6
 6 -1 2 -57.6794 98.7934 2
 6 -1 2 -29.018 95.061 6
 -6 1 -3 170.023 129.871 7
 6 -1 3 6.20403 62.7738 3
 -6 1 -3 -40.1233 116.54 6
 6 -1 3 40.3772 103.359 2
 -6 1 -3 147.451 86.5486 3
 -6 1 -4 1122.27 300.305 7
 6 -1 4 791.427 214.433 2
 -6 1 -4 564.371 164.108 3
 -6 1 -5 1788.07 380.807 7
 6 -1 5 1827.97 374.638 2
 -6 1 -6 845.292 303.239 7
 6 -1 6 408.873 187.856 2
 6 -1 7 14310.5 1143.32 2
 -6 1 -7 14904.9 1213.35 7
 6 -1 8 1079.94 330.794 2
 6 -1 8 1256.82 345.27 1
 -6 0 12 3135.04 602.881 1
 -6 0 11 503.251 269.358 1
 6 0 -11 97.2584 84.2408 7
 6 0 -10 7.35237 69.7546 7
 -6 0 10 278.966 186.484 6
 -6 0 9 7095.4 589.072 4
 6 0 -9 8089.56 616.133 7
 -6 0 9 6408.55 751.555 1
 -6 0 9 7499.11 712.77 6
 6 0 -9 7041.65 544.73 5
 -6 0 8 1749.67 271.291 4
 6 0 -8 1913.33 287.832 4
 -6 0 8 2253.83 406.988 6
 -6 0 8 1813.44 382.314 1
 6 0 -8 1978.45 300.307 5
 -6 0 7 728.647 156.676 4
 -6 0 7 1130.47 310.044 1
 6 0 -7 737.055 170.856 4
 -6 0 7 799.103 231.05 6
 6 0 -7 577.173 172.987 5
 6 0 -6 8671.66 490.56 4
 6 0 -6 7628.32 526.007 7
 -6 0 6 7871.36 757.391 1
 -6 0 6 8032.43 755.593 6
 6 0 -6 8369.84 666.637 5
 -6 0 5 224.985 146.47 1
 6 0 -5 94.3129 53.0348 4
 6 0 -5 81.2904 76.1103 2
 6 0 -5 156.842 98.1086 7
 -6 0 5 235.437 163.42 6
 6 0 -5 121.556 49.068 1
 6 0 -5 257.373 116.418 5
 6 0 -4 3937.5 471.84 2
 6 0 -4 3791.49 276.179 4
 6 0 -4 4106.11 400.39 7
 6 0 -4 4185 503.829 1
 6 0 -4 4025.66 307.468 3
 -6 0 4 3725.61 498.432 6
 6 0 -4 3407.69 449 5
 6 0 -3 5946.57 354.372 4
 6 0 -3 6110.7 573.193 2
 6 0 -3 5478.98 472.544 7
 6 0 -3 5484.47 578.738 1
 6 0 -3 5598.94 315.622 3
 -6 0 3 5569.91 618.209 6
 6 0 -3 5180.96 560.609 5
 6 0 -2 215.996 86.8253 4
 6 0 -2 -9.91053 78.3815 7
 6 0 -2 81.6463 120.676 2
 -6 0 2 25.2931 78.7221 6
 6 0 -2 116.088 50.4298 3
 6 0 -2 234.58 140.668 1
 6 0 -1 545.358 152.925 7
 6 0 -1 857.021 220.999 2
 6 0 -1 1052.79 267.004 1
 -6 0 1 1187.87 303.738 6
 6 0 -1 797.946 115.5 3
 -6 0 0 9161.87 729.071 2
 6 0 0 11530 794.232 2
 -6 0 0 9533.6 704.141 7
 6 0 0 11510 787.797 7
 6 0 0 10591 460.6 3
 -6 0 0 10051.7 833.646 6
 6 0 0 10942.4 849.031 1
 6 0 1 1648.24 292.388 4
 6 0 1 1968.41 225.377 3
 -6 0 -1 1733.02 323.787 7
 -6 0 -1 2134.02 231.009 3
 6 0 1 1842.52 321.048 2
 -6 0 -1 2513.42 419.697 6
 6 0 2 412.765 164.425 4
 -6 0 -2 165.901 133.169 7
 -6 0 -2 133.595 115.359 6
 6 0 2 242.923 143.763 2
 -6 0 -2 330.968 105.295 3
 6 0 3 472.996 223.141 4
 -6 0 -3 352.24 162.624 7
 -6 0 -3 -1.41509 77.744 6
 6 0 3 256.202 158.127 2
 -6 0 -3 271.195 114.598 3
 -6 0 -4 301.151 144.464 7
 -6 0 -4 141.352 109.648 6
 -6 0 -4 42.6811 75.1065 3
 -6 0 -5 227.825 170.812 7
 6 0 5 -16.8881 74.3243 2
 -6 0 -6 457.172 204.136 7
 6 0 6 145.351 158.89 2
 6 0 7 116.526 132.569 2
 6 1 -12 2613.39 420.955 7
 -6 -1 12 2578.37 431.379 6
 6 1 -11 -56.6137 79.0331 7
 -6 -1 11 -129.831 156.621 6
 -6 -1 11 144.9 134.618 1
 6 1 -10 1787.96 327.922 7
 -6 -1 10 2443.52 427.85 6
 -6 -1 10 1605.71 402.46 1
 -6 -1 9 3906.11 610.44 1
 6 1 -9 3734.58 450.685 3
 -6 -1 9 3711.42 533.755 6
 6 1 -9 3931.58 420.449 5
 -6 -1 8 27.6229 42.5118 4
 -6 -1 8 -2.73291 100.281 1
 -6 -1 8 16.0429 94.4344 6
 6 1 -8 -43.4061 82.3154 5
 6 1 -7 1307.47 220.629 3
 -6 -1 7 1421.36 340.917 6
 -6 -1 7 1671.37 380.256 1
 6 1 -7 1653.99 295.505 5
 6 1 -6 11899.9 897.97 2
 6 1 -6 12797.1 770.023 7
 6 1 -6 12551.4 595.935 3
 -6 -1 6 12549.5 962.225 6
 -6 -1 6 13216.5 1014.85 1
 6 1 -6 13510 878.885 5
 6 1 -5 736.768 124.808 3
 6 1 -5 573.204 208.644 2
 6 1 -5 650.148 183.751 7
 6 1 -5 650.895 113.944 3
 -6 -1 5 699.451 225.508 6
 6 1 -5 732.172 212.63 5
 6 1 -4 1372.54 306.292 2
 6 1 -4 1352.15 121.113 3
 6 1 -4 1302.63 253.998 7
 6 1 -4 1419.47 123.031 3
 -6 -1 4 1225.14 320.836 6
 6 1 -4 1757.79 326.126 5
 6 1 -3 2842.7 382.681 7
 6 1 -3 1987.66 344.308 2
 -6 -1 3 2117.55 392.439 6
 6 1 -2 13.961 38.9461 4
 6 1 -2 -1.54055 30.6405 4
 6 1 -2 -4.28619 85.2466 7
 6 1 -2 -86.5468 116.708 2
 -6 -1 2 86.9447 130.802 6
 6 1 -1 3708.03 473.246 2
 6 1 -1 2663.47 276.073 4
 6 1 -1 2970.14 409.058 7
 -6 -1 1 2506.1 432.846 6
 6 1 0 13843.6 728.659 4
 6 1 0 12866.7 897.567 2
 -6 -1 0 13059.2 986.87 6
 6 1 1 10245.1 709.872 4
 6 1 1 10838.8 842.829 2
 -6 -1 -1 9977.31 802.937 7
 -6 -1 -1 10529.5 429.689 3
 -6 -1 -1 10850.2 895.024 6
 6 1 2 1611.5 309.255 4
 -6 -1 -2 1697.85 354.005 7
 -6 -1 -2 2230.13 237.968 3
 -6 -1 -2 2164.7 404.419 6
 6 1 2 1851.74 371.66 2
 6 1 3 140.761 127.444 4
 -6 -1 -3 50.6767 154.218 7
 -6 -1 -3 228.322 191.343 6
 6 1 3 217.096 146.277 2
 -6 -1 -4 196.929 153.886 7
 -6 -1 -4 12.8478 93.9432 6
 6 1 4 1.69976 101.582 2
 -6 -1 -5 137.72 171.498 7
 -6 -1 -5 64.8114 69.3558 6
 6 1 5 181.445 170.538 2
 -6 -1 -6 548.378 261.134 7
 6 1 6 306.693 207.214 2
 6 2 -12 2114.31 414.082 7
 -6 -2 12 2475.59 432.933 6
 -6 -2 11 1624.98 433.028 1
 6 2 -11 1619.69 354.733 7
 -6 -2 11 1750.98 382.499 6
 -6 -2 10 1884.7 480.99 1
 -6 -2 10 1666.05 366.38 6
 -6 -2 9 1154.05 348.886 1
 -6 -2 9 691.488 249.18 6
 6 2 -9 869.562 213.753 3
 6 2 -9 845.867 209.316 5
 -6 -2 8 266.458 167.862 1
 -6 -2 8 481.175 215.815 6
 6 2 -8 463.818 138.804 3
 6 2 -8 834.534 223.791 5
 6 2 -7 -66.2756 130.606 2
 -6 -2 7 230.878 156.681 6
 6 2 -7 92.2369 53.4445 3
 6 2 -7 121.736 58.59 5
 -6 -2 7 109.815 177.444 1
 6 2 -6 241.058 167.616 2
 6 2 -6 240.666 111.609 7
 -6 -2 6 737.642 257.043 1
 -6 -2 6 411.439 197.588 6
 6 2 -6 358.571 86.3913 3
 6 2 -5 113.084 116.319 2
 6 2 -5 192.93 102.378 7
 -6 -2 5 185.204 145.524 6
 6 2 -4 252.77 161.629 2
 6 2 -4 175.314 124.932 7
 -6 -2 4 87.9252 132.388 6
 6 2 -3 4216.06 532.063 2
 -6 -2 3 4222.73 575.945 6
 6 2 -2 1738.27 345.426 2
 -6 -2 2 1711.8 377.446 6
 6 2 -1 82.2362 52.5756 4
 6 2 -1 155.337 139.668 2
 -6 -2 1 295.641 180.316 6
 6 2 0 214.859 96.6206 4
 6 2 0 143.814 64.3978 2
 -6 -2 0 524.745 232.814 6
 6 2 1 363.283 157.25 4
 6 2 1 601.012 238.797 2
 -6 -2 -1 -0.82341 109.436 6
 6 2 2 179.314 108.678 4
 -6 -2 -2 -12.2883 86.2445 7
 -6 -2 -2 139.001 98.2208 6
 6 2 2 39.9671 85.4297 2
 -6 -2 -3 119.267 162.578 7
 -6 -2 -3 59.6034 115.648 6
 6 2 3 -91.4154 159.501 2
 -6 -2 -4 336.109 227.706 7
 -6 -2 -4 149.279 177.08 6
 6 2 4 -19.8359 79.8346 2
 -6 -2 -5 49.6523 107.804 7
 -6 -2 -5 273.157 171.075 6
 6 2 5 465.696 260.205 2
 6 3 -13 2717.4 511.868 7
 6 3 -12 124.567 140.893 7
 -6 -3 12 -134.541 128.738 6
 -6 -3 11 169.561 101.382 1
 -6 -3 11 320.641 200.155 6
 -6 -3 10 721.784 258.108 6
 -6 -3 10 443.609 240.589 1
 -6 -3 9 414.699 222.672 1
 -6 -3 9 335.36 197.594 6
 -6 -3 8 187.474 149.444 1
 6 3 -8 100.964 136.778 2
 -6 -3 8 51.1396 145.358 6
 6 3 -7 127.393 139.121 2
 -6 -3 7 202.114 202.659 1
 -6 -3 7 235.987 149.355 6
 6 3 -6 59.6602 119.484 2
 -6 -3 6 192.164 202.997 6
 6 3 -5 1844.19 382.668 2
 -6 -3 5 1490.34 355.832 6
 6 3 -4 1297.89 334.483 2
 -6 -3 4 821.68 283.191 6
 6 3 -3 14817.4 1052.28 2
 -6 -3 3 12570.1 1040.92 6
 6 3 -2 3707.94 529.719 2
 -6 -3 2 4116.6 586.677 6
 6 3 -1 1134.1 157.301 4
 6 3 -1 1914.02 384.329 2
 -6 -3 1 1143.92 314.869 6
 6 3 0 1053.33 198.634 4
 6 3 0 888.608 271.893 2
 -6 -3 0 1171.67 314.493 6
 6 3 1 463.547 207.181 2
 -6 -3 -1 705.042 246.396 6
 -6 -3 -2 410.376 198.39 6
 6 3 2 478.876 199.179 2
 -6 -3 -3 1119.52 315.585 6
 6 3 3 1154.75 341.429 2
 -6 -3 -4 119.417 143.065 7
 -6 -3 -4 42.2344 138.458 6
 6 3 4 466.819 241.895 2
 6 4 -13 958.007 320.028 7
 -6 -4 12 123.574 99.1145 6
 -6 -4 11 313.966 219.197 6
 6 4 -10 5104.61 733.96 2
 -6 -4 10 5321.81 807.89 1
 -6 -4 10 4566.6 673.801 6
 6 4 -9 1377.92 375.335 2
 -6 -4 9 1658.31 449.339 1
 -6 -4 9 855.43 324.437 6
 6 4 -8 957.939 307.758 2
 -6 -4 8 939.401 303.487 6
 6 4 -7 260.815 204.713 2
 -6 -4 7 315.331 207.01 6
 6 4 -6 737.965 249.448 2
 -6 -4 6 587.675 272.958 6
 6 4 -5 -96.8868 76.8946 2
 -6 -4 5 60.7964 121.295 6
 6 4 -4 793.08 276.484 2
 -6 -4 4 68.44 120.627 6
 6 4 -3 391.013 193.975 2
 -6 -4 3 288.047 191.748 6
 6 4 -2 1134.57 322.576 2
 -6 -4 2 1427.32 362.923 6
 6 4 -1 71.3315 153.425 2
 -6 -4 1 236.159 178.648 6
 6 4 0 776.385 271.497 2
 -6 -4 0 411.072 184.722 6
 6 4 1 83.9961 140.206 2
 -6 -4 -1 83.1132 140.075 6
 -6 -4 -2 1886.39 429.494 6
 6 4 2 2656.63 509.023 2
 -6 -4 -3 3141.11 549.853 6
 6 4 3 2861.46 554.795 2
 -6 -4 -4 337.325 217.38 6
 -6 -5 12 580.946 241.676 6
 -6 -5 11 611.364 241.376 6
 -6 -5 10 405.982 233.702 1
 -6 -5 10 -127.514 136.431 6
 6 5 -9 1127.08 365.761 2
 -6 -5 9 941.946 329.585 6
 6 5 -8 3385.27 587.456 2
 -6 -5 8 3795.6 634.125 6
 6 5 -7 3222.7 566.758 2
 -6 -5 7 2930.5 562.769 6
 6 5 -6 1342.38 363.862 2
 -6 -5 6 1338.79 387.207 6
 6 5 -5 1560.74 392.083 2
 -6 -5 5 2004.69 459.846 6
 6 5 -4 -72.7027 89.3299 2
 -6 -5 4 -72.3181 121.947 6
 6 5 -3 454.849 208.49 2
 -6 -5 3 194.915 201.334 6
 6 5 -2 697.535 278.893 2
 -6 -5 2 840.503 306.054 6
 6 5 -1 1314.22 358.508 2
 -6 -5 1 1400.88 373.798 6
 6 5 0 -38.0712 102.559 2
 -6 -5 0 184.732 144.724 6
 6 5 1 1142.3 355.788 2
 -6 -5 -1 1189.95 367.115 6
 -6 -5 -2 1021.37 331.863 6
 -6 -5 -3 84.3321 89.217 6
 -6 -6 9 387.059 212.757 6
 6 6 -8 657.793 288.102 2
 -6 -6 8 801.895 319.292 6
 6 6 -7 -250.24 178.925 2
 -6 -6 7 87.7568 168.885 6
 6 6 -6 1686.49 430.906 2
 -6 -6 6 2133.36 496.852 6
 6 6 -5 -19.084 133.571 2
 -6 -6 5 -73.0591 170.258 6
 6 6 -4 4997.21 721.926 2
 -6 -6 4 4147.65 696.485 6
 6 6 -3 437.658 238.557 2
 -6 -6 3 257.542 190.117 6
 6 6 -2 156.121 133.342 2
 -6 -6 2 136.484 201.172 6
 -6 -6 1 32.2377 107.966 6
 -6 -6 0 733.862 313.518 6
 -6 -6 -1 1161.61 384.141 6
 -7 10 6 76.7635 179.511 5
 -7 10 5 151.193 135.956 5
 -7 10 4 628.657 302.153 5
 7 -10 -3 1911.49 563.695 4
 -7 10 3 1596.5 415.02 5
 7 -10 -2 52.2333 120.173 4
 7 -10 -2 441.261 256.833 3
 -7 10 2 215.96 174.882 5
 7 -10 -1 434.087 267.044 4
 7 -10 -1 347.755 221.006 3
 -7 10 1 201.426 154.97 5
 7 -10 0 2507.44 584.868 4
 7 -10 0 1809.21 441.07 3
 -7 10 0 1609.11 424.528 5
 7 -10 1 42.368 111.48 4
 7 -10 1 -50.3613 118.694 3
 -7 10 -1 195.217 153.919 5
 7 -10 2 365.807 179.381 4
 7 -10 2 1184.22 377.968 3
 -7 10 -2 812.354 317.302 5
 7 -10 3 104.658 96.079 4
 7 -10 3 145.301 190.81 3
 -7 10 -3 -11.4126 101.841 5
 -7 10 -6 99.1946 110.636 7
 -7 9 7 639.104 288.823 5
 -7 9 6 1517.62 397.72 5
 7 -9 -5 47.2811 90.8792 3
 7 -9 -5 407.543 287.636 4
 -7 9 5 193.154 195.637 5
 7 -9 -4 342.239 215.228 3
 7 -9 -4 131.235 167.239 4
 -7 9 4 148.836 168.989 5
 7 -9 -3 248.667 200.209 4
 -7 9 3 81.1569 132.654 5
 7 -9 -3 -34.7351 126.067 3
 7 -9 -2 298.383 215.852 4
 7 -9 -2 1.01503 84.0077 3
 -7 9 2 -9.94764 139.968 5
 7 -9 -1 66.0994 183.05 4
 7 -9 -1 622.445 271.415 3
 -7 9 1 195.171 201.197 5
 7 -9 0 621.916 271.196 4
 7 -9 0 169.389 149.78 3
 -7 9 0 561.486 240.728 5
 7 -9 1 -173.002 129.161 4
 7 -9 1 329.174 191.627 3
 -7 9 -1 310.673 173.397 5
 7 -9 2 117.926 97.3186 3
 -7 9 -2 -129.678 114.13 5
 7 -9 3 51.5619 110.298 4
 -7 9 -3 160.64 79.439 7
 7 -9 3 242.981 200.657 3
 -7 9 -3 86.7665 130.882 5
 7 -9 4 301.64 221.01 4
 -7 9 -4 -38.9993 86.342 7
 7 -9 4 141.67 153.481 3
 -7 9 -4 108.386 198.866 5
 -7 9 -5 465.309 188.26 7
 7 -9 5 669.18 292.88 3
 -7 9 -5 960.169 324.224 5
 -7 9 -6 1460.52 350.874 7
 -7 9 -6 1785.23 460.109 5
 -7 9 -7 84.4988 84.3708 7
 7 -8 -7 698.718 319.632 4
 -7 8 7 488.806 230.827 5
 7 -8 -6 2703.52 536.58 3
 7 -8 -6 2588.62 574.022 4
 -7 8 6 1860.68 405.683 5
 7 -8 -5 3.12217 118.004 3
 7 -8 -5 -183.131 222.03 4
 -7 8 5 -109.933 99.7422 5
 7 -8 -4 236.212 175.409 3
 7 -8 -4 114.518 101.295 4
 -7 8 4 302.075 188.318 5
 7 -8 -3 197.417 159.553 4
 -7 8 3 309.684 173.848 5
 7 -8 -3 221.757 172.017 3
 7 -8 -2 2396.24 511.255 4
 -7 8 2 2811.81 503.203 5
 7 -8 -2 2457.06 470.58 3
 7 -8 -1 902.426 310.338 4
 7 -8 -1 1470.71 366.362 3
 -7 8 1 1025.25 295.053 5
 7 -8 0 -61.4233 123.594 4
 7 -8 0 208.505 166.836 3
 -7 8 0 74.4009 165.579 5
 7 -8 1 378.145 217.24 4
 -7 8 -1 202.69 96.7983 7
 7 -8 1 300.124 188.724 3
 -7 8 -1 340.056 200.469 5
 7 -8 2 -13.278 134.532 4
 -7 8 -2 339.091 137.271 7
 7 -8 2 98.9058 81.8533 3
 -7 8 -2 4.84761 92.0227 5
 7 -8 3 1512.13 397.704 4
 -7 8 -3 1652.34 299.345 7
 7 -8 3 1107.63 328.285 3
 -7 8 -3 1886.44 427.871 5
 -7 8 -4 223.669 118.998 7
 7 -8 4 118.642 124.633 3
 -7 8 -4 236.532 150.971 5
 -7 8 -5 9.00193 118.458 7
 7 -8 5 4.96361 123.712 3
 -7 8 -5 130.663 160.668 5
 -7 8 -6 1898.37 395.984 7
 7 -8 6 2382.26 489.353 3
 -7 8 -6 2293.37 478.911 5
 -7 8 -7 976.915 300.593 7
 -7 8 -7 830.199 312.032 5
 -7 7 8 103.584 124.452 1
 7 -7 -8 351.855 193.701 4
 -7 7 8 -26.9407 93.2584 5
 7 -7 -7 514.698 255.173 3
 -7 7 7 523.228 210.756 1
 7 -7 -7 267.469 207.838 4
 -7 7 7 205.03 151.321 5
 7 -7 -6 499.992 227.157 3
 -7 7 6 803.359 221.766 1
 7 -7 -6 380.933 202.515 4
 -7 7 6 673.714 254.915 5
 7 -7 -5 649.001 241.684 3
 7 -7 -5 708.576 290.65 4
 -7 7 5 513.193 142.945 1
 -7 7 5 409.32 213.696 5
 7 -7 -4 65.2489 113.742 3
 7 -7 -4 208.719 160.156 4
 -7 7 4 35.6406 59.4151 1
 -7 7 4 345.859 181.474 5
 7 -7 -3 6235.81 764.249 4
 7 -7 -3 7080.23 761.203 3
 -7 7 3 6313.96 713.779 5
 7 -7 -2 306.889 166.795 4
 -7 7 2 882.639 281.335 5
 7 -7 -2 924.151 281.176 3
 7 -7 -1 5023.26 667.463 4
 -7 7 1 4082.59 197.614 7
 7 -7 -1 4187.27 571.208 3
 -7 7 1 3421.6 539.526 5
 7 -7 0 5723.15 709.709 4
 -7 7 0 5545.62 370.33 7
 7 -7 0 5403.03 634.06 3
 -7 7 0 4602.95 619.745 5
 7 -7 1 1916.03 409.378 4
 -7 7 -1 2522.46 301.162 7
 7 -7 1 2018.67 400.158 3
 -7 7 -1 1293.02 332.919 5
 7 -7 2 680.891 273.745 4
 -7 7 -2 541.307 163.757 7
 7 -7 2 738.787 257.736 3
 -7 7 -2 1030.77 321.195 5
 -7 7 -3 1641.24 302.427 7
 7 -7 3 1071.3 310.596 3
 -7 7 -3 731.151 270.02 5
 -7 7 -4 -56.9421 76.1194 7
 7 -7 4 269.07 198.871 3
 -7 7 -5 318.511 163.919 7
 7 -7 5 126.426 109.988 3
 -7 7 -5 487.868 202.497 5
 -7 7 -6 250.302 165.445 7
 7 -7 6 400.248 219.197 3
 -7 7 -6 594.563 257.471 5
 -7 7 -7 519.949 234.104 7
 7 -7 7 64.4302 148.171 3
 -7 6 10 650.939 275.308 1
 7 -6 -10 633.457 291.846 4
 -7 6 9 770.254 276.93 1
 7 -6 -9 1337.38 391.095 4
 -7 6 8 167.693 151.822 1
 7 -6 -8 54.2535 147.971 4
 -7 6 8 209.878 154.923 5
 -7 6 7 417.741 181.117 1
 7 -6 -7 343.282 166.142 4
 -7 6 7 342.12 172.209 5
 7 -6 -6 158.819 124.691 3
 7 -6 -6 153.36 109.381 4
 -7 6 6 171.734 121.971 1
 -7 6 6 205.542 157.783 5
 7 -6 -5 2052.17 267.217 2
 7 -6 -5 2522.91 461.974 3
 7 -6 -5 1692.56 398.347 4
 -7 6 5 1609.06 277.11 1
 -7 6 5 1920.14 376.839 5
 7 -6 -4 30.5779 112.522 3
 7 -6 -4 103.773 68.5315 2
 7 -6 -4 80.4982 140.1 4
 7 -6 -4 37.3615 33.7995 2
 -7 6 4 31.3792 83.2547 5
 7 -6 -3 433.541 216.617 4
 7 -6 -3 578.727 111.528 2
 7 -6 -3 318.252 86.9163 1
 -7 6 3 702.362 239.196 5
 7 -6 -3 513.738 196.66 3
 7 -6 -2 2072.07 186.763 1
 7 -6 -2 2027.45 167.192 2
 7 -6 -2 2362.78 441.842 4
 -7 6 2 1642.29 366.024 5
 7 -6 -2 2642.92 437.331 3
 7 -6 -1 19947.3 443.565 1
 7 -6 -1 21915.6 1301.77 4
 7 -6 -1 20176.8 431.889 2
 -7 6 1 20580.4 576.697 7
 7 -6 -1 20346.9 1172.48 3
 -7 6 1 21142.4 1282.82 5
 7 -6 0 3780.45 541.679 4
 7 -6 0 4033.04 196.671 2
 -7 6 0 4020.77 334.295 7
 7 -6 0 4771.05 570.592 3
 -7 6 0 4378.17 598.544 5
 7 -6 1 4480.45 595.05 4
 -7 6 -1 3587.47 365.547 7
 7 -6 1 3947.27 520.531 3
 -7 6 -1 3196.06 519.125 5
 -7 6 -2 -53.2322 72.6577 7
 7 -6 2 317.394 179.934 3
 -7 6 -2 146.216 143.255 5
 7 -6 3 1972.83 169.541 1
 -7 6 -3 2090.36 344.595 7
 7 -6 3 2107.38 402.096 3
 -7 6 -3 2312.72 465.204 5
 -7 6 -4 2590.07 408.017 7
 7 -6 4 2283.73 422.777 3
 -7 6 -4 2730.87 500.696 5
 -7 6 -5 276.483 161.123 7
 7 -6 5 119.767 117.057 3
 -7 6 -5 189.554 163.96 5
 -7 6 -6 1640.08 370.384 7
 7 -6 6 1444.5 363.783 3
 -7 6 -7 260.798 159.181 7
 7 -6 7 258.516 159.509 3
 -7 5 11 1107.22 346.971 1
 7 -5 -11 471.449 252.287 4
 -7 5 10 3193.71 549.595 1
 7 -5 -10 3612.97 644.379 4
 -7 5 9 7.99986 98.423 1
 7 -5 -9 531.848 271.778 4
 -7 5 8 2297.59 430.366 1
 -7 5 8 2925.68 431.231 5
 7 -5 -7 43.3598 115.018 4
 -7 5 7 -29.9307 69.6695 1
 -7 5 7 126.787 142.932 5
 7 -5 -6 2767.48 485.388 4
 -7 5 6 2739.5 402.512 1
 7 -5 -6 2724.51 366.891 1
 -7 5 6 2417.81 401.38 5
 7 -5 -5 2818.63 459.418 3
 7 -5 -5 3496.79 389.589 1
 7 -5 -5 2751.95 463.504 4
 -7 5 5 3096.47 399.782 1
 -7 5 5 3138.61 488.275 5
 7 -5 -4 12096.9 652.495 2
 7 -5 -4 12068.4 948.288 4
 7 -5 -4 11891.9 673.207 1
 7 -5 -4 12725.4 918.632 3
 -7 5 4 12931.9 946.719 5
 7 -5 -3 5553.24 627.425 4
 7 -5 -3 5724.79 408.487 2
 7 -5 -3 5196.65 405.997 1
 7 -5 -3 5239.25 574.925 3
 -7 5 3 5903.57 644.868 5
 7 -5 -2 1204.43 181.278 1
 7 -5 -2 849.484 260.697 4
 7 -5 -2 1285.16 182.425 2
 -7 5 2 1167.84 303.402 5
 7 -5 -2 1066.98 258.52 3
 7 -5 -1 282.141 161.064 4
 7 -5 -1 65.0524 43.4691 1
 -7 5 1 253.946 81.5615 7
 7 -5 -1 36.5805 62.7345 2
 7 -5 -1 219.228 101.151 3
 -7 5 1 432.123 194.568 5
 7 -5 0 106.716 141.728 4
 -7 5 0 131.093 71.8088 7
 7 -5 0 163.116 69.7532 1
 7 -5 0 146.487 75.4193 2
 7 -5 0 84.5625 86.9656 3
 -7 5 0 32.4512 104.536 5
 7 -5 1 54.4621 56.2278 1
 7 -5 1 -39.6809 124.436 4
 -7 5 -1 26.0306 53.1307 7
 7 -5 1 86.8397 98.99 7
 7 -5 1 208.337 161.748 3
 7 -5 1 11.431 48.9739 2
 -7 5 -1 49.7597 110.364 5
 7 -5 2 21685.8 841.565 2
 -7 5 -2 21021.1 1001.08 7
 7 -5 2 22242.7 1093.24 7
 7 -5 2 20983.4 788.294 1
 7 -5 2 20468.3 1133.38 3
 -7 5 -2 18400.7 1222.15 5
 -7 5 -3 2618.97 325.454 2
 7 -5 3 3054.68 348.194 2
 -7 5 -3 2858.41 403.689 7
 7 -5 3 3022.83 329.085 1
 7 -5 3 3140.18 458.027 3
 7 -5 4 2009.9 309.362 2
 7 -5 4 2230.69 278.067 1
 -7 5 -4 2375.57 392.044 7
 7 -5 4 2754.75 444.481 3
 -7 5 -5 1292.29 333.597 7
 7 -5 5 1468.86 342.296 3
 7 -5 5 1059.97 220.792 1
 -7 5 -6 104.535 115.506 7
 7 -5 6 372.005 198.086 3
 -7 5 -7 219.6 156.758 7
 7 -5 7 431.13 231.382 3
 7 -5 8 556.384 271.924 3
 7 -4 -12 -2.59056 144.199 4
 -7 4 11 589.267 265.168 1
 7 -4 -11 484.26 227.695 4
 -7 4 10 2426.75 490.901 1
 7 -4 -10 3101.02 564.14 4
 -7 4 9 -23.3285 69.4083 1
 7 -4 -9 -201.469 153.049 4
 7 -4 -8 294.744 205.515 4
 -7 4 8 173.47 146.685 1
 7 -4 -7 -40.2021 101.309 4
 -7 4 7 -41.7307 115.656 1
 -7 4 6 656.316 195.612 1
 7 -4 -6 1031.11 284.868 4
 7 -4 -6 909.548 229.655 1
 7 -4 -5 1535.15 309.232 3
 7 -4 -5 1709.06 296.599 1
 7 -4 -5 1977.74 366.784 4
 7 -4 -5 1947.03 301.846 2
 -7 4 5 1966.69 337.731 1
 -7 4 5 1508.49 311.288 5
 7 -4 -4 -47.7475 98.3746 3
 -7 4 4 172.311 132.494 1
 7 -4 -4 124.454 90.5517 1
 7 -4 -4 17.1831 78.4897 4
 7 -4 -4 122.957 100.394 2
 -7 4 4 35.8628 80.3677 5
 7 -4 -3 18481.5 1059.71 4
 7 -4 -3 20315.5 863.022 2
 7 -4 -3 20519.3 893.439 1
 7 -4 -3 19126.7 1023.06 3
 -7 4 3 21145.6 1206.15 5
 7 -4 -2 175.126 119.389 4
 7 -4 -2 138.366 69.0415 1
 7 -4 -2 78.1343 62.3308 2
 7 -4 -2 193.267 77.6962 7
 -7 4 2 115.743 116.112 5
 7 -4 -2 102.153 80.3356 3
 7 -4 -1 3635.91 470.907 4
 7 -4 -1 2878.59 311.904 2
 7 -4 -1 2877.46 321.638 1
 -7 4 1 2798.55 286.551 7
 7 -4 -1 3384.71 331.706 7
 7 -4 -1 3230.73 409.915 3
 -7 4 1 3398.58 497.463 5
 7 -4 0 1354.75 296.427 4
 7 -4 0 1013.58 197.006 1
 -7 4 0 1179.6 217.683 7
 7 -4 0 961.086 201.776 7
 7 -4 0 1352.54 221.393 2
 7 -4 0 1365.97 268.625 3
 7 -4 1 2591.13 309.709 2
 -7 4 -1 3130.14 371.284 7
 7 -4 1 3037.54 349.848 1
 7 -4 1 2537.55 353.817 7
 7 -4 1 2851.12 394.785 3
 -7 4 -2 111.355 107.93 3
 -7 4 -2 24.0991 76.8554 2
 -7 4 -2 221.438 141.491 7
 7 -4 2 79.8154 94.693 7
 7 -4 2 132.116 103.328 1
 7 -4 2 306.424 155.872 3
 7 -4 2 -30.2733 61.5224 2
 -7 4 -3 4244.57 465.319 2
 7 -4 3 4466.84 457 2
 -7 4 -3 3587.65 467.284 7
 7 -4 3 3906.8 497.64 3
 7 -4 3 3296.6 411.037 1
 -7 4 -4 1813.99 349.815 7
 7 -4 4 2185.07 383.004 3
 7 -4 4 1578.38 295.478 2
 7 -4 5 844.441 228.375 2
 -7 4 -5 1492.5 335.637 7
 7 -4 5 1283.79 299.37 3
 7 -4 6 90.5117 126.76 2
 -7 4 -6 137.315 131.176 7
 7 -4 6 215.404 174.915 3
 7 -4 6 93.0713 101.285 1
 -7 4 -7 2474.25 485.491 7
 7 -4 7 2734.17 495.902 3
 7 -4 7 2479.43 411.429 1
 7 -4 8 232.577 123.211 3
 7 -3 -12 853.959 319.747 4
 -7 3 11 5211.66 748.927 1
 7 -3 -11 4184 651.042 4
 -7 3 10 3505.99 587.475 1
 7 -3 -10 2577.52 484.775 4
 7 -3 -9 2415.54 446.748 4
 -7 3 9 2254.93 449.16 1
 7 -3 -8 -31.2106 87.7445 4
 -7 3 8 15.7413 84.3216 1
 7 -3 -7 3728.17 504.974 4
 -7 3 7 4544.49 576.298 1
 7 -3 -7 4039.58 485.024 5
 7 -3 -6 416.627 159.508 1
 7 -3 -6 315.927 146.119 4
 -7 3 6 119.08 132.982 1
 7 -3 -5 428.761 148.677 3
 7 -3 -5 216.759 125.414 1
 -7 3 5 516.422 179.877 1
 7 -3 -5 319.324 140.347 4
 7 -3 -5 473.294 167.724 2
 7 -3 -4 2116.41 326.744 3
 7 -3 -4 1996.1 340.202 4
 7 -3 -4 1759.16 288.875 2
 7 -3 -4 1885.92 175.182 7
 7 -3 -4 2002.81 315.82 1
 -7 3 4 1707.11 309.57 1
 7 -3 -3 2080.83 324.381 4
 7 -3 -3 1865.38 209.131 7
 7 -3 -3 1947.95 290.622 2
 7 -3 -3 2226.49 320.647 1
 7 -3 -3 2043.18 315.593 3
 7 -3 -2 2223.31 347.591 4
 7 -3 -2 1959.95 288.156 2
 7 -3 -2 1358.9 205.688 7
 7 -3 -2 1619.5 267.526 3
 7 -3 -2 2385.36 329.713 1
 7 -3 -1 15497.3 902.929 4
 7 -3 -1 15951.5 813.094 2
 -7 3 1 16445.9 763.997 7
 7 -3 -1 16336.7 787.207 7
 7 -3 -1 15839.8 841.299 1
 7 -3 -1 15828.4 832.415 3
 7 -3 0 20315.9 935.283 2
 -7 3 0 20230.7 924.632 7
 7 -3 0 20114.3 954.358 7
 7 -3 0 21088.8 997.277 1
 7 -3 0 19379.7 922.02 3
 -7 3 -1 -14.9342 53.3495 3
 -7 3 -1 30.4955 45.1561 2
 -7 3 -1 19.9681 64.4875 7
 7 -3 1 10.08 40.758 1
 7 -3 1 7.06683 79.0935 7
 7 -3 1 103.217 95.1318 2
 7 -3 1 133.328 117.837 3
 -7 3 -2 1773.15 312.415 3
 -7 3 -2 1217.91 255.296 2
 -7 3 -2 1560.78 300.675 7
 7 -3 2 1766.22 304.298 3
 7 -3 2 1524.3 278.63 2
 7 -3 2 1542.43 301.69 1
 -7 3 -3 7681.68 670.737 2
 7 -3 3 7927.04 657.373 2
 -7 3 -3 7611.75 698.646 7
 7 -3 3 8511.46 695.107 3
 -7 3 -3 6758.73 624.832 3
 -7 3 -4 1810.31 359.994 7
 7 -3 4 2029.54 354.377 3
 7 -3 4 2664.66 411.471 2
 -7 3 -5 2558.33 460.174 7
 7 -3 5 1707.3 365.541 3
 7 -3 5 1507.14 323.978 2
 7 -3 6 347.469 182.86 2
 -7 3 -6 634.835 258.635 7
 7 -3 6 391.766 184.292 3
 7 -3 7 2315.42 444.158 2
 -7 3 -7 1675.02 406.665 7
 7 -3 7 1420.18 328.676 1
 7 -3 8 211.74 158.586 1
 7 -2 -11 1612.65 388.097 4
 -7 2 11 992.325 360.435 1
 7 -2 -10 938.268 275.705 4
 -7 2 10 1295.09 359.432 1
 7 -2 -9 578.752 217.749 4
 -7 2 9 265.304 169.607 1
 7 -2 -8 298.198 133.558 5
 -7 2 8 164.872 83.1189 4
 7 -2 -8 288.327 168.037 4
 7 -2 -8 298.42 87.1578 7
 -7 2 8 249.853 151.911 1
 7 -2 -7 678.396 212.05 5
 -7 2 7 511.768 241.068 1
 7 -2 -7 679.722 216.774 4
 7 -2 -7 467.142 101.11 7
 7 -2 -7 422.516 96.7952 7
 7 -2 -6 2070.32 328.908 4
 7 -2 -6 1685.12 325.513 2
 7 -2 -6 1480.01 180.261 7
 -7 2 6 1717.55 355.412 1
 7 -2 -6 1202.63 272.858 5
 7 -2 -5 28260.6 1259.7 2
 7 -2 -5 28440.9 1149.37 4
 7 -2 -5 28439.7 1291.1 1
 7 -2 -5 28482.4 818.228 7
 7 -2 -5 27525.7 1135.18 3
 -7 2 5 27902.3 1356.47 1
 7 -2 -4 18543.7 991.164 2
 7 -2 -4 18870.7 920.14 4
 7 -2 -4 20397.7 1073.86 1
 7 -2 -4 18999.8 720.497 7
 7 -2 -4 18667.4 882.865 3
 -7 2 4 21003.5 1259.14 6
 7 -2 -3 309.114 108.858 4
 7 -2 -3 423.216 154.97 2
 7 -2 -3 295.988 111.493 7
 -7 2 3 540.468 229.783 6
 7 -2 -3 584.513 153.217 3
 7 -2 -3 342.801 147.531 1
 7 -2 -2 6247.6 532.877 4
 7 -2 -2 6501.68 567.925 2
 7 -2 -2 6470.12 495.658 7
 7 -2 -2 6064.37 579.28 1
 7 -2 -2 6565.75 481.37 3
 -7 2 2 6749.44 721.649 6
 7 -2 -1 318.87 137.838 4
 7 -2 -1 361.778 129.625 7
 7 -2 -1 262.509 139.593 2
 7 -2 -1 534.394 176.265 1
 -7 2 1 110.584 86.3667 6
 7 -2 -1 223.485 92.1543 3
 7 -2 0 11529.7 760.536 2
 -7 2 0 11544.6 755.241 7
 7 -2 0 9155.75 689.581 7
 7 -2 0 11142.5 642.888 3
 7 -2 0 10251.1 773.985 1
 -7 2 -1 656.231 170.595 3
 7 -2 1 915.586 242.172 1
 -7 2 -1 938.491 246.409 2
 -7 2 -1 1100.93 262.225 7
 7 -2 1 868.764 241.278 7
 7 -2 1 679.361 198.596 2
 7 -2 1 542.232 152.513 3
 7 -2 2 15360 937.243 2
 -7 2 -2 12821.5 894.756 7
 7 -2 2 13354.4 782.692 3
 -7 2 -2 14160.2 808.002 3
 7 -2 2 14535.1 984.534 1
 7 -2 3 3942.34 499.54 2
 7 -2 3 3532.88 424.499 3
 -7 2 -3 3813.62 512.795 7
 -7 2 -3 4088.96 459.923 3
 -7 2 -4 -137.073 121.448 7
 7 -2 4 273.129 146.759 3
 7 -2 4 254.848 151.376 2
 -7 2 -5 1162 325.006 7
 7 -2 5 1302.32 302.631 3
 7 -2 5 1011.81 279.404 2
 -7 2 -6 25.883 116.088 7
 7 -2 6 -133.446 87.3573 2
 7 -2 7 829.954 282.48 2
 7 -2 7 1679.99 386.219 1
 7 -2 8 370.138 218.199 1
 -7 1 11 462.308 207.154 1
 7 -1 -10 201.49 141.192 4
 -7 1 10 80.1368 136.965 1
 -7 1 9 2127.29 478.438 1
 7 -1 -9 2161.64 352.899 4
 7 -1 -9 2168.98 291.533 7
 -7 1 8 896.467 291.985 1
 7 -1 -8 849.433 206.806 4
 -7 1 8 692.002 242.742 6
 7 -1 -8 645.944 196.737 5
 7 -1 -7 1524.11 265.337 4
 7 -1 -7 1269.86 207.36 7
 -7 1 7 1238.43 327.019 6
 -7 1 7 1250.01 318.473 1
 7 -1 -7 1363.27 293.422 5
 7 -1 -6 3370.05 355.36 4
 7 -1 -6 3133.22 447.893 2
 7 -1 -6 3084.31 321.485 7
 -7 1 6 3387.73 512.705 1
 -7 1 6 4139.08 578.086 6
 7 -1 -5 82.4542 75.1811 3
 7 -1 -5 93.4265 79.2417 4
 7 -1 -5 86.8747 68.6316 2
 7 -1 -5 8.64962 50.2655 7
 -7 1 5 28.42 113.631 6
 7 -1 -4 364.348 117.399 4
 7 -1 -4 447.111 159.692 2
 7 -1 -4 536.949 144.521 7
 -7 1 4 378.927 194.237 6
 7 -1 -4 429.958 117.965 3
 7 -1 -3 554.585 208.634 1
 7 -1 -3 680.249 153.612 4
 7 -1 -3 631.603 194.354 2
 7 -1 -3 1139.88 225.586 7
 -7 1 3 1000.47 307.123 6
 7 -1 -3 899.426 169.53 3
 7 -1 -2 31909.8 1083.13 4
 7 -1 -2 31659.6 1332.31 2
 7 -1 -2 32854.7 1220.67 7
 7 -1 -2 32635 1433.81 1
 7 -1 -2 32164.8 913.656 3
 -7 1 2 31859.5 1578.71 6
 7 -1 -1 4658.95 431.925 4
 7 -1 -1 4845.99 526.898 2
 7 -1 -1 5159.95 518.077 7
 7 -1 -1 4441.97 347.779 3
 7 -1 -1 3734.56 494.182 1
 -7 1 1 3603.22 546.475 6
 -7 1 0 229.193 133.33 7
 7 -1 0 270.784 139.483 7
 7 -1 0 309.44 160.819 2
 -7 1 0 435.261 205.975 6
 7 -1 0 214.167 90.391 3
 7 -1 1 5274.26 571.409 2
 -7 1 -1 3930.38 501.785 7
 7 -1 1 4826.43 413.073 3
 -7 1 -1 5031.43 628.859 6
 -7 1 -2 126.696 80.2567 3
 -7 1 -2 12.0489 91.4692 7
 7 -1 2 19.1523 39.5308 3
 -7 1 -2 -48.9646 102.897 6
 7 -1 2 -97.4995 107.221 2
 -7 1 -3 235.655 159.173 7
 7 -1 3 327.198 169.072 2
 -7 1 -4 342.394 184.991 7
 7 -1 4 494.921 203.767 2
 -7 1 -5 214.117 199.002 7
 7 -1 5 69.1167 92.2454 2
 -7 1 -6 187.411 134.092 7
 7 -1 6 460.809 216.624 2
 -7 0 11 297.924 252.195 1
 -7 0 10 511.048 251.172 1
 7 0 -10 571.536 195.086 7
 -7 0 10 407.646 189.317 6
 -7 0 9 1036.7 325.879 1
 -7 0 9 1172.57 336.228 6
 7 0 -8 80.6817 40.6991 3
 -7 0 8 63.6983 113.541 6
 7 0 -7 5946.87 674.956 2
 7 0 -7 6190.05 416.126 4
 7 0 -7 4711.83 456.841 7
 -7 0 7 6573.93 781.379 1
 -7 0 7 5873.43 700.414 6
 7 0 -6 236.877 101.123 3
 -7 0 6 32.0978 84.291 1
 7 0 -6 408.215 169.222 2
 7 0 -6 231.767 80.0737 4
 7 0 -6 159.718 113.035 7
 -7 0 6 148.419 153.939 6
 7 0 -5 264.617 75.1333 4
 7 0 -5 182.216 124.839 2
 7 0 -5 183.066 97.6728 7
 -7 0 5 111.822 115.528 6
 7 0 -5 239.445 88.5921 3
 7 0 -4 2165.65 206.522 4
 7 0 -4 1643.71 334.339 2
 7 0 -4 2271.76 327.306 7
 7 0 -4 2157.01 210.925 3
 -7 0 4 2280.65 434.748 6
 7 0 -3 3482.07 288.267 4
 7 0 -3 4333.24 530.905 2
 7 0 -3 3814.66 436.356 7
 7 0 -3 3774.28 239.586 3
 -7 0 3 4461.83 621.398 6
 7 0 -2 129.962 65.2146 4
 7 0 -2 200.956 119.983 7
 7 0 -2 199.56 118.861 2
 7 0 -2 188.504 47.9164 3
 7 0 -1 213.83 124.522 2
 7 0 -1 243.13 63.7028 3
 -7 0 1 192.311 164.603 6
 7 0 0 7398.67 596.856 4
 7 0 0 5456.79 601.259 2
 -7 0 0 6410.65 734.161 6
 7 0 1 426.429 167.961 4
 -7 0 -1 260.021 149.092 7
 -7 0 -1 477.669 236.161 6
 7 0 1 189.577 117.77 2
 7 0 2 47.4844 87.0618 4
 -7 0 -2 152.573 173.336 7
 -7 0 -2 -121.302 138.581 6
 7 0 2 -26.0321 107.741 2
 -7 0 -3 381.387 170.398 7
 -7 0 -3 337.385 191.351 6
 7 0 3 72.2439 132.162 2
 -7 0 -4 582.695 253.255 7
 -7 0 -4 891.944 277.188 6
 7 0 4 672.638 255.452 2
 -7 0 -5 2115.52 459.272 7
 7 0 5 1381.59 365.182 2
 7 0 6 -37.6919 116.351 2
 -7 -1 12 2470.89 472.205 6
 -7 -1 11 242.29 230.975 1
 -7 -1 11 220.632 105.44 6
 -7 -1 10 275.437 225.995 1
 -7 -1 10 458.044 233.441 6
 -7 -1 9 226.494 193.835 6
 -7 -1 9 19.8885 136.818 1
 7 1 -8 1414.38 353.575 2
 -7 -1 8 1292.96 370.329 1
 -7 -1 8 1660.47 397.333 6
 7 1 -7 1247.52 342.725 2
 7 1 -7 1170.37 247.77 7
 -7 -1 7 1592.55 390.304 6
 -7 -1 7 1947.57 432.101 1
 7 1 -6 61.2286 54.1244 3
 7 1 -6 48.0787 101.954 2
 7 1 -6 329.748 152.557 7
 7 1 -6 216.421 79.0098 3
 -7 -1 6 257.516 177.949 6
 7 1 -5 5509.37 643.026 2
 7 1 -5 4585.68 499.18 7
 7 1 -5 5065.56 233.992 3
 7 1 -5 5427.93 240.559 3
 -7 -1 5 5943.46 721.649 6
 7 1 -4 16151.5 1072.57 2
 7 1 -4 16750.3 973.717 7
 -7 -1 4 16848.3 1210.56 6
 7 1 -3 10212.2 848.95 2
 -7 -1 3 7382.67 806.589 6
 7 1 -2 12781.6 490.676 4
 7 1 -2 13191.2 523.921 4
 7 1 -2 13247.3 969.336 2
 -7 -1 2 12911.4 1068.84 6
 7 1 -1 5722.58 432.033 4
 7 1 -1 5553.53 638.516 2
 -7 -1 1 6185.29 735.508 6
 7 1 0 1223.14 233.073 4
 7 1 0 1199.63 313.882 2
 -7 -1 0 1376.36 353.594 6
 7 1 1 1502.94 356.332 2
 -7 -1 -1 1223.44 331.478 6
 -7 -1 -2 528.672 220.184 7
 7 1 2 824.007 264.524 2
 -7 -1 -3 1125.43 327.603 7
 -7 -1 -3 598.539 243.244 6
 7 1 3 1109.42 323.339 2
 -7 -1 -4 133.41 182.509 7
 -7 -1 -4 152.711 155.865 6
 7 1 4 79.2799 138.952 2
 -7 -1 -5 897.006 289.457 6
 -7 -2 12 158.727 157.276 6
 -7 -2 11 75.035 106.043 6
 -7 -2 10 99.8573 128.157 1
 -7 -2 10 118.734 132.132 6
 7 2 -9 17.9665 89.436 2
 -7 -2 9 125.607 148.754 6
 -7 -2 9 357.174 233.222 1
 7 2 -8 3106.73 533.737 2
 -7 -2 8 2533.75 510.682 6
 -7 -2 8 3118.85 581.553 1
 7 2 -7 182.502 184.416 2
 -7 -2 7 -123.381 177.458 6
 7 2 -6 3818.78 570.427 2
 -7 -2 6 3838.9 601.104 6
 7 2 -5 976.883 295.844 2
 -7 -2 5 1180.57 336.868 6
 7 2 -4 488.59 192.238 2
 -7 -2 4 1069.8 345.35 6
 7 2 -3 735.225 243.376 2
 -7 -2 3 252.31 220.16 6
 7 2 -2 13952.3 1050.02 2
 -7 -2 2 14193.3 1161.5 6
 7 2 -1 285.678 173.169 2
 -7 -2 1 215.125 189.935 6
 7 2 0 165.368 175.127 2
 -7 -2 0 529.588 247.232 6
 7 2 1 -28.2027 111.441 2
 -7 -2 -1 42.4394 86.4196 6
 -7 -2 -2 475.59 225.9 6
 7 2 2 1320.23 360.377 2
 -7 -2 -3 302.465 237.439 6
 7 2 3 488.56 233.797 2
 -7 -2 -4 1139.49 328.484 6
 -7 -3 12 1337.32 375.326 6
 -7 -3 11 320.903 204.06 6
 -7 -3 10 1081.08 399.436 1
 7 3 -10 463.851 243.768 2
 -7 -3 10 428.133 218.354 6
 -7 -3 9 1006.54 353.143 1
 7 3 -9 1554.27 405.773 2
 -7 -3 9 928.618 324.174 6
 7 3 -8 918.369 314.624 2
 -7 -3 8 491.703 234.595 6
 7 3 -7 372.55 190.327 2
 -7 -3 7 964.565 331.065 6
 7 3 -6 -17.1174 120.758 2
 -7 -3 6 268.862 197.24 6
 7 3 -5 418.673 195.917 2
 -7 -3 5 149.795 86.4778 6
 7 3 -4 1418.51 371.143 2
 -7 -3 4 2340.83 488.35 6
 7 3 -3 139.9 179.032 2
 -7 -3 3 -3.14518 154.753 6
 7 3 -2 1153.66 326.78 2
 -7 -3 2 1090.3 349.438 6
 7 3 -1 168.948 190.16 2
 -7 -3 1 -397.623 210.499 6
 7 3 0 130.965 128.335 2
 -7 -3 0 370.238 231.72 6
 7 3 1 261.079 191.419 2
 -7 -3 -1 757.388 317.923 6
 -7 -3 -2 1385.63 387.162 6
 7 3 2 890.059 298.213 2
 -7 -3 -3 665.617 297.851 6
 -7 -4 11 563.691 258.691 6
 -7 -4 10 132.922 141.975 6
 7 4 -9 26.4929 88.7876 2
 -7 -4 9 169.328 164.102 6
 7 4 -8 381.752 224.483 2
 -7 -4 8 -42.6374 143.138 6
 7 4 -7 1766.92 434.852 2
 -7 -4 7 1345.88 396.134 6
 7 4 -6 198.317 217.493 2
 -7 -4 6 -3.42504 133.447 6
 7 4 -5 49.5855 94.0234 2
 -7 -4 5 -31.9055 109.793 6
 7 4 -4 666.042 274.595 2
 -7 -4 4 452.358 234.98 6
 7 4 -3 16.072 95.3057 2
 -7 -4 3 -53.6518 101.159 6
 7 4 -2 78.4231 178.718 2
 -7 -4 2 294.541 227.136 6
 7 4 -1 1102.52 345.48 2
 -7 -4 1 813.058 322.27 6
 7 4 0 2047.51 460.826 2
 -7 -4 0 1566.33 431.566 6
 -7 -4 -1 1369.81 401.187 6
 -7 -4 -2 38.4625 108.223 6
 7 5 -6 22.4786 139.995 2
 -7 -5 6 38.7105 123.701 6
 7 5 -5 288.289 216.591 2
 -7 -5 5 24.9256 146.817 6
 7 5 -4 219.342 149.349 2
 -7 -5 4 -230.789 187.992 6
 7 5 -3 69.9171 155.21 2
 -7 -5 3 -183.75 173.839 6
 -8 9 6 979.21 325.303 5
 -8 9 5 1712.74 423.813 5
 8 -9 -4 -47.418 147.096 4
 -8 9 4 214.572 166.16 5
 8 -9 -3 155.023 119.627 4
 8 -9 -3 -46.4309 137.155 3
 8 -9 -2 1243.46 381.69 4
 8 -9 -2 1446.66 388.02 3
 -8 9 2 1653.82 425.327 5
 8 -9 -1 -56.0268 104.412 4
 8 -9 -1 -341.459 201.466 3
 -8 9 1 188.413 194.123 5
 8 -9 0 207.565 165.906 4
 8 -9 0 320.002 225.991 3
 -8 9 0 286.787 212.381 5
 8 -9 1 945.341 337.886 4
 8 -9 1 588.598 237.219 3
 -8 9 -1 1086.7 377.761 5
 8 -9 2 1046.97 345.018 4
 8 -9 2 1252.51 363.56 3
 -8 9 -2 1335.32 401.002 5
 8 -9 3 -51.3497 121.771 4
 8 -9 3 18.2016 106.596 3
 -8 8 7 6.72617 131.064 5
 8 -8 -6 3279.81 600.855 3
 8 -8 -6 3379.86 648.637 4
 -8 8 6 3671.42 589.943 5
 8 -8 -5 10.8474 141.483 3
 8 -8 -5 -124.194 152.776 4
 -8 8 5 148.702 165.831 5
 8 -8 -4 23.5813 115.629 4
 -8 8 4 147.282 195.984 5
 8 -8 -4 211.551 182.138 3
 8 -8 -3 160.217 186.288 4
 -8 8 3 182.34 178.38 5
 8 -8 -3 201.804 121.848 3
 8 -8 -2 159.766 172.078 4
 -8 8 2 161.996 170.983 5
 8 -8 -2 -56.0112 147.426 3
 8 -8 -1 260.655 170.514 4
 8 -8 -1 -57.5667 98.9456 3
 -8 8 1 236.129 168.06 5
 8 -8 0 429.677 222.269 4
 8 -8 0 271.794 158.072 3
 -8 8 0 292.804 201.496 5
 8 -8 1 106.73 172.334 4
 8 -8 1 -184.43 145.317 3
 -8 8 -1 151.847 193.14 5
 8 -8 2 1056.75 350.786 4
 8 -8 2 1798.49 414.258 3
 -8 8 -2 1472.13 407.758 5
 8 -8 3 1273.82 366.312 4
 8 -8 3 2591.5 528.024 3
 -8 8 -3 1777.7 425.068 5
 8 -8 4 522.233 242.067 4
 -8 8 -4 887.472 249.578 7
 8 -8 4 476.989 241.057 3
 -8 8 -4 421.041 245.945 5
 -8 8 -5 1051.36 289.192 7
 8 -8 5 1488.91 417.725 3
 -8 8 -6 809.748 264.12 7
 8 -7 -8 4440.82 734.979 4
 8 -7 -7 259.743 212.946 3
 8 -7 -7 342.693 227.172 4
 -8 7 7 363.365 189.259 5
 8 -7 -6 1306.71 378.067 3
 8 -7 -6 1102.04 369.701 4
 -8 7 6 1165.88 338.666 5
 8 -7 -5 253.795 154.948 3
 8 -7 -5 418.516 243.011 4
 -8 7 5 308.254 192.243 5
 8 -7 -4 59.822 184.367 4
 -8 7 4 136.348 145.905 5
 8 -7 -4 100.396 161.051 3
 8 -7 -3 82.1005 83.9674 4
 -8 7 3 -66.3294 131.229 5
 8 -7 -3 -16.0169 75.9556 3
 8 -7 -2 569.232 234.336 4
 -8 7 2 622.793 238.81 5
 8 -7 -2 1083.11 316.418 3
 8 -7 -1 3830.65 618.865 4
 8 -7 -1 3902.22 576.824 3
 -8 7 1 4091.32 619.045 5
 8 -7 0 -11.814 111.777 4
 8 -7 0 7.55672 138.025 3
 -8 7 0 222.836 210.753 5
 8 -7 1 305.847 199.053 4
 -8 7 -1 196.194 97.644 7
 8 -7 1 255.357 132.241 3
 -8 7 -1 347.456 229.169 5
 8 -7 2 603.744 233.24 4
 -8 7 -2 869.761 217.615 7
 8 -7 2 861.236 284.706 3
 -8 7 -2 1161.81 363.3 5
 -8 7 -3 611.981 190.731 7
 8 -7 3 649.038 253.338 3
 -8 7 -3 926.48 332.348 5
 -8 7 -4 1869.72 360.498 7
 8 -7 4 1887.93 415.708 3
 -8 7 -4 2912.6 570.411 5
 -8 7 -5 1403.77 334.133 7
 8 -7 5 1162.71 346.145 3
 -8 7 -6 131.338 173.381 7
 8 -7 6 247.164 191.445 3
 8 -6 -9 771.223 300.968 4
 8 -6 -8 -54.1821 149.918 3
 -8 6 8 14.7987 85.7518 1
 -8 6 8 170.899 96.6972 5
 -8 6 7 2479.29 421.71 1
 8 -6 -7 1659.63 420.017 3
 8 -6 -7 2276.04 475.828 4
 -8 6 7 2548.46 451.643 5
 8 -6 -6 278.28 188.732 3
 8 -6 -6 188.554 134.86 4
 -8 6 6 215.609 122.264 1
 -8 6 6 425.433 219.837 5
 8 -6 -5 4398.44 642.591 4
 8 -6 -5 4694 628.95 3
 -8 6 5 4436.36 486.507 1
 -8 6 5 5656.61 688.419 5
 8 -6 -4 5774.04 724.047 4
 8 -6 -4 6821.7 458.744 2
 8 -6 -4 5839.53 691.667 3
 -8 6 4 6332.11 740.583 5
 8 -6 -3 7509.22 806.263 4
 8 -6 -3 6923.62 416.221 2
 8 -6 -3 6090.37 687.68 3
 -8 6 3 7976.96 825.952 5
 8 -6 -2 879.002 283.586 4
 -8 6 2 1471.2 367.014 5
 8 -6 -2 1528.94 337.866 3
 8 -6 -1 -103.988 116.724 4
 8 -6 -1 37.5007 89.2056 3
 -8 6 1 245.861 185.243 5
 8 -6 0 34.7079 86.6162 4
 -8 6 0 43.7139 40.7932 7
 8 -6 0 293.737 177.342 3
 -8 6 0 202.085 159.475 5
 8 -6 1 89.3254 100.307 4
 -8 6 -1 106.765 113.754 7
 8 -6 1 222.698 132.004 3
 -8 6 -1 -57.0118 118.004 5
 8 -6 2 -137.219 155.33 4
 -8 6 -2 51.2602 105.363 7
 8 -6 2 -43.1029 77.893 3
 -8 6 -2 -37.4153 84.1613 5
 -8 6 -3 2250.69 370.465 7
 8 -6 3 2113.81 409.377 3
 -8 6 -4 381.615 182.157 7
 8 -6 4 279.119 166.735 3
 -8 6 -5 882.59 267.11 7
 8 -6 5 1352.85 355.036 3
 -8 6 -6 451.967 241.458 7
 8 -6 6 1014.03 330.091 3
 8 -5 -10 28.6358 133.364 4
 -8 5 10 157.847 151.094 1
 8 -5 -9 712.212 290.27 4
 -8 5 9 522.447 219.665 1
 8 -5 -8 -73.053 140.73 4
 -8 5 8 -37.4159 93.7853 1
 8 -5 -7 98.6511 157.651 3
 -8 5 7 96.114 94.5784 1
 8 -5 -7 122.064 138.183 4
 8 -5 -6 49.1835 67.4627 3
 8 -5 -6 114.542 160.258 4
 8 -5 -6 158.035 113.312 2
 -8 5 6 -196.833 121.702 1
 8 -5 -5 9862.62 670.218 2
 8 -5 -5 11265.6 960.756 4
 8 -5 -5 11464.8 924.565 3
 -8 5 5 10909.7 794.374 1
 -8 5 5 11357.5 947.613 5
 8 -5 -4 2687.96 334.991 2
 8 -5 -4 2818.05 470.386 4
 -8 5 4 3212.42 521.144 5
 8 -5 -4 3040.37 465.901 3
 8 -5 -3 6596.97 715.718 4
 8 -5 -3 7890.25 531.722 2
 8 -5 -3 7435.46 527.612 1
 8 -5 -3 8767.12 772.865 3
 -8 5 3 7216.12 778.74 5
 8 -5 -2 153.672 139.615 4
 8 -5 -2 205.933 95.8534 1
 8 -5 -2 88.1841 66.1635 2
 -8 5 2 -6.18226 140.435 5
 8 -5 -2 20.8697 100.289 3
 8 -5 -1 835.845 259.288 4
 8 -5 -1 710.566 153.202 2
 8 -5 -1 904.49 252.926 3
 -8 5 1 627.028 225.591 5
 8 -5 0 1149.05 293.895 4
 -8 5 0 1192.45 219.584 7
 8 -5 0 1484.05 222.676 2
 8 -5 0 1778.44 337.146 3
 8 -5 1 250.404 154.24 4
 -8 5 -1 418.151 145.769 7
 8 -5 1 704.659 224.275 3
 8 -5 1 224.071 104.828 2
 -8 5 -2 902.48 223.709 7
 8 -5 2 927.686 257.752 3
 8 -5 2 1282.35 232.358 2
 -8 5 -3 432.174 196.777 7
 8 -5 3 478.204 202.414 3
 8 -5 3 190.568 106.971 2
 8 -5 4 2236.02 351.671 2
 -8 5 -4 1353.46 333.224 7
 8 -5 4 1861.02 386.615 3
 -8 5 -5 692.321 231.804 7
 8 -5 5 629.063 252.268 3
 -8 5 -6 2267.07 441.272 7
 8 -5 6 2502.59 476.439 3
 8 -5 7 2369.69 489.527 3
 8 -4 -11 2562.73 539.889 4
 -8 4 11 1795.02 460.038 1
 8 -4 -10 1291.61 360.687 4
 -8 4 10 1143.51 346.723 1
 8 -4 -9 25.0588 67.4495 4
 -8 4 9 194.343 119.23 1
 -8 4 8 3667.33 560.853 1
 8 -4 -8 3987.17 584.679 4
 8 -4 -7 3523.82 524.424 3
 8 -4 -7 3165.37 500.965 4
 8 -4 -7 3017.3 435.8 2
 -8 4 7 4432.65 591.985 1
 8 -4 -6 8805.89 712.752 2
 8 -4 -6 9150.03 821.541 4
 -8 4 6 8860.96 795.909 1
 8 -4 -6 9834.05 833.414 3
 8 -4 -5 181.911 129.799 3
 8 -4 -5 304.039 139.599 1
 -8 4 5 -78.0848 137.629 1
 8 -4 -5 142.565 136.686 4
 8 -4 -5 25.569 60.808 2
 8 -4 -4 243.553 119.638 1
 8 -4 -4 442.263 194.697 4
 8 -4 -4 226.833 127.917 2
 8 -4 -4 447.205 172.053 3
 8 -4 -3 -11.0728 70.4785 4
 8 -4 -3 161.657 116.884 1
 8 -4 -3 36.6154 58.4091 2
 8 -4 -3 -9.048 71.9281 3
 8 -4 -2 4858.78 572.653 4
 8 -4 -2 4813.51 458.018 2
 8 -4 -2 4568.07 462.016 1
 8 -4 -2 5464.9 411.922 7
 8 -4 -2 4767.02 519.376 3
 8 -4 -1 35.185 72.9346 4
 8 -4 -1 15.1105 82.0521 7
 8 -4 -1 67.4642 80.4069 2
 8 -4 -1 77.7252 79.7205 3
 8 -4 -1 -13.6845 46.5864 1
 8 -4 0 3003.13 464.562 4
 8 -4 0 3454.33 392.5 2
 -8 4 0 3514.57 407.709 7
 8 -4 0 3544.16 407.695 1
 8 -4 0 3675.63 431.7 7
 8 -4 0 2776.56 393.536 3
 -8 4 -1 3.33373 79.7259 7
 8 -4 1 109.964 86.7814 2
 8 -4 1 137.715 125.861 3
 -8 4 -2 40.3333 115.915 7
 8 -4 2 97.892 101.309 3
 8 -4 2 70.57 107.121 2
 -8 4 -3 826.829 252.042 7
 8 -4 3 1428.15 315.814 3
 8 -4 3 1553.05 300.564 2
 -8 4 -4 2553.18 445.8 7
 8 -4 4 2796.47 460.46 3
 8 -4 4 2578.01 404.992 2
 8 -4 5 196.31 176.846 2
 -8 4 -5 118.3 131.244 7
 8 -4 5 241.417 163.598 3
 8 -4 6 129.702 127.888 2
 -8 4 -6 158.208 124.06 7
 8 -4 6 -168.844 181.931 3
 8 -4 7 2826.99 518.227 3
 -8 3 11 2048.51 489.005 1
 8 -3 -10 2398.88 451.661 4
 -8 3 10 2609.66 534.319 1
 -8 3 9 3824.28 614.238 1
 8 -3 -9 4965.41 631.701 4
 8 -3 -8 5513.51 631.681 4
 -8 3 8 4722.18 654.084 1
 -8 3 7 2094.9 426.881 1
 8 -3 -7 2037.03 380.849 3
 8 -3 -7 2059.45 374.138 4
 8 -3 -7 2280.27 392.839 2
 8 -3 -6 915.213 240.315 3
 -8 3 6 755.578 254.945 1
 8 -3 -6 549.805 187.539 4
 8 -3 -6 698.041 215.92 2
 8 -3 -5 -29.7373 67.3015 4
 8 -3 -5 232.974 139.522 2
 8 -3 -5 122.676 101.843 3
 8 -3 -4 109.564 102.131 4
 8 -3 -4 78.1875 77.1124 2
 8 -3 -4 21.8522 79.3631 1
 8 -3 -4 -70.1251 97.9408 3
 8 -3 -3 5033.63 543.599 4
 8 -3 -3 5672.85 548.783 2
 8 -3 -3 5034.19 528.505 1
 8 -3 -3 4526.94 386.141 7
 8 -3 -3 4974.56 489.006 3
 8 -3 -2 987.532 239.286 4
 8 -3 -2 1635.89 263.087 7
 8 -3 -2 1240.96 255.709 2
 8 -3 -2 1023.32 220.408 3
 8 -3 -2 1252.26 267.903 1
 8 -3 -1 4710.25 537.145 4
 8 -3 -1 4717.18 495.089 2
 8 -3 -1 4553.07 466.968 7
 8 -3 -1 4477.19 507.915 1
 8 -3 -1 4334.14 455.302 3
 8 -3 0 1371.74 303.073 4
 -8 3 0 1290.83 265.143 7
 8 -3 0 1042.72 246.891 7
 8 -3 0 605.555 196.496 1
 8 -3 0 620.143 187.163 2
 8 -3 0 833.036 205.621 3
 8 -3 1 205.116 106.549 1
 -8 3 -1 252.216 146.364 7
 8 -3 1 129.778 95.5434 3
 8 -3 1 373.871 170.111 2
 -8 3 -2 595.487 209.322 7
 8 -3 2 404.565 150.767 3
 8 -3 2 577.02 202.923 2
 -8 3 -3 172.901 133.054 7
 8 -3 3 66.0224 79.3805 3
 8 -3 3 104.348 101.341 2
 -8 3 -4 604.112 241.625 7
 8 -3 4 330.024 151.373 3
 8 -3 4 369.439 178.765 2
 -8 3 -5 388.017 205.976 7
 8 -3 5 258.633 181.98 3
 8 -3 5 298.589 186.88 2
 8 -3 6 -72.0346 135.071 2
 -8 2 11 51.746 162.836 1
 -8 2 10 1238.08 388.764 1
 -8 2 9 7.38657 97.0112 1
 8 -2 -8 158.149 126.323 2
 8 -2 -8 -43.5144 79.5309 4
 -8 2 8 132.828 135.866 1
 8 -2 -7 880.74 231.928 3
 8 -2 -7 792.752 221.826 4
 8 -2 -7 1068.29 284.633 2
 -8 2 7 680.374 253.997 1
 8 -2 -6 6720.52 684.915 2
 8 -2 -6 6624.27 570.947 4
 8 -2 -6 7280.74 615.882 3
 -8 2 6 6764.74 754.047 1
 8 -2 -5 797.192 198.904 4
 8 -2 -5 318.451 146.074 2
 8 -2 -5 898.878 213.857 3
 8 -2 -4 186.556 114.871 4
 8 -2 -4 -53.7882 95.7279 2
 8 -2 -4 44.7328 62.1573 7
 8 -2 -4 37.1266 64.1648 3
 8 -2 -3 10.8496 66.7375 4
 8 -2 -3 290.764 152.025 2
 8 -2 -3 12.3017 43.0781 7
 -8 2 3 129.401 144.121 6
 8 -2 -3 37.7434 45.0356 3
 8 -2 -2 12638.6 790.27 4
 8 -2 -2 12425.8 855.473 2
 8 -2 -2 13004.7 787.729 7
 8 -2 -2 13134 699.544 3
 8 -2 -1 7350.02 623.138 4
 8 -2 -1 7738.22 682.549 2
 8 -2 -1 6697.24 606.737 7
 8 -2 -1 7037.23 514.111 3
 8 -2 0 1597.72 330.815 2
 8 -2 0 1784.48 279.754 3
 8 -2 1 16814.9 1048.94 2
 -8 2 -1 16251.2 1034.63 7
 8 -2 1 16907.2 863.943 3
 8 -2 2 4593.74 563.436 2
 -8 2 -2 4876.74 604.2 7
 8 -2 2 4597.67 471.903 3
 -8 2 -3 2099.81 425.598 7
 8 -2 3 1398.67 284.591 3
 8 -2 3 1925.35 384.997 2
 8 -2 4 5166.53 649.67 2
 -8 2 -4 6571.82 765.323 7
 -8 2 -5 -175.376 200.014 7
 8 -2 5 266.234 201.994 2
 8 -2 6 53.006 145.253 2
 -8 1 10 303.094 213.395 1
 -8 1 9 4921.65 730.753 1
 8 -1 -8 4081.49 583.587 2
 -8 1 8 5211.58 721.01 1
 -8 1 8 4811.97 676.261 6
 8 -1 -7 2047.14 399.537 2
 8 -1 -7 3067.11 393.092 3
 -8 1 7 2143.28 454.415 1
 -8 1 7 1649.95 406.508 6
 8 -1 -6 947.625 184.656 4
 8 -1 -6 982.631 275.152 2
 -8 1 6 1118.54 336.429 6
 8 -1 -6 1150.49 224.261 3
 8 -1 -5 2529.73 291.171 4
 8 -1 -5 3189.4 486.845 2
 8 -1 -5 2779.96 317.086 3
 -8 1 5 2639.7 505.753 6
 8 -1 -4 4081.56 370.509 4
 8 -1 -4 4352.57 552.061 2
 8 -1 -4 4029.57 435.765 7
 8 -1 -4 4424.7 367.429 3
 -8 1 4 4417.48 644.803 6
 8 -1 -3 543.683 151.726 4
 8 -1 -3 325.616 162.562 7
 8 -1 -3 674.005 220.629 2
 -8 1 3 924.481 302.722 6
 8 -1 -3 517.669 120.379 3
 8 -1 -2 -54.1721 43.5698 4
 8 -1 -2 166.805 119.801 7
 8 -1 -2 -21.6151 107.737 2
 -8 1 2 259.071 178.399 6
 8 -1 -2 35.1243 49.7383 3
 8 -1 -1 234.687 103.634 4
 8 -1 -1 904.74 253.879 2
 -8 1 1 779.674 294.783 6
 8 -1 -1 365.765 99.0754 3
 8 -1 0 6534.37 681.861 2
 8 -1 0 6251.63 429.157 3
 -8 1 0 6911.56 806.642 6
 -8 1 -1 1267.73 303.308 7
 -8 1 -1 1839.66 437.449 6
 8 -1 1 1178.54 303.547 2
 -8 1 -2 1053.4 305.164 7
 8 -1 2 1158.33 305.537 2
 8 -1 3 17257.5 1209.15 2
 -8 1 -3 18904.5 1292.28 7
 -8 1 -4 3140.53 545.453 7
 8 -1 4 2866.44 514.244 2
 8 -1 5 4065.86 632.563 2
 -8 0 10 384.514 200.509 6
 -8 0 10 300.656 232.736 1
 8 0 -9 601.713 237.381 2
 -8 0 9 261.332 213.688 1
 -8 0 9 385.827 247.909 6
 8 0 -8 1464.84 382.994 2
 -8 0 8 940.044 333.618 1
 -8 0 8 1297.75 391.051 6
 8 0 -7 54.9307 93.1101 2
 -8 0 7 211.801 178.554 6
 8 0 -6 449.535 183.281 2
 -8 0 6 552.066 242.402 6
 8 0 -5 439.969 209.742 2
 -8 0 5 2.03771 102.164 6
 8 0 -4 4605.46 588.679 2
 -8 0 4 5160.33 717.546 6
 8 0 -3 175.844 149.099 2
 -8 0 3 400.915 224.238 6
 8 0 -2 91.3513 88.4429 4
 8 0 -2 218.282 138.674 2
 -8 0 2 110.959 132.218 6
 8 0 -1 880.736 195.237 4
 8 0 -1 1394.76 353.169 2
 -8 0 1 910.623 316.235 6
 8 0 0 723.968 230.436 2
 -8 0 0 847.926 293.686 6
 -8 0 -1 1629.41 403.471 6
 8 0 1 1664.36 376.91 2
 -8 0 -2 1884.05 414.888 7
 -8 0 -2 1201.14 380.743 6
 8 0 2 2129.16 432.631 2
 -8 0 -3 758.904 277.479 7
 -8 0 -3 1345.29 373.891 6
 8 0 3 1062.18 316.907 2
 8 0 4 883.382 293.845 2
 -8 -1 11 1535.74 401.588 6
 8 1 -10 2129.81 489.784 2
 -8 -1 10 1690.98 446.014 1
 -8 -1 10 2448.72 509.27 6
 8 1 -9 5.25681 137.018 2
 -8 -1 9 649.454 336.075 1
 -8 -1 9 479.748 247.516 6
 8 1 -8 1226.98 339.796 2
 -8 -1 8 1556.85 408.79 6
 8 1 -7 243.238 177.234 2
 -8 -1 7 391.544 208.907 6
 8 1 -6 900.992 301.12 2
 -8 -1 6 1063.23 335.471 6
 8 1 -5 635.702 240.131 2
 -8 -1 5 875.419 300.874 6
 8 1 -4 6851.65 760.862 2
 -8 -1 4 5169.58 726.37 6
 8 1 -3 4755.39 635.222 2
 -8 -1 3 4747.99 704.056 6
 8 1 -2 509.551 222.2 2
 -8 -1 2 353.814 195.498 6
 8 1 -1 14.2341 110.291 2
 -8 -1 1 6.49219 153.726 6
 8 1 0 -83.5822 150.141 2
 -8 -1 0 183.643 187.537 6
 -8 -1 -1 -100.064 156.733 6
 8 1 1 192.212 158.24 2
 -8 -1 -2 94.3996 154.404 6
 8 1 2 -112.385 125.794 2
 -8 -1 -3 382.127 218.529 6
 -8 -1 -4 276.77 164.719 6
 -8 -2 11 809.329 283.389 6
 -8 -2 10 3871.05 654.169 6
 8 2 -9 105.632 113.024 2
 -8 -2 9 258.862 216.083 6
 8 2 -8 15.0595 131.148 2
 -8 -2 8 66.0211 165.204 6
 8 2 -7 1805.92 435.285 2
 -8 -2 7 2262.04 513.842 6
 8 2 -6 17962.2 1311.59 2
 -8 -2 6 16955.4 1378.76 6
 8 2 -5 14413.4 1155.58 2
 -8 -2 5 13875.3 1230.78 6
 8 2 -4 573.151 240.106 2
 -8 -2 4 1301.09 389.417 6
 8 2 -3 3257.32 539.562 2
 -8 -2 3 3546.01 625.504 6
 8 2 -2 881.715 303.041 2
 -8 -2 2 426.621 204.993 6
 8 2 -1 373.988 184.385 2
 -8 -2 1 335.517 212.883 6
 8 2 0 1902.96 436.776 2
 -8 -2 0 1861.19 460.256 6
 -8 -2 -1 1037.05 347.527 6
 8 2 1 330.993 213.603 2
 -8 -2 -2 138.196 124.645 6
 -8 -2 -3 280.42 175.678 6
 -8 -3 8 236.242 174.379 6
 8 3 -7 55.71 160.88 2
 -8 -3 7 569.837 284.811 6
 8 3 -6 101.622 143.477 2
 -8 -3 6 310.043 200.929 6
 8 3 -5 1259.01 381.328 2
 -8 -3 5 721.422 302.45 6
 8 3 -4 7435.55 872.272 2
 -8 -3 4 5823.82 831.042 6
 8 3 -3 -3.1712 126.81 2
 -8 -3 3 -348.641 212.053 6
 8 3 -2 523.042 228.875 2
 -8 -3 2 1821.66 505.727 6
 -8 -3 1 898.582 362.078 6
 -9 8 6 144.561 118.582 5
 9 -8 -5 1393.68 419.375 4
 -9 8 5 458.507 254.777 5
 9 -8 -4 3269.21 621.457 4
 -9 8 4 3296.96 596.305 5
 9 -8 -4 2343.01 492.791 3
 -9 8 3 882.997 324.098 5
 9 -8 -3 952.653 317.375 3
 9 -8 -2 1500.91 420.342 4
 9 -8 -2 2415.52 498.822 3
 -9 8 2 2160.2 491.809 5
 9 -8 -1 298.179 190.979 4
 9 -8 -1 671.356 262.882 3
 -9 8 1 642.448 282.503 5
 9 -8 0 509.53 272.399 4
 9 -8 0 44.8794 131.9 3
 9 -8 1 301.35 202.14 4
 9 -8 1 396.853 219.502 3
 9 -8 2 3073.06 604.06 4
 9 -8 2 3728.89 600.034 3
 9 -8 3 2617.08 508.865 3
 9 -7 -7 695.407 322.637 4
 -9 7 7 533.922 227.083 5
 9 -7 -6 3456.7 603.135 3
 9 -7 -6 3712.96 653.581 4
 -9 7 6 3606.99 607.859 5
 9 -7 -5 201.25 153.456 4
 -9 7 5 75.0675 149.438 5
 9 -7 -5 218.816 134.034 3
 9 -7 -4 1242.69 377.489 4
 -9 7 4 1113.98 342.868 5
 9 -7 -4 1327.5 364.603 3
 9 -7 -3 1591.11 400.508 4
 -9 7 3 1557.03 411.515 5
 9 -7 -3 1435.58 361.245 3
 9 -7 -2 862.025 325.24 4
 9 -7 -2 1533.42 371.682 3
 -9 7 2 1577.41 414.449 5
 9 -7 -1 764.951 292.343 4
 9 -7 -1 102.647 88.767 3
 -9 7 1 476.965 246.706 5
 9 -7 0 377.719 189.294 4
 9 -7 0 651.108 249.715 3
 -9 7 0 681.795 298.485 5
 9 -7 1 231.101 172.615 4
 9 -7 1 275.754 175.26 3
 -9 7 -1 281.033 218.433 5
 9 -7 2 776.906 274.137 4
 9 -7 2 682.819 285.303 3
 9 -7 3 1767.88 464.386 4
 9 -7 3 796.623 275.154 3
 9 -7 4 551.556 242.713 3
 9 -6 -8 1524.91 413.903 3
 9 -6 -8 488.771 281.349 4
 9 -6 -7 347.193 205.927 3
 9 -6 -7 496.284 264.036 4
 9 -6 -6 3553.21 576.813 3
 9 -6 -6 4412.11 666.014 4
 9 -6 -5 162.126 102.03 4
 9 -6 -5 430.605 209.592 3
 9 -6 -4 3670.42 577.342 4
 9 -6 -4 2470.25 463.302 3
 9 -6 -3 184.795 129.457 4
 9 -6 -3 114.569 84.6198 3
 9 -6 -2 1552.28 405.533 4
 9 -6 -2 1791 370.47 3
 9 -6 -1 252.487 159.914 4
 9 -6 -1 614.562 223.865 3
 9 -6 0 868.085 307.913 4
 9 -6 0 1367.61 323.176 3
 9 -6 1 2005.1 445.764 4
 9 -6 1 946.403 286.366 3
 9 -6 2 1604.58 415.556 4
 9 -6 2 1521.38 362.127 3
 9 -6 3 211.232 132.386 3
 -9 6 -4 1436.4 356.002 7
 9 -6 4 1117.4 317.344 3
 -9 6 -5 1258.59 337.462 7
 9 -6 5 534.833 247.059 3
 9 -5 -9 710.774 274.658 3
 9 -5 -8 379.653 208.299 3
 9 -5 -8 1307.44 369.874 4
 9 -5 -7 4523.06 638.537 3
 9 -5 -7 4297.52 631.659 4
 9 -5 -6 4032.56 599.222 4
 9 -5 -6 5843.49 692.581 3
 9 -5 -5 663.554 261.311 4
 9 -5 -5 615.57 244.671 3
 9 -5 -4 204.112 135.239 4
 9 -5 -4 -27.5554 106.751 3
 9 -5 -3 570.649 244.694 4
 9 -5 -3 488.014 188.864 3
 9 -5 -2 18.0787 105.343 4
 9 -5 -2 214.088 134.087 3
 9 -5 -1 277.46 197.597 4
 9 -5 -1 54.9051 78.1434 3
 9 -5 0 62.6379 102.178 4
 9 -5 0 1.42116 84.9002 3
 9 -5 1 1532.25 378.655 4
 -9 5 -1 1918.89 332.411 7
 9 -5 1 1321.08 310.247 3
 -9 5 -2 392.721 186.795 7
 9 -5 2 693.41 228.862 3
 -9 5 -3 425.702 225.749 7
 9 -5 3 188.433 107.011 3
 -9 5 -4 2817.42 494.774 7
 9 -5 4 1465.32 353.637 3
 -9 5 -5 5300.86 711.639 7
 9 -5 5 4863.59 658.008 3
 9 -4 -9 483.001 245.01 3
 9 -4 -9 667.8 238.002 2
 -9 4 9 321.163 175.317 1
 9 -4 -8 137.522 143.592 3
 9 -4 -8 9.49452 49.6871 2
 9 -4 -7 3974.14 556.102 3
 9 -4 -7 4859.7 580.732 2
 9 -4 -7 4713.58 616.858 4
 -9 4 7 4741.7 638.517 1
 9 -4 -6 59.7043 111.957 4
 9 -4 -6 9.38234 114.479 2
 9 -4 -6 192.424 139.554 3
 9 -4 -5 666.013 223.342 4
 9 -4 -5 753.684 215.13 2
 9 -4 -5 733.204 222.193 3
 9 -4 -4 242.238 147.598 4
 9 -4 -4 400.305 169.376 2
 9 -4 -4 258.781 123.271 3
 9 -4 -3 110.839 102.779 4
 9 -4 -3 311.944 123.506 2
 9 -4 -3 369.544 153.247 3
 9 -4 -2 123.546 106.744 4
 9 -4 -2 177.939 108.32 2
 9 -4 -2 433.522 176.671 3
 9 -4 -1 2044.92 402.974 4
 9 -4 -1 1625.8 289.758 2
 9 -4 -1 1966.94 339.545 3
 9 -4 0 -25.1929 102.977 4
 9 -4 0 345.22 143.826 2
 9 -4 0 178.895 126.39 3
 9 -4 1 1410.1 338.285 4
 -9 4 -1 2821.6 425.857 7
 9 -4 1 3156.2 434.785 3
 9 -4 1 2564.49 381.86 2
 -9 4 -2 372.323 195.115 7
 9 -4 2 123.659 125.249 3
 9 -4 2 194.653 137.969 2
 -9 4 -3 19.3499 83.2032 7
 9 -4 3 132.94 103.791 3
 -9 4 -4 261.93 132.908 7
 -9 3 10 2021.89 497.05 1
 9 -3 -9 256.974 122.683 3
 -9 3 9 355.513 200.052 1
 9 -3 -9 516.445 233.649 2
 9 -3 -8 54.3188 75.8319 3
 9 -3 -8 169.254 118.029 2
 -9 3 8 395.229 228.41 1
 9 -3 -7 67.4588 69.9756 3
 9 -3 -7 28.5639 62.9886 2
 -9 3 7 -22.0991 104.016 1
 9 -3 -6 207.652 147.921 2
 9 -3 -6 196.589 113.729 3
 9 -3 -5 -50.6219 71.0146 4
 9 -3 -5 76.5586 119.184 2
 9 -3 -5 76.3615 101.814 3
 9 -3 -4 -10.1403 54.6801 4
 9 -3 -4 158.279 119.207 2
 9 -3 -4 275.652 127.476 3
 9 -3 -3 1900.67 347.69 4
 9 -3 -3 1846.98 343.077 2
 9 -3 -3 1532.94 272.361 3
 9 -3 -2 548.676 196.981 4
 9 -3 -2 166.454 123.103 2
 9 -3 -2 264.895 82.1629 3
 9 -3 -1 286.621 143.445 4
 9 -3 -1 388.272 164.499 2
 9 -3 -1 276.921 125.903 3
 9 -3 0 398.739 180.407 4
 9 -3 0 311.89 156.129 2
 9 -3 0 460.086 150.008 3
 -9 3 -1 94.7985 114.636 7
 9 -3 1 23.6531 74.2768 2
 -9 3 -2 624.548 220.073 7
 9 -3 2 891.572 254.943 2
 -9 3 -3 1126.54 316.946 7
 9 -3 3 843.81 266.405 2
 -9 3 -4 798.026 308.142 7
 9 -3 4 735.37 253.975 2
 -9 2 10 460.064 264.14 1
 9 -2 -10 884.202 307.702 2
 9 -2 -9 350.334 206.408 2
 -9 2 9 488.095 225.724 1
 9 -2 -8 3275.07 541.009 2
 -9 2 8 2813.31 550.074 1
 9 -2 -7 5730.45 686.225 2
 9 -2 -6 1162.33 299.419 2
 9 -2 -5 85.7643 102.714 2
 9 -2 -4 880.137 245.217 2
 9 -2 -3 -42.5715 71.0708 2
 9 -2 -2 265.242 154.802 2
 9 -2 -1 48.7011 57.6514 4
 9 -2 -1 21.5594 90.0529 2
 9 -2 0 356.392 172.671 4
 9 -2 0 221.461 135.414 2
 9 -2 1 958.889 280.197 2
 -9 2 -2 144.327 160.204 7
 9 -2 2 -46.4012 85.4041 2
 -9 2 -3 984.536 307.78 7
 9 -2 3 945.641 273.307 2
 9 -2 4 1126.52 328.757 2
 9 -1 -10 389.681 230.166 2
 9 -1 -9 134.615 179.325 2
 -9 1 9 592.706 278.016 1
 9 -1 -8 1679.49 400.074 2
 9 -1 -7 498.331 185.729 2
 -9 1 7 698.819 306.954 6
 9 -1 -6 1900.95 411.311 2
 -9 1 6 979.606 332.966 6
 9 -1 -5 9848.52 900.359 2
 -9 1 5 11324.4 1113.92 6
 9 -1 -4 171.353 165.471 2
 -9 1 4 462.803 271.369 6
 9 -1 -3 351.772 166.76 2
 -9 1 3 864.485 323.607 6
 9 -1 -2 619.554 235.543 2
 -9 1 2 990.86 356.608 6
 9 -1 -1 359.806 183.772 2
 -9 1 1 978.222 331.022 6
 -9 1 0 -77.0626 132.482 6
 9 -1 0 73.4779 100.65 2
 9 -1 1 248.911 210.209 2
 9 -1 2 5557.13 718.695 2
 9 -1 3 2099.66 457.129 2
 9 0 -9 845.456 306.188 2
 9 0 -8 938.439 337.521 2
 -9 0 8 731.052 297.903 6
 9 0 -7 405.749 204.535 2
 -9 0 7 1106.29 377.046 6
 9 0 -6 23.1082 160.854 2
 -9 0 6 114.656 150.723 6
 9 0 -5 1393.39 359.112 2
 -9 0 5 830.736 341.664 6
 9 0 -4 -86.39 127.417 2
 -9 0 4 127.833 132.722 6
 9 0 -3 2058.73 431.78 2
 -9 0 3 2258.11 501.442 6
 9 0 -2 9.20381 105.705 2
 -9 0 2 167.394 183.804 6
 9 0 -1 1822.46 411.369 2
 -9 0 1 1294.75 389.417 6
 -9 0 0 222.05 232.696 6
 9 0 0 -95.7078 111.246 2
 9 0 1 5513.52 725.166 2
 -9 0 -1 6025.81 829.595 6
 9 1 -8 3141.85 587.69 2
 9 1 -7 41.0735 115.003 2
 9 1 -6 6527.43 809.68 2
 9 1 -5 156.277 154.961 2
 9 1 -4 -30.2833 108.756 2
 9 1 -3 174.503 158.111 2
 9 1 -2 276.882 183.853 2
 9 1 -1 532.854 255.944 2
 10 -7 -5 -196.397 173.646 4
 10 -7 -5 211.104 172.538 3
 10 -7 -4 3097.45 592.554 4
 10 -7 -4 2162.15 457.279 3
 10 -7 -3 1784.74 435.972 4
 10 -7 -3 2279.31 461.858 3
 10 -7 -2 303.843 213.535 4
 10 -7 -2 45.2422 74.1307 3
 10 -7 -1 2009.46 477.698 4
 10 -7 -1 1208.77 348.905 3
 10 -7 0 188.751 171.566 4
 10 -7 0 123.994 165.516 3
 10 -7 1 294.614 207.843 4
 10 -7 1 28.0513 81.7131 3
 10 -7 2 454.683 234.637 3
 10 -6 -7 3039.2 552.738 3
 10 -6 -6 326.411 190.717 3
 10 -6 -5 2921.73 542.706 4
 10 -6 -5 2546.94 485.477 3
 10 -6 -4 1827.24 434.348 4
 10 -6 -4 1769.62 397.887 3
 10 -6 -3 371.396 187.203 4
 10 -6 -3 635.024 245.372 3
 10 -6 -2 806.072 294.957 4
 10 -6 -2 2243.91 426.148 3
 10 -6 -1 1498.13 395.729 4
 10 -6 -1 1922.9 401.589 3
 10 -6 0 1092.46 350.537 4
 10 -6 0 1145.72 315.943 3
 10 -6 1 265.368 191.72 4
 10 -6 1 577.782 235.238 3
 10 -6 2 755.138 298.686 4
 10 -5 -7 2320.83 457.073 3
 10 -5 -6 758.166 261.439 3
 10 -5 -5 1439.86 316.507 3
 10 -5 -4 1684.47 353.568 3
 10 -5 -3 350.829 193.023 4
 10 -5 -3 492.116 236.691 3
 10 -5 -2 230.19 153.575 4
 10 -5 -1 215.29 161.213 4
 10 -5 0 215.882 148.096 4
 10 -5 1 302.653 191.282 4
 10 -5 2 4007.9 644.839 4
 10 -3 -6 38.1558 100.965 2
 10 -3 -5 5418.66 641.961 2
 10 -3 -4 869.637 256.975 2
 10 -3 -3 2676.36 442.591 2
 10 -3 -2 240.837 154.189 2
 10 -2 -8 228.861 152.535 2
 10 -2 -7 492.207 261.901 2
 10 -2 -6 -92.295 139.168 2
 10 -2 -5 -121.181 103.995 2
 10 -2 -4 490.255 222.057 2
 10 -2 -3 1767.74 384.06 2
 10 -2 -2 2120.7 415.576 2
 10 -2 -1 2379.23 456.837 2
 10 -2 0 612.159 225.781 2
 10 -1 -7 222 161.621 2
 10 -1 -6 2444.9 475.932 2
 10 -1 -5 -181.271 147.658 2
 10 -1 -4 281.862 183.648 2
 10 -1 -3 2264.93 456.888 2
 10 -1 -2 542.022 243.701 2
 10 -1 -1 -33.2966 124.306 2
 10 -1 0 456.959 234.801 2
 10 0 -5 860.917 312.64 2
 10 0 -4 19.0097 107.933 2

_iucr_refine_fcf_details
;
data_sc16012
_computing_structure_refinement   'olex2.refine 1.5-beta (Bourhis et al., 2015)'
_shelx_refln_list_code            4
loop_
  _space_group_symop_id
  _space_group_symop_operation_xyz
  1  x,y,z
  2  -x,-y,-z

_space_group_crystal_system       triclinic
_space_group_IT_number            2
_space_group_name_H-M_alt         'P -1'
_space_group_name_Hall            '-P 1'
_symmetry_space_group_name_H-M    'P -1'
_symmetry_space_group_name_Hall   '-P 1'
_symmetry_Int_Tables_number       2
_cell_length_a                    7.7752(4)
_cell_length_b                    9.3986(5)
_cell_length_c                    10.6511(7)
_cell_angle_alpha                 101.841(5)
_cell_angle_beta                  102.717(5)
_cell_angle_gamma                 108.474(5)
_cell_volume                      687.59(8)
loop_
  _refln_index_h
  _refln_index_k
  _refln_index_l
  _refln_F_squared_calc
  _refln_F_squared_meas
  _refln_F_squared_sigma
  _refln_F_squared_weight
  _refln_observed_status
-10 0 4 7.093 0.408 2.317 70.759 o
-10 0 5 15.116 18.483 6.712 8.458 o
-10 1 1 0.458 -0.715 2.669 53.629 o
-10 1 2 11.326 11.637 5.232 13.917 o
-10 1 3 48.636 48.626 9.809 3.950 o
-10 1 4 2.842 6.051 3.943 24.539 o
-10 1 5 0.105 -3.892 3.170 38.015 o
-10 1 6 40.525 52.490 10.218 3.644 o
-10 1 7 3.648 4.766 3.470 31.668 o
-10 2 1 58.980 51.080 9.808 3.946 o
-10 2 2 34.876 45.529 8.922 4.778 o
-10 2 3 42.615 37.952 8.245 5.587 o
-10 2 4 15.070 10.525 4.767 16.740 o
-10 2 5 0.088 -2.602 2.233 76.636 o
-10 2 6 0.454 -1.981 2.988 42.788 o
-10 2 7 13.268 10.567 5.623 12.052 o
-10 2 8 0.020 4.913 3.275 35.593 o
-10 3 2 2.167 5.171 3.310 34.804 o
-10 3 3 40.787 57.459 9.502 4.209 o
-10 3 4 20.295 18.670 5.517 12.490 o
-10 3 5 99.154 116.333 13.782 1.994 o
-10 3 6 0.006 0.819 2.168 81.283 o
-10 5 1 5.415 4.622 3.461 31.808 o
-10 5 2 13.393 4.942 3.297 34.917 o
-10 5 3 6.304 8.894 3.212 36.880 o
-10 5 4 29.644 36.164 7.591 6.598 o
-10 5 5 26.410 30.912 6.795 8.232 o
-10 5 6 24.834 16.277 5.613 12.061 o
-10 5 7 36.155 49.826 9.813 3.951 o
-10 6 1 38.028 37.223 6.052 10.332 o
-10 6 2 29.561 34.237 15.434 1.602 o
-10 6 3 10.652 10.423 3.195 37.162 o
-10 6 4 28.775 38.566 6.299 9.561 o
-10 6 5 55.939 58.532 7.768 6.264 o
-10 6 6 8.192 7.008 4.095 22.721 o
-10 6 7 56.309 65.249 11.867 2.700 o
-10 7 1 29.986 34.031 8.595 5.152 o
-10 7 2 0.821 2.402 2.776 49.528 o
-10 7 3 39.404 43.968 6.806 8.176 o
-10 7 4 50.770 55.664 10.040 3.769 o
-10 7 5 0.008 0.172 4.374 19.965 o
-9 -1 1 10.817 11.440 5.495 12.622 o
-9 -1 2 5.220 5.944 3.947 24.468 o
-9 -1 3 3.773 3.746 3.394 33.091 o
-9 -1 4 1.196 -0.650 2.335 70.019 o
-9 -1 5 2.580 3.355 3.327 34.465 o
-9 -1 6 114.595 140.138 17.383 1.255 o
-9 -1 7 3.416 0.882 2.469 62.516 o
-9 -1 8 68.812 67.453 12.617 2.387 o
-9 0 1 29.371 34.117 6.071 10.289 o
-9 0 2 1.379 1.438 1.967 98.511 o
-9 0 3 45.647 46.119 7.025 7.670 o
-9 0 4 1.154 0.398 2.300 72.176 o
-9 0 5 29.296 24.499 6.040 10.407 o
-9 0 6 4.378 1.511 2.361 68.271 o
-9 0 7 11.532 14.000 7.520 6.746 o
-9 0 8 16.133 17.782 4.795 16.528 o
-9 0 9 14.728 18.151 6.574 8.818 o
-9 1 1 8.523 12.464 6.638 8.657 o
-9 1 2 13.546 16.472 4.220 21.335 o
-9 1 3 11.569 11.296 5.504 12.580 o
-9 1 4 4.339 6.049 3.129 38.913 o
-9 1 5 201.322 225.031 15.843 1.489 o
-9 1 6 31.034 32.009 9.890 3.895 o
-9 1 7 5.889 12.321 3.412 32.681 o
-9 1 8 23.526 36.057 8.589 5.162 o
-9 1 9 7.890 6.746 4.917 15.768 o
-9 1 10 9.398 8.366 4.941 15.608 o
-9 2 1 2.351 0.818 1.042 348.174 o
-9 2 2 8.464 5.694 3.323 34.439 o
-9 2 3 0.473 -0.914 1.526 163.973 o
-9 2 4 23.879 18.896 5.265 13.698 o
-9 2 5 6.261 1.841 2.205 78.096 o
-9 2 6 22.717 24.954 6.428 9.204 o
-9 2 7 102.414 123.027 14.733 1.746 o
-9 2 8 66.467 65.814 8.281 5.506 o
-9 2 9 2.809 8.934 3.270 35.624 o
-9 2 10 6.213 14.083 4.553 18.379 o
-9 3 1 5.072 6.707 1.761 121.840 o
-9 3 2 7.147 6.211 2.058 89.331 o
-9 3 3 29.330 37.326 3.904 24.617 o
-9 3 4 2.977 2.055 1.763 122.337 o
-9 3 5 0.836 0.452 1.123 301.707 o
-9 3 6 0.000 4.324 1.936 101.739 o
-9 3 7 0.795 0.650 0.917 452.507 o
-9 3 8 3.198 3.200 1.827 113.759 o
-9 3 9 4.082 7.492 2.049 90.276 o
-9 3 10 57.173 43.408 10.671 3.338 o
-9 4 1 36.370 39.765 4.152 21.723 o
-9 4 2 3.228 4.649 1.764 121.904 o
-9 4 3 7.937 5.303 1.638 140.127 o
-9 4 4 5.177 6.303 1.773 120.177 o
-9 4 5 13.414 15.467 2.729 50.642 o
-9 4 6 3.271 1.724 1.491 170.687 o
-9 4 7 92.782 98.236 6.392 9.034 o
-9 4 8 2.091 0.910 1.374 201.228 o
-9 4 9 9.350 10.145 2.626 54.904 o
-9 5 1 7.815 2.533 2.389 66.499 o
-9 5 2 2.253 2.240 2.104 86.041 o
-9 5 3 11.186 11.250 3.210 36.811 o
-9 5 4 0.276 1.602 2.487 61.735 o
-9 5 5 12.340 13.714 3.834 25.830 o
-9 5 6 128.558 106.805 19.439 1.005 o
-9 5 7 95.037 94.720 9.641 4.048 o
-9 5 8 14.447 16.096 9.959 3.848 o
-9 5 9 6.410 15.260 5.897 10.968 o
-9 6 1 9.532 8.660 3.887 25.189 o
-9 6 2 35.258 36.300 5.872 10.975 o
-9 6 3 0.932 3.056 1.521 164.539 o
-9 6 4 54.246 65.633 12.883 2.293 o
-9 6 5 8.256 5.368 2.882 45.742 o
-9 6 6 83.760 85.176 9.361 4.302 o
-9 6 7 3.610 8.856 3.486 31.350 o
-9 6 8 18.922 20.614 11.123 3.085 o
-9 7 1 6.994 6.537 4.224 21.359 o
-9 7 2 27.870 28.709 4.613 17.757 o
-9 7 3 22.070 32.717 4.825 16.267 o
-9 7 4 25.727 26.395 4.472 18.901 o
-9 7 5 1.191 3.580 1.796 118.029 o
-9 7 6 80.941 77.049 7.689 6.346 o
-9 7 7 10.643 12.895 3.987 23.921 o
-9 8 1 5.878 10.904 2.910 44.851 o
-9 8 2 35.052 43.907 5.777 11.328 o
-9 8 3 22.018 19.713 4.868 16.009 o
-9 8 4 51.248 63.383 6.958 7.791 o
-9 8 5 19.968 17.920 10.039 3.786 o
-9 8 6 3.788 3.104 2.546 58.752 o
-8 -3 1 17.762 19.292 7.773 6.308 o
-8 -3 2 15.750 21.045 13.940 1.965 o
-8 -3 3 0.315 -2.844 3.708 27.777 o
-8 -3 4 138.978 143.606 17.301 1.265 o
-8 -3 5 15.937 20.867 5.771 11.428 o
-8 -3 6 6.346 4.046 2.507 60.464 o
-8 -3 7 0.004 5.180 5.519 12.539 o
-8 -3 8 1.290 5.072 3.744 27.229 o
-8 -2 1 7.944 7.646 2.992 42.432 o
-8 -2 2 17.284 13.101 4.885 15.932 o
-8 -2 3 61.648 72.705 8.771 4.915 o
-8 -2 4 13.888 18.668 7.814 6.246 o
-8 -2 5 285.369 304.139 18.087 1.133 o
-8 -2 6 367.011 375.673 20.402 0.884 o
-8 -2 7 37.889 43.407 7.131 7.458 o
-8 -2 8 0.326 0.807 2.205 78.516 o
-8 -2 9 2.286 3.398 2.150 82.359 o
-8 -2 10 73.092 83.108 14.044 1.927 o
-8 -2 11 20.134 17.375 6.084 10.281 o
-8 -1 1 0.413 0.236 1.924 103.159 o
-8 -1 2 15.962 9.161 3.151 38.108 o
-8 -1 3 108.566 102.022 10.126 3.664 o
-8 -1 4 123.691 130.743 18.056 1.164 o
-8 -1 5 14.322 15.932 4.029 23.379 o
-8 -1 6 24.209 21.039 4.811 16.376 o
-8 -1 7 4.970 6.684 2.902 45.196 o
-8 -1 8 28.919 29.650 5.610 12.044 o
-8 -1 9 0.383 5.863 4.306 20.595 o
-8 -1 10 43.965 45.149 5.943 10.683 o
-8 -1 11 26.076 32.971 8.622 5.123 o
-8 0 1 20.296 21.867 3.227 36.123 o
-8 0 2 0.450 2.837 1.394 195.761 o
-8 0 3 4.712 5.705 2.666 53.537 o
-8 0 4 108.419 103.996 9.771 3.930 o
-8 0 5 7.501 3.123 4.701 17.258 o
-8 0 6 8.969 10.599 3.139 38.537 o
-8 0 7 4.103 2.334 1.772 120.800 o
-8 0 8 11.413 26.651 4.542 18.411 o
-8 0 9 5.162 8.826 2.871 46.125 o
-8 0 10 6.931 7.422 3.261 35.768 o
-8 1 1 5.885 9.748 3.359 33.725 o
-8 1 2 0.049 0.682 1.084 324.600 o
-8 1 3 12.465 11.819 1.636 138.415 o
-8 1 4 91.062 91.102 4.240 19.780 o
-8 1 5 58.451 58.784 3.928 23.725 o
-8 1 6 22.491 22.325 2.543 57.494 o
-8 1 7 48.072 50.944 6.112 10.086 o
-8 1 8 101.986 100.175 8.088 5.701 o
-8 1 9 105.222 105.663 15.689 1.542 o
-8 1 10 7.761 6.507 4.581 18.162 o
-8 2 1 161.244 154.123 6.409 8.587 o
-8 2 2 289.483 275.722 8.342 4.817 o
-8 2 3 0.004 1.190 0.890 480.617 o
-8 2 4 0.144 0.997 0.819 567.077 o
-8 2 5 14.999 14.328 3.594 29.338 o
-8 2 6 141.268 147.328 6.931 7.506 o
-8 2 7 15.389 18.419 2.628 54.395 o
-8 2 8 0.002 1.297 1.387 198.357 o
-8 2 9 1.178 0.159 2.083 87.976 o
-8 2 10 13.683 26.580 8.346 5.474 o
-8 2 11 0.007 1.111 3.496 31.254 o
-8 3 1 100.043 97.712 4.704 16.142 o
-8 3 2 24.566 26.768 2.375 65.351 o
-8 3 3 108.806 107.135 4.666 16.224 o
-8 3 4 1.254 0.776 0.935 433.755 o
-8 3 5 1.537 1.640 1.564 155.679 o
-8 3 6 12.377 15.627 2.362 67.320 o
-8 3 7 44.026 45.523 4.210 21.024 o
-8 3 8 102.978 110.825 9.755 3.944 o
-8 3 9 92.890 95.605 12.249 2.522 o
-8 3 10 54.162 53.481 7.405 6.892 o
-8 3 11 32.044 43.980 10.498 3.456 o
-8 4 1 0.231 0.649 0.645 914.864 o
-8 4 2 105.285 106.408 4.567 16.931 o
-8 4 3 0.001 0.690 0.778 629.351 o
-8 4 4 6.664 6.870 1.553 155.698 o
-8 4 5 1.206 2.094 1.253 242.101 o
-8 4 6 193.705 196.324 8.441 5.018 o
-8 4 7 75.909 75.226 5.497 12.241 o
-8 4 8 70.828 82.168 8.689 4.995 o
-8 4 9 4.546 1.851 1.817 114.936 o
-8 4 10 22.298 26.174 5.366 13.180 o
-8 4 11 44.108 46.926 8.241 5.588 o
-8 5 1 18.601 16.231 2.229 74.902 o
-8 5 2 2.294 2.046 0.925 439.884 o
-8 5 3 169.185 163.929 6.536 8.222 o
-8 5 4 58.965 62.102 4.607 17.430 o
-8 5 5 222.708 232.687 8.013 5.412 o
-8 5 6 1.228 0.688 1.408 192.021 o
-8 5 7 0.057 2.245 1.502 169.085 o
-8 5 8 0.113 -1.109 1.676 136.067 o
-8 5 9 11.986 12.971 3.761 26.855 o
-8 5 10 3.610 1.915 2.147 82.587 o
-8 6 1 2.172 0.731 1.788 119.151 o
-8 6 2 21.031 28.114 4.107 22.401 o
-8 6 3 146.194 151.000 7.661 6.192 o
-8 6 4 134.295 137.130 6.603 8.272 o
-8 6 5 110.562 102.193 6.391 8.966 o
-8 6 6 7.698 5.545 1.643 139.173 o
-8 6 7 44.577 49.069 4.729 16.731 o
-8 6 8 0.708 1.182 1.343 211.341 o
-8 6 9 14.302 16.557 6.462 9.127 o
-8 7 1 93.027 84.640 7.485 6.661 o
-8 7 2 16.429 15.919 3.201 36.864 o
-8 7 3 0.697 0.172 1.111 308.624 o
-8 7 4 0.154 2.186 2.002 95.164 o
-8 7 5 5.800 6.757 2.320 70.488 o
-8 7 6 16.899 25.633 4.474 18.948 o
-8 7 7 1.092 6.939 2.578 57.325 o
-8 7 8 101.454 95.340 15.779 1.525 o
-8 8 1 4.178 2.303 2.262 74.340 o
-8 8 2 0.502 1.741 2.011 94.358 o
-8 8 3 5.376 3.961 1.901 104.892 o
-8 8 4 1.657 2.362 1.876 108.222 o
-8 8 5 2.053 0.175 1.889 106.814 o
-8 8 6 66.463 74.244 7.581 6.549 o
-8 8 7 0.469 0.144 2.814 48.240 o
-8 9 1 0.613 -1.375 2.722 51.554 o
-8 9 2 31.236 31.184 4.921 15.601 o
-8 9 3 3.313 1.313 2.163 81.424 o
-8 9 4 7.051 1.623 2.812 48.108 o
-8 9 5 33.362 36.771 9.099 4.597 o
-8 9 6 15.430 21.023 6.984 7.812 o
-7 -5 3 0.882 -1.068 2.723 51.502 o
-7 -5 4 0.562 0.431 4.832 16.361 o
-7 -5 5 3.750 2.819 2.827 47.678 o
-7 -5 6 2.170 0.668 1.990 96.225 o
-7 -4 1 19.800 20.551 5.059 14.837 o
-7 -4 2 6.601 3.727 3.015 41.856 o
-7 -4 3 3.534 -0.381 1.489 171.188 o
-7 -4 4 12.111 11.827 3.833 25.860 o
-7 -4 5 0.647 0.257 1.533 162.317 o
-7 -4 6 2.431 1.573 2.442 63.933 o
-7 -4 7 31.593 33.608 6.287 9.596 o
-7 -4 8 0.022 2.632 4.556 18.404 o
-7 -4 9 0.893 1.645 1.677 135.606 o
-7 -4 10 1.239 2.854 3.048 41.075 o
-7 -4 11 4.628 12.102 5.554 12.368 o
-7 -3 1 0.539 -2.146 6.082 10.328 o
-7 -3 2 20.541 24.152 5.124 14.457 o
-7 -3 3 0.149 1.356 2.514 60.440 o
-7 -3 4 32.549 40.117 9.901 3.885 o
-7 -3 5 7.691 4.984 2.886 45.626 o
-7 -3 6 0.206 1.964 3.070 40.520 o
-7 -3 7 14.046 12.638 6.355 9.438 o
-7 -3 8 17.730 14.469 4.580 18.108 o
-7 -3 9 19.675 25.123 4.419 19.402 o
-7 -3 10 7.600 12.610 3.929 24.649 o
-7 -3 11 2.094 6.889 4.381 19.883 o
-7 -3 12 28.217 28.711 8.058 5.862 o
-7 -2 1 3.039 5.411 2.747 50.463 o
-7 -2 2 306.349 301.891 16.723 1.314 o
-7 -2 3 7.583 10.359 5.184 14.188 o
-7 -2 4 12.152 15.044 6.239 9.792 o
-7 -2 5 18.431 23.082 4.772 16.663 o
-7 -2 6 71.788 82.191 8.883 4.781 o
-7 -2 7 1.203 0.572 3.284 35.417 o
-7 -2 8 66.227 62.774 6.689 8.391 o
-7 -2 9 2.492 2.493 1.765 122.130 o
-7 -2 10 0.935 2.343 1.975 97.739 o
-7 -2 11 0.718 1.611 2.277 73.627 o
-7 -2 12 0.186 3.408 3.377 33.488 o
-7 -1 1 124.174 124.010 6.908 7.647 o
-7 -1 2 286.341 279.111 6.880 6.703 o
-7 -1 3 179.257 192.231 30.374 0.412 o
-7 -1 4 343.976 355.995 13.298 2.001 o
-7 -1 5 124.165 112.597 4.261 18.837 o
-7 -1 6 3.881 3.214 1.169 274.973 o
-7 -1 7 29.818 30.790 3.543 29.821 o
-7 -1 8 33.644 31.357 4.617 17.681 o
-7 -1 9 1.366 2.262 2.400 66.229 o
-7 -1 10 1.831 7.842 3.486 31.380 o
-7 -1 11 1.528 4.882 2.059 89.762 o
-7 -1 12 47.925 53.048 10.138 3.698 o
-7 0 1 6.110 4.877 1.151 280.833 o
-7 0 2 3.582 3.794 0.754 647.278 o
-7 0 3 82.744 81.739 3.359 30.744 o
-7 0 4 46.642 45.845 2.575 53.749 o
-7 0 5 5.871 4.444 0.917 437.336 o
-7 0 6 4.139 4.026 0.916 442.736 o
-7 0 7 95.129 124.636 5.295 12.850 o
-7 0 8 0.438 1.636 0.823 560.740 o
-7 0 9 24.581 23.760 5.024 15.021 o
-7 0 10 6.447 10.619 2.566 57.605 o
-7 0 11 9.811 6.396 5.414 13.007 o
-7 1 1 94.870 96.276 4.617 16.786 o
-7 1 2 671.329 690.999 10.510 2.384 o
-7 1 3 16.368 17.703 1.878 104.727 o
-7 1 4 9.024 9.332 1.337 206.959 o
-7 1 5 0.046 1.230 0.672 842.211 o
-7 1 6 73.069 71.807 3.961 22.979 o
-7 1 7 25.297 28.768 2.598 54.825 o
-7 1 8 14.649 16.485 2.432 63.416 o
-7 1 9 47.791 46.354 4.367 19.528 o
-7 1 10 2.834 3.003 2.111 85.435 o
-7 1 11 1.981 9.925 4.447 19.288 o
-7 2 1 6.264 5.871 1.015 357.632 o
-7 2 2 140.777 138.024 4.812 14.755 o
-7 2 3 9.346 8.654 1.212 250.095 o
-7 2 4 419.036 413.058 8.169 4.418 o
-7 2 5 607.296 605.974 9.799 2.804 o
-7 2 6 36.572 34.364 2.554 55.743 o
-7 2 7 10.662 10.806 1.318 211.177 o
-7 2 8 6.544 5.461 1.059 329.499 o
-7 2 9 6.994 8.642 3.365 33.603 o
-7 2 10 15.988 23.577 4.697 17.212 o
-7 2 11 27.470 28.797 6.659 8.571 o
-7 3 1 352.203 343.987 7.188 5.803 o
-7 3 2 39.941 39.758 3.732 26.695 o
-7 3 3 45.144 43.013 2.684 49.930 o
-7 3 4 41.877 40.892 2.356 64.137 o
-7 3 5 11.587 8.099 1.428 181.192 o
-7 3 6 6.412 5.899 1.797 116.862 o
-7 3 7 92.629 87.838 6.420 8.978 o
-7 3 8 0.795 -0.156 1.305 223.839 o
-7 3 9 50.216 50.204 6.800 8.167 o
-7 3 10 73.339 64.922 9.967 3.812 o
-7 3 11 92.191 100.524 11.031 3.103 o
-7 3 12 9.536 18.334 6.865 8.093 o
-7 4 1 64.368 66.697 2.876 42.154 o
-7 4 2 3.039 2.794 0.703 746.221 o
-7 4 3 434.055 428.889 9.480 3.442 o
-7 4 4 0.274 1.371 0.812 575.892 o
-7 4 5 38.224 38.248 2.787 46.987 o
-7 4 6 25.283 18.251 2.833 46.540 o
-7 4 7 1.287 -0.878 1.636 142.464 o
-7 4 8 4.163 4.809 2.563 57.913 o
-7 4 9 0.208 -1.694 1.912 104.455 o
-7 4 10 55.324 59.219 7.951 5.984 o
-7 4 11 8.517 11.438 3.709 27.650 o
-7 4 12 0.006 -0.056 3.096 39.862 o
-7 5 1 3.271 3.372 1.235 247.366 o
-7 5 2 23.643 25.125 2.136 80.321 o
-7 5 3 117.186 118.177 4.797 15.250 o
-7 5 4 257.935 263.177 7.606 5.784 o
-7 5 5 64.166 66.913 4.176 20.961 o
-7 5 6 58.633 57.201 4.378 19.268 o
-7 5 7 2.691 0.596 1.181 271.735 o
-7 5 8 58.576 56.867 6.742 8.284 o
-7 5 9 0.850 3.162 5.623 12.078 o
-7 5 10 83.751 72.629 8.977 4.677 o
-7 5 11 21.675 16.074 6.825 8.176 o
-7 6 1 447.825 435.868 5.475 7.323 o
-7 6 2 43.239 44.852 2.905 43.046 o
-7 6 3 9.758 10.378 1.289 221.172 o
-7 6 4 0.556 1.142 0.582 1115.220 o
-7 6 5 38.698 41.718 3.198 36.007 o
-7 6 6 3.227 3.648 1.344 209.277 o
-7 6 7 6.604 7.870 2.142 82.448 o
-7 6 8 0.024 3.064 1.878 108.168 o
-7 6 9 22.107 21.975 6.088 10.261 o
-7 6 10 18.054 13.793 4.299 20.533 o
-7 7 1 89.013 88.288 5.288 13.063 o
-7 7 2 11.805 13.759 4.347 20.128 o
-7 7 3 134.928 140.744 9.238 4.342 o
-7 7 4 2.191 2.517 1.406 191.986 o
-7 7 5 13.395 11.796 2.149 81.158 o
-7 7 6 17.406 12.737 2.408 64.611 o
-7 7 7 5.633 7.634 2.098 86.008 o
-7 7 8 0.266 2.118 1.942 101.191 o
-7 8 1 20.287 24.459 3.965 24.045 o
-7 8 2 49.025 55.065 6.124 10.041 o
-7 8 3 1.463 5.186 2.084 87.675 o
-7 8 4 2.710 4.196 1.707 130.242 o
-7 8 5 0.003 -1.774 1.547 159.653 o
-7 8 6 42.024 50.198 6.052 10.304 o
-7 8 7 8.824 12.384 4.018 23.573 o
-7 9 1 1.957 5.512 3.127 39.002 o
-7 9 2 0.155 1.200 1.838 113.007 o
-7 9 3 3.529 1.656 1.785 119.292 o
-7 9 4 0.112 4.225 2.234 76.422 o
-7 9 5 1.670 3.205 2.045 91.067 o
-7 9 6 40.486 32.582 8.539 5.215 o
-7 9 7 10.143 13.721 6.201 9.917 o
-7 10 1 3.349 6.560 2.460 62.829 o
-7 10 2 0.003 4.056 2.106 86.027 o
-7 10 3 41.379 36.937 7.175 7.366 o
-7 10 4 7.971 13.497 6.487 9.065 o
-7 10 5 0.061 3.246 2.919 44.809 o
-7 10 6 0.865 1.648 3.854 25.711 o
-6 -6 1 3.347 0.692 2.318 70.916 o
-6 -6 2 0.829 3.184 2.386 66.989 o
-6 -6 3 7.518 7.244 3.192 37.324 o
-6 -6 4 96.261 98.688 10.761 3.257 o
-6 -6 5 1.850 -0.919 2.256 74.948 o
-6 -6 6 37.700 40.885 6.989 7.763 o
-6 -6 7 0.061 -1.639 3.628 29.021 o
-6 -6 8 18.204 15.590 4.592 18.008 o
-6 -6 9 3.863 8.310 4.568 18.282 o
-6 -5 1 33.748 29.136 5.555 12.268 o
-6 -5 2 14.373 16.439 4.426 19.399 o
-6 -5 3 5.162 6.926 3.109 39.372 o
-6 -5 4 0.241 -1.557 1.547 159.547 o
-6 -5 5 28.575 38.110 6.405 9.249 o
-6 -5 6 30.493 28.784 5.693 11.696 o
-6 -5 7 55.695 66.178 8.573 5.150 o
-6 -5 8 75.999 76.999 9.252 4.411 o
-6 -5 9 26.812 22.133 5.257 13.724 o
-6 -5 10 1.567 1.484 5.727 11.646 o
-6 -5 11 12.671 13.125 5.182 14.180 o
-6 -5 12 6.369 12.472 5.189 14.163 o
-6 -4 1 3.665 3.166 2.499 60.980 o
-6 -4 2 23.093 27.491 5.176 14.154 o
-6 -4 3 9.039 7.283 2.928 44.291 o
-6 -4 4 10.529 6.195 7.779 6.308 o
-6 -4 5 0.154 -0.767 1.693 133.318 o
-6 -4 6 12.160 14.303 3.953 24.307 o
-6 -4 7 4.145 6.181 3.125 39.003 o
-6 -4 8 11.108 20.366 4.639 17.669 o
-6 -4 9 31.107 27.590 4.625 17.651 o
-6 -4 10 98.331 106.768 9.080 4.547 o
-6 -4 11 3.318 6.741 4.706 17.230 o
-6 -4 12 5.223 2.653 2.128 83.885 o
-6 -4 13 20.206 20.567 6.871 8.066 o
-6 -3 1 30.814 27.468 4.632 17.595 o
-6 -3 2 76.968 83.774 8.441 5.283 o
-6 -3 3 257.898 295.711 24.124 0.647 o
-6 -3 4 16.119 22.985 5.112 14.544 o
-6 -3 5 39.542 35.923 5.594 12.067 o
-6 -3 6 0.008 2.335 2.211 78.102 o
-6 -3 7 2.653 3.985 1.953 99.685 o
-6 -3 8 1.137 2.410 1.779 120.305 o
-6 -3 9 2.713 8.001 3.173 37.844 o
-6 -3 10 15.901 12.405 3.778 26.567 o
-6 -3 11 10.297 4.731 1.942 99.888 o
-6 -3 12 0.053 -0.232 2.781 49.383 o
-6 -3 13 49.299 58.340 10.989 3.149 o
-6 -2 1 2.154 2.921 1.178 272.743 o
-6 -2 2 32.424 37.062 5.471 12.636 o
-6 -2 3 84.854 90.581 8.391 5.333 o
-6 -2 4 3.538 3.585 1.700 131.164 o
-6 -2 5 3.482 3.513 1.459 177.743 o
-6 -2 6 6.712 7.690 1.434 181.961 o
-6 -2 7 0.868 2.086 0.772 632.570 o
-6 -2 8 11.327 10.814 1.954 98.161 o
-6 -2 9 21.798 18.703 2.584 55.882 o
-6 -2 10 34.003 37.629 6.257 9.678 o
-6 -2 11 37.746 35.809 4.787 16.425 o
-6 -2 12 39.194 49.404 6.424 9.163 o
-6 -1 1 66.644 62.543 4.675 16.870 o
-6 -1 2 0.462 0.045 0.481 1639.750 o
-6 -1 3 52.710 50.578 5.533 12.256 o
-6 -1 4 28.553 29.960 1.602 135.730 o
-6 -1 5 13.918 14.629 1.399 185.824 o
-6 -1 6 286.338 273.361 7.122 6.341 o
-6 -1 7 35.052 31.822 3.115 38.179 o
-6 -1 8 0.004 0.101 0.711 756.022 o
-6 -1 9 90.060 82.145 5.242 13.296 o
-6 -1 10 36.226 42.123 5.120 14.373 o
-6 -1 11 0.052 -0.380 1.587 151.669 o
-6 -1 12 53.882 55.743 6.468 9.002 o
-6 0 1 20.095 17.789 1.988 93.262 o
-6 0 2 2.223 2.179 0.752 661.365 o
-6 0 3 118.757 121.735 3.665 24.583 o
-6 0 4 86.002 83.690 3.120 34.919 o
-6 0 5 2.193 3.091 0.618 962.211 o
-6 0 6 136.005 175.572 5.840 10.279 o
-6 0 7 17.023 16.296 1.831 109.992 o
-6 0 8 41.440 41.288 3.048 39.419 o
-6 0 9 159.104 156.568 6.042 9.575 o
-6 0 10 3.163 1.745 2.916 44.858 o
-6 0 11 2.031 4.165 4.358 20.097 o
-6 0 12 65.059 67.306 12.943 2.270 o
-6 1 1 0.105 0.797 0.484 1619.650 o
-6 1 2 62.791 63.035 2.680 48.188 o
-6 1 3 75.518 76.019 3.918 23.369 o
-6 1 4 70.457 67.497 2.688 47.193 o
-6 1 5 194.637 190.334 4.912 13.200 o
-6 1 6 79.520 76.465 3.569 27.696 o
-6 1 7 11.982 14.233 1.843 109.600 o
-6 1 8 3.233 1.842 0.869 495.214 o
-6 1 9 1.926 2.245 1.090 318.568 o
-6 1 10 49.292 56.653 5.723 11.470 o
-6 1 11 58.487 71.998 12.977 2.259 o
-6 1 12 0.167 1.655 2.754 50.337 o
-6 2 1 101.139 103.932 3.260 31.211 o
-6 2 2 939.067 938.533 10.348 1.905 o
-6 2 3 53.877 50.891 2.375 61.447 o
-6 2 4 432.828 425.039 6.864 5.615 o
-6 2 5 16.644 18.788 1.632 136.852 o
-6 2 6 109.745 111.381 3.748 24.058 o
-6 2 7 108.777 111.340 3.751 24.049 o
-6 2 8 21.871 19.957 1.967 94.765 o
-6 2 9 5.422 5.580 1.699 130.775 o
-6 2 10 0.429 0.773 1.709 130.645 o
-6 2 11 24.645 28.830 5.477 12.645 o
-6 2 12 24.512 18.981 6.555 8.854 o
-6 3 1 26.016 30.276 1.701 122.351 o
-6 3 2 524.120 517.296 7.439 4.469 o
-6 3 3 327.555 332.941 5.712 8.430 o
-6 3 4 61.468 64.049 2.904 41.664 o
-6 3 5 1043.960 1033.320 14.480 1.180 o
-6 3 6 644.003 663.690 11.512 2.140 o
-6 3 7 45.703 44.074 3.751 26.298 o
-6 3 8 8.561 6.338 1.519 162.063 o
-6 3 9 58.684 79.162 13.530 2.078 o
-6 3 10 5.912 11.026 3.380 33.297 o
-6 3 11 3.444 3.281 2.413 65.365 o
-6 3 12 0.433 32.496 69.625 0.079 o
-6 4 1 36.563 37.443 1.770 109.877 o
-6 4 2 2.610 3.758 0.774 619.312 o
-6 4 3 8.649 10.032 1.192 257.961 o
-6 4 4 311.884 317.672 8.307 4.739 o
-6 4 5 209.901 204.365 6.227 8.629 o
-6 4 6 7.027 9.647 1.440 179.909 o
-6 4 7 52.362 55.601 4.200 20.965 o
-6 4 8 380.312 369.918 13.083 2.038 o
-6 4 9 126.410 132.979 11.130 3.026 o
-6 4 10 2.505 2.182 2.130 83.977 o
-6 4 11 0.718 1.108 1.804 117.212 o
-6 4 12 0.064 -0.884 2.567 57.995 o
-6 5 1 1102.570 1111.250 10.000 1.673 o
-6 5 2 9.896 11.673 1.321 210.610 o
-6 5 3 63.915 64.343 2.842 43.180 o
-6 5 4 4.195 5.414 1.631 142.062 o
-6 5 5 31.345 30.482 2.648 52.442 o
-6 5 6 32.828 31.071 2.715 49.888 o
-6 5 7 50.280 52.107 4.779 16.338 o
-6 5 8 10.900 8.977 2.262 73.700 o
-6 5 9 1.446 5.987 3.284 35.376 o
-6 5 10 25.809 29.286 5.900 10.904 o
-6 5 11 33.471 29.405 6.137 10.067 o
-6 6 1 168.764 171.184 5.709 10.489 o
-6 6 2 189.872 173.503 12.325 2.444 o
-6 6 3 25.554 25.379 1.843 106.022 o
-6 6 4 146.631 145.060 6.211 9.198 o
-6 6 5 64.664 69.132 4.370 19.190 o
-6 6 6 104.401 98.910 5.563 11.729 o
-6 6 7 10.201 10.710 2.025 91.667 o
-6 6 8 0.665 1.167 1.546 159.612 o
-6 6 9 0.490 6.024 3.016 41.948 o
-6 6 10 67.538 74.878 12.005 2.635 o
-6 6 11 0.279 5.899 4.039 23.399 o
-6 7 1 89.824 88.837 8.790 4.863 o
-6 7 2 106.026 105.465 7.635 6.367 o
-6 7 3 30.514 26.472 1.723 118.735 o
-6 7 4 0.536 -0.482 0.752 673.157 o
-6 7 5 33.378 37.753 3.832 25.468 o
-6 7 6 26.957 28.953 3.918 24.522 o
-6 7 7 1.320 1.494 2.051 90.614 o
-6 7 8 72.801 80.443 6.912 7.833 o
-6 7 9 9.377 11.205 3.613 29.120 o
-6 7 10 33.072 40.124 9.239 4.459 o
-6 8 1 70.524 69.864 3.772 25.279 o
-6 8 2 23.885 24.364 3.871 25.171 o
-6 8 3 186.298 179.233 8.561 4.916 o
-6 8 4 23.609 25.590 4.151 21.925 o
-6 8 5 97.123 92.576 6.114 9.838 o
-6 8 6 0.538 0.248 1.235 250.207 o
-6 8 7 30.439 31.001 4.492 18.685 o
-6 9 1 18.996 23.064 7.262 7.224 o
-6 9 2 15.012 11.823 2.984 42.426 o
-6 9 3 15.901 18.083 3.728 27.253 o
-6 9 4 47.252 37.208 5.081 14.551 o
-6 9 5 1.226 2.161 1.822 114.799 o
-6 9 6 0.173 1.831 1.811 116.307 o
-6 9 7 21.349 15.261 5.517 12.494 o
-6 10 1 8.612 11.311 4.135 22.265 o
-6 10 2 0.604 0.067 1.386 198.538 o
-6 10 3 2.228 1.046 2.116 85.148 o
-6 10 4 0.270 0.731 3.828 26.063 o
-6 10 5 2.769 3.836 3.112 39.385 o
-6 10 6 19.414 26.271 7.638 6.530 o
-6 11 1 0.000 3.609 3.708 27.768 o
-6 11 2 68.711 84.962 14.071 1.920 o
-5 -7 1 185.970 192.265 14.751 1.720 o
-5 -7 2 1.174 2.314 1.992 96.019 o
-5 -7 3 1.841 9.010 3.410 32.789 o
-5 -7 4 17.408 18.082 4.948 15.522 o
-5 -7 5 7.201 2.962 3.714 27.631 o
-5 -7 6 1.157 -0.077 2.002 95.207 o
-5 -7 7 33.977 40.942 9.495 4.222 o
-5 -7 8 4.722 3.726 2.549 58.555 o
-5 -7 9 13.067 19.555 5.380 13.150 o
-5 -7 10 78.158 73.615 13.525 2.077 o
-5 -7 11 14.200 27.137 8.372 5.440 o
-5 -6 1 4.035 6.040 4.055 23.197 o
-5 -6 2 42.526 27.300 8.671 5.058 o
-5 -6 3 399.646 430.138 20.836 0.843 o
-5 -6 4 3.293 4.339 2.845 47.088 o
-5 -6 5 23.424 22.743 4.759 16.731 o
-5 -6 6 6.441 4.976 2.459 62.818 o
-5 -6 7 0.026 0.000 1.476 175.304 o
-5 -6 8 11.703 4.774 2.296 71.627 o
-5 -6 9 57.569 66.865 8.628 5.084 o
-5 -6 10 106.673 121.329 9.800 3.902 o
-5 -6 11 54.422 50.678 10.600 3.383 o
-5 -6 12 1.752 5.233 3.628 28.989 o
-5 -5 1 58.044 70.402 8.029 5.859 o
-5 -5 2 39.243 35.127 5.797 11.251 o
-5 -5 3 9.734 9.039 2.694 52.189 o
-5 -5 4 0.450 5.520 2.789 49.028 o
-5 -5 5 96.254 84.211 8.798 4.850 o
-5 -5 6 0.403 2.514 2.216 77.693 o
-5 -5 7 20.171 23.985 5.066 14.789 o
-5 -5 8 24.090 30.667 4.667 17.364 o
-5 -5 9 157.791 177.867 11.121 3.001 o
-5 -5 10 0.168 1.206 2.402 66.187 o
-5 -5 11 3.044 5.110 4.003 23.803 o
-5 -5 12 191.490 206.604 19.992 0.944 o
-5 -4 1 9.092 6.603 1.512 163.390 o
-5 -4 2 101.658 99.893 11.238 2.987 o
-5 -4 3 5.124 2.250 1.892 106.014 o
-5 -4 4 54.780 61.446 7.021 7.650 o
-5 -4 5 0.029 -1.896 1.720 129.166 o
-5 -4 6 262.137 268.316 14.887 1.660 o
-5 -4 7 25.187 28.277 3.056 39.976 o
-5 -4 8 16.480 15.729 3.111 38.998 o
-5 -4 9 12.093 16.517 4.489 18.874 o
-5 -4 10 1.881 -0.948 2.999 42.456 o
-5 -4 11 1.070 1.671 5.275 13.725 o
-5 -4 12 15.930 18.095 3.540 30.194 o
-5 -4 13 0.098 3.562 3.144 38.610 o
-5 -3 1 36.132 35.950 3.163 36.958 o
-5 -3 2 43.383 43.090 12.384 2.484 o
-5 -3 3 6.807 5.175 1.692 131.714 o
-5 -3 4 14.820 12.806 2.442 63.014 o
-5 -3 5 0.314 1.797 1.826 114.405 o
-5 -3 6 165.344 164.581 6.141 9.235 o
-5 -3 7 81.343 77.484 4.818 15.717 o
-5 -3 8 104.972 88.918 7.537 6.546 o
-5 -3 9 23.503 27.739 3.012 41.189 o
-5 -3 10 0.585 1.746 1.379 200.446 o
-5 -3 11 0.411 2.336 1.541 160.459 o
-5 -3 12 3.450 7.285 2.451 63.303 o
-5 -3 13 8.013 8.135 4.720 17.112 o
-5 -3 14 3.853 -0.850 2.945 43.958 o
-5 -2 1 182.306 189.390 5.562 10.796 o
-5 -2 2 32.054 29.045 3.094 38.809 o
-5 -2 3 11.441 14.302 2.112 84.046 o
-5 -2 4 0.300 0.429 0.997 383.585 o
-5 -2 5 76.872 77.231 3.884 23.716 o
-5 -2 6 0.156 -0.618 0.725 725.228 o
-5 -2 7 56.933 50.349 5.111 14.295 o
-5 -2 8 6.107 7.765 1.610 145.129 o
-5 -2 9 19.502 19.513 2.239 74.025 o
-5 -2 10 98.573 108.263 9.710 3.984 o
-5 -2 11 416.421 423.744 15.314 1.502 o
-5 -2 12 165.898 171.274 9.823 3.811 o
-5 -2 13 60.697 63.929 10.616 3.368 o
-5 -2 14 1.292 -2.398 2.701 52.319 o
-5 -1 1 237.049 233.398 5.640 9.873 o
-5 -1 2 10.262 10.475 1.008 351.934 o
-5 -1 3 4.124 4.581 0.556 1140.800 o
-5 -1 4 6.207 6.063 0.868 482.668 o
-5 -1 5 44.546 43.277 2.630 51.917 o
-5 -1 6 17.195 19.146 1.537 153.247 o
-5 -1 7 58.602 56.944 3.012 39.236 o
-5 -1 8 20.499 19.663 3.459 31.520 o
-5 -1 9 143.224 148.470 5.681 10.855 o
-5 -1 10 27.066 27.110 3.418 32.079 o
-5 -1 11 162.509 158.404 8.859 4.660 o
-5 -1 12 50.186 44.149 6.256 9.639 o
-5 -1 13 86.855 87.598 11.945 2.654 o
-5 0 1 6.757 6.008 0.808 550.682 o
-5 0 2 45.800 46.639 2.016 84.202 o
-5 0 3 6.529 5.543 0.774 598.544 o
-5 0 4 19.093 20.283 1.498 159.789 o
-5 0 5 6.332 14.262 1.545 156.186 o
-5 0 6 45.284 44.717 2.432 59.953 o
-5 0 7 48.496 47.840 2.821 45.135 o
-5 0 8 121.975 122.176 4.207 19.224 o
-5 0 9 169.344 165.602 5.256 12.168 o
-5 0 10 70.533 81.934 6.173 9.777 o
-5 0 11 321.109 333.110 15.874 1.445 o
-5 0 12 3.552 4.092 1.868 108.804 o
-5 1 1 3.163 4.134 0.734 683.412 o
-5 1 2 142.838 150.067 3.933 20.772 o
-5 1 3 10.553 10.813 1.114 291.290 o
-5 1 4 11.970 12.222 1.231 238.993 o
-5 1 5 1.666 3.657 0.690 780.068 o
-5 1 6 27.294 27.517 1.998 90.540 o
-5 1 7 22.797 21.990 1.960 95.081 o
-5 1 8 0.395 1.531 0.709 752.921 o
-5 1 9 224.237 225.855 6.034 8.941 o
-5 1 10 23.212 24.358 3.362 33.239 o
-5 1 11 9.658 6.410 2.031 91.405 o
-5 1 12 16.098 18.870 4.221 21.296 o
-5 2 1 788.655 776.370 8.196 2.870 o
-5 2 2 193.846 195.431 4.411 15.705 o
-5 2 3 383.807 379.234 5.790 7.597 o
-5 2 4 41.877 41.834 2.319 65.996 o
-5 2 5 3.269 3.243 0.680 792.088 o
-5 2 6 14.062 15.015 1.305 211.819 o
-5 2 7 129.859 132.028 6.207 9.326 o
-5 2 8 271.654 269.022 6.480 7.515 o
-5 2 9 13.210 13.433 2.124 82.985 o
-5 2 10 31.054 26.998 6.141 10.064 o
-5 2 11 23.294 19.568 3.915 24.644 o
-5 2 12 23.551 20.611 6.720 8.427 o
-5 3 1 2.996 2.524 0.508 1392.780 o
-5 3 2 0.371 0.138 0.393 2448.380 o
-5 3 3 23.047 22.853 1.724 121.103 o
-5 3 4 128.117 126.148 4.451 17.244 o
-5 3 5 80.801 84.756 3.457 29.194 o
-5 3 6 0.517 0.752 0.621 981.693 o
-5 3 7 556.116 541.727 7.182 4.491 o
-5 3 8 7.703 9.505 1.569 151.824 o
-5 3 9 127.917 131.089 5.800 10.605 o
-5 3 10 163.733 174.530 8.428 5.109 o
-5 3 11 82.553 80.847 9.502 4.179 o
-5 3 12 73.207 83.376 10.270 3.588 o
-5 4 1 70.163 69.299 2.325 60.777 o
-5 4 2 304.314 304.265 5.201 10.050 o
-5 4 3 257.510 255.145 5.640 9.589 o
-5 4 4 555.284 533.387 9.446 3.123 o
-5 4 5 77.282 76.050 4.355 19.115 o
-5 4 6 141.485 137.568 5.156 13.023 o
-5 4 7 758.804 762.648 12.187 1.814 o
-5 4 8 0.067 -0.325 0.726 725.320 o
-5 4 9 65.612 68.509 3.870 24.187 o
-5 4 10 140.340 148.145 12.506 2.399 o
-5 4 11 3.844 10.532 3.884 25.261 o
-5 5 1 8.980 9.763 0.840 498.536 o
-5 5 2 6.790 5.914 0.717 688.659 o
-5 5 3 1.397 1.908 0.502 1465.160 o
-5 5 4 180.459 172.805 5.504 11.086 o
-5 5 5 304.385 301.762 8.011 5.088 o
-5 5 6 251.163 245.949 7.572 5.882 o
-5 5 7 24.768 25.212 2.559 56.574 o
-5 5 8 10.399 13.739 2.250 74.351 o
-5 5 9 141.568 149.873 8.397 5.205 o
-5 5 10 233.990 245.852 16.472 1.373 o
-5 5 11 21.043 18.093 4.978 15.321 o
-5 6 1 0.509 0.833 0.482 1618.930 o
-5 6 2 19.841 17.959 0.988 340.553 o
-5 6 3 3.199 3.317 0.781 606.935 o
-5 6 4 56.993 58.531 4.571 17.732 o
-5 6 5 87.678 82.192 4.700 16.388 o
-5 6 6 0.640 1.094 0.899 470.210 o
-5 6 7 87.324 84.507 5.331 12.884 o
-5 6 8 0.204 1.730 1.317 219.728 o
-5 6 9 235.062 221.883 15.371 1.573 o
-5 6 10 166.918 194.541 15.149 1.636 o
-5 7 1 2.035 3.761 2.272 73.787 o
-5 7 2 66.788 67.490 2.884 41.793 o
-5 7 3 139.005 140.761 4.673 15.550 o
-5 7 4 63.312 64.733 4.243 20.352 o
-5 7 5 2.099 1.512 0.889 476.250 o
-5 7 6 312.124 302.632 9.951 3.464 o
-5 7 7 22.022 26.131 6.453 9.133 o
-5 7 8 76.265 79.922 7.775 6.214 o
-5 7 9 7.348 9.382 3.624 28.979 o
-5 7 10 5.204 -1.210 2.276 73.470 o
-5 8 1 0.233 1.518 0.972 402.636 o
-5 8 2 0.001 -0.168 0.481 1649.540 o
-5 8 3 139.713 132.212 6.468 8.587 o
-5 8 4 64.210 59.618 4.675 16.905 o
-5 8 5 27.241 28.325 3.865 25.180 o
-5 8 6 27.580 30.324 4.407 19.430 o
-5 8 7 37.991 40.779 5.955 10.660 o
-5 8 8 71.880 54.816 9.732 4.000 o
-5 8 9 30.727 31.352 7.956 6.010 o
-5 9 1 313.730 312.002 9.985 3.434 o
-5 9 2 9.188 8.985 2.524 59.427 o
-5 9 3 10.115 10.738 2.784 48.875 o
-5 9 4 2.412 4.165 1.275 232.439 o
-5 9 5 1.310 0.953 0.943 426.570 o
-5 9 6 0.033 -1.226 2.116 85.294 o
-5 9 7 4.370 5.400 2.481 61.764 o
-5 10 1 69.532 67.269 6.965 7.738 o
-5 10 2 25.291 27.237 4.543 18.323 o
-5 10 3 19.297 19.228 3.720 27.324 o
-5 10 4 12.941 18.988 3.927 24.602 o
-5 10 5 147.612 146.924 17.133 1.288 o
-5 10 6 24.105 29.265 8.007 5.940 o
-5 11 1 3.220 3.667 1.789 118.562 o
-5 11 2 8.360 1.348 2.162 81.093 o
-5 11 3 3.233 13.850 5.734 11.603 o
-4 -9 3 0.025 6.106 5.069 14.863 o
-4 -9 4 15.505 12.729 5.647 11.944 o
-4 -9 5 31.405 32.969 8.603 5.143 o
-4 -9 6 0.334 -1.187 2.503 60.989 o
-4 -8 1 12.578 10.130 3.249 35.912 o
-4 -8 2 4.588 2.077 7.899 6.121 o
-4 -8 3 5.064 3.490 2.799 48.598 o
-4 -8 4 3.963 1.464 4.517 18.709 o
-4 -8 5 15.643 10.561 4.878 15.990 o
-4 -8 6 6.005 7.086 3.076 40.216 o
-4 -8 7 9.811 8.966 3.409 32.704 o
-4 -8 8 12.385 31.264 6.084 10.281 o
-4 -8 9 16.952 24.490 5.776 11.401 o
-4 -8 10 87.751 83.352 14.163 1.893 o
-4 -8 11 29.680 35.927 9.428 4.285 o
-4 -7 1 71.993 67.151 8.209 5.595 o
-4 -7 2 11.365 12.677 3.543 30.243 o
-4 -7 3 77.732 86.560 9.012 4.641 o
-4 -7 4 1.135 -0.623 3.877 25.411 o
-4 -7 5 9.120 8.861 3.148 38.314 o
-4 -7 6 93.191 95.841 9.746 3.963 o
-4 -7 7 19.406 25.519 5.396 13.045 o
-4 -7 8 38.663 45.362 6.898 7.963 o
-4 -7 9 43.705 49.968 7.316 7.077 o
-4 -7 10 0.025 -2.227 2.056 90.367 o
-4 -7 11 4.747 6.355 3.023 41.660 o
-4 -7 12 8.101 11.924 5.899 10.960 o
-4 -6 1 124.059 133.714 11.201 2.989 o
-4 -6 2 514.024 530.967 21.589 0.770 o
-4 -6 3 85.921 86.109 8.579 5.106 o
-4 -6 4 6.749 8.562 2.827 47.510 o
-4 -6 5 107.582 99.246 9.285 4.346 o
-4 -6 6 0.222 -0.125 2.246 75.749 o
-4 -6 7 8.056 8.186 5.175 14.238 o
-4 -6 8 90.499 89.362 7.639 6.403 o
-4 -6 9 7.960 5.857 2.235 75.760 o
-4 -6 10 10.230 9.554 8.152 5.743 o
-4 -6 11 3.792 4.745 2.579 57.215 o
-4 -6 12 4.012 4.990 2.869 46.257 o
-4 -5 1 436.573 435.124 13.165 1.962 o
-4 -5 2 1.424 3.043 1.772 121.282 o
-4 -5 3 235.610 242.059 15.065 1.633 o
-4 -5 4 308.422 316.249 15.398 1.537 o
-4 -5 5 283.340 254.493 14.015 1.860 o
-4 -5 6 30.933 29.403 2.998 41.304 o
-4 -5 7 30.032 26.136 4.306 20.334 o
-4 -5 8 0.003 1.330 0.952 420.339 o
-4 -5 9 33.549 34.592 4.232 20.970 o
-4 -5 10 1.353 0.922 2.143 83.030 o
-4 -5 11 11.844 6.186 2.822 47.571 o
-4 -5 12 54.606 54.323 7.426 6.853 o
-4 -5 13 9.280 14.078 6.722 8.441 o
-4 -4 1 218.250 211.146 8.296 5.114 o
-4 -4 2 3.225 0.764 1.343 210.201 o
-4 -4 3 75.442 76.672 5.708 11.374 o
-4 -4 4 1.211 3.312 2.113 85.389 o
-4 -4 5 12.199 12.272 1.700 128.464 o
-4 -4 6 339.483 340.294 9.250 3.858 o
-4 -4 7 25.333 20.432 2.752 49.213 o
-4 -4 8 46.876 76.771 8.764 4.932 o
-4 -4 9 10.703 10.838 1.801 115.243 o
-4 -4 10 96.768 100.758 9.405 4.246 o
-4 -4 11 23.671 25.076 6.685 8.513 o
-4 -4 12 0.924 10.758 3.066 40.531 o
-4 -4 13 3.309 0.044 2.446 63.736 o
-4 -3 1 265.322 261.915 6.282 7.971 o
-4 -3 2 266.655 266.930 8.907 4.344 o
-4 -3 3 31.594 29.868 2.968 42.084 o
-4 -3 4 46.212 43.288 2.217 71.089 o
-4 -3 5 2.371 1.206 0.721 718.014 o
-4 -3 6 130.413 137.240 5.859 10.373 o
-4 -3 7 1.223 1.668 0.793 600.286 o
-4 -3 8 3.632 3.949 1.225 250.987 o
-4 -3 9 17.099 17.714 2.440 62.852 o
-4 -3 10 13.370 12.520 1.843 109.612 o
-4 -3 11 27.854 24.864 3.810 25.917 o
-4 -3 12 13.024 9.860 2.746 50.123 o
-4 -3 13 49.915 56.314 7.890 6.082 o
-4 -3 14 8.377 16.577 6.166 10.028 o
-4 -2 1 533.456 527.237 8.376 3.769 o
-4 -2 2 123.047 125.972 5.673 11.102 o
-4 -2 3 4.330 3.197 1.429 184.938 o
-4 -2 4 867.063 839.233 11.260 1.862 o
-4 -2 5 1.237 1.086 0.708 752.549 o
-4 -2 6 21.308 21.497 1.772 115.531 o
-4 -2 7 31.229 31.247 2.660 51.989 o
-4 -2 8 45.877 49.438 3.070 38.544 o
-4 -2 9 1.179 1.943 0.729 707.648 o
-4 -2 10 31.010 29.943 2.292 69.211 o
-4 -2 11 38.587 41.950 4.560 18.044 o
-4 -2 12 0.081 -1.738 2.088 87.651 o
-4 -2 13 1.972 1.932 2.571 57.684 o
-4 -2 14 52.509 57.712 10.557 3.410 o
-4 -1 1 119.129 116.163 3.745 23.755 o
-4 -1 2 81.312 79.129 2.846 41.532 o
-4 -1 3 24.742 28.119 2.984 41.902 o
-4 -1 4 23.059 22.963 1.713 122.616 o
-4 -1 5 0.003 0.035 0.468 1745.070 o
-4 -1 6 20.661 20.635 1.600 140.584 o
-4 -1 7 104.708 96.166 4.159 20.206 o
-4 -1 8 482.545 474.730 9.189 3.468 o
-4 -1 9 462.539 446.828 8.022 4.350 o
-4 -1 10 62.026 68.041 4.723 16.557 o
-4 -1 11 0.454 0.865 0.909 460.480 o
-4 -1 12 0.427 2.767 1.761 122.900 o
-4 -1 13 14.110 9.337 6.362 9.418 o
-4 -1 14 7.083 20.876 6.415 9.267 o
-4 0 1 123.504 126.127 3.457 26.906 o
-4 0 2 84.835 84.996 2.552 49.568 o
-4 0 3 258.670 264.168 6.105 8.394 o
-4 0 4 202.370 200.107 4.864 13.241 o
-4 0 5 166.695 174.171 4.597 15.313 o
-4 0 6 270.131 266.452 6.001 8.537 o
-4 0 7 0.895 1.252 0.613 1001.090 o
-4 0 8 52.506 51.978 2.542 54.362 o
-4 0 9 250.182 249.190 8.400 4.885 o
-4 0 10 65.244 73.020 14.311 1.858 o
-4 0 11 1.141 0.792 1.691 133.329 o
-4 0 12 0.155 9.385 6.048 10.438 o
-4 0 13 48.006 53.857 7.241 7.213 o
-4 1 1 39.188 39.936 1.931 93.069 o
-4 1 2 56.935 55.867 2.025 80.636 o
-4 1 3 1.305 1.659 0.542 1265.940 o
-4 1 4 33.360 33.119 2.166 76.543 o
-4 1 5 0.484 0.168 0.605 1038.670 o
-4 1 6 70.219 68.661 2.773 44.591 o
-4 1 7 162.330 164.438 4.739 14.677 o
-4 1 8 66.568 64.108 4.223 20.500 o
-4 1 9 8.684 7.256 1.745 123.342 o
-4 1 10 3.144 6.663 2.055 89.939 o
-4 1 11 73.258 77.488 7.572 6.552 o
-4 1 12 15.068 22.539 4.686 17.298 o
-4 1 13 12.753 11.243 4.294 20.629 o
-4 2 1 6.018 7.437 0.751 631.789 o
-4 2 2 40.315 41.359 1.641 123.788 o
-4 2 3 65.178 63.556 2.084 74.553 o
-4 2 4 196.721 194.858 3.284 24.284 o
-4 2 5 4.629 4.888 0.770 614.704 o
-4 2 6 1.995 1.988 0.696 771.083 o
-4 2 7 157.731 154.168 5.413 11.709 o
-4 2 8 7.520 8.773 1.646 138.439 o
-4 2 9 70.549 68.639 5.322 13.080 o
-4 2 10 8.283 7.649 2.118 84.199 o
-4 2 11 0.152 0.381 1.481 174.121 o
-4 2 12 72.744 66.578 7.311 7.029 o
-4 3 1 92.574 96.322 2.352 55.064 o
-4 3 2 172.438 177.093 4.355 16.633 o
-4 3 3 467.406 465.990 7.422 4.805 o
-4 3 4 385.958 385.355 7.064 5.707 o
-4 3 5 212.400 203.137 5.069 12.225 o
-4 3 6 5.204 3.692 0.706 725.393 o
-4 3 7 234.808 233.275 5.422 10.552 o
-4 3 8 56.646 59.483 3.791 25.422 o
-4 3 9 25.242 21.240 2.996 41.678 o
-4 3 10 8.022 9.105 2.314 70.628 o
-4 3 11 0.023 4.054 2.085 87.683 o
-4 3 12 26.683 32.086 6.757 8.324 o
-4 4 1 888.155 898.235 6.381 3.051 o
-4 4 2 122.365 126.766 3.646 24.612 o
-4 4 3 72.815 73.548 2.849 42.156 o
-4 4 4 243.732 247.144 5.414 10.416 o
-4 4 5 95.524 97.298 3.958 22.299 o
-4 4 6 227.902 224.562 4.866 12.696 o
-4 4 7 1.956 2.714 0.915 449.610 o
-4 4 8 71.359 65.341 3.493 29.235 o
-4 4 9 367.678 371.465 9.513 3.598 o
-4 4 10 0.317 1.874 1.355 207.531 o
-4 4 11 20.096 25.416 5.478 12.660 o
-4 5 1 10.418 10.916 0.974 374.732 o
-4 5 2 5.764 6.466 0.860 491.929 o
-4 5 3 12.775 13.847 1.516 159.903 o
-4 5 4 6.838 9.180 2.105 85.249 o
-4 5 5 147.823 146.287 5.439 11.725 o
-4 5 6 21.621 23.293 2.248 73.114 o
-4 5 7 238.061 236.636 8.333 4.999 o
-4 5 8 28.968 33.133 2.608 54.095 o
-4 5 9 59.882 62.816 4.175 21.055 o
-4 5 10 1.526 -2.480 1.549 158.825 o
-4 5 11 387.916 386.898 30.035 0.416 o
-4 6 1 0.076 0.290 0.444 1933.480 o
-4 6 2 297.316 302.155 4.984 10.776 o
-4 6 3 42.816 42.219 2.112 78.284 o
-4 6 4 74.588 70.570 3.286 32.528 o
-4 6 5 129.317 134.433 4.423 17.355 o
-4 6 6 32.609 34.205 2.495 58.572 o
-4 6 7 0.005 1.669 1.098 316.292 o
-4 6 8 231.607 233.830 12.481 2.351 o
-4 6 9 4.228 1.863 2.156 81.860 o
-4 6 10 118.158 134.704 12.795 2.302 o
-4 7 1 2.227 2.861 0.868 497.981 o
-4 7 2 4.890 5.087 0.785 590.780 o
-4 7 3 75.882 78.434 3.500 28.787 o
-4 7 4 0.505 1.052 0.878 492.552 o
-4 7 5 46.876 48.512 3.172 36.196 o
-4 7 6 67.245 59.324 4.480 18.319 o
-4 7 7 59.072 71.925 6.262 9.559 o
-4 7 8 105.372 107.462 7.826 6.067 o
-4 7 9 24.994 26.189 8.346 5.468 o
-4 7 10 28.449 22.950 7.317 7.106 o
-4 8 1 221.879 225.603 6.161 8.646 o
-4 8 2 20.438 18.696 1.555 148.638 o
-4 8 3 23.496 22.867 2.134 80.609 o
-4 8 4 128.546 136.916 5.861 10.379 o
-4 8 5 211.260 205.766 8.313 5.117 o
-4 8 6 2.046 1.206 2.630 55.171 o
-4 8 7 4.559 6.202 2.502 60.706 o
-4 8 8 51.031 46.685 9.563 4.153 o
-4 8 9 1.758 0.260 2.285 73.076 o
-4 9 1 7.444 6.219 1.183 264.430 o
-4 9 2 1.219 1.070 1.308 222.383 o
-4 9 3 32.850 31.896 3.445 31.432 o
-4 9 4 19.742 14.200 2.952 43.176 o
-4 9 5 12.148 11.136 2.364 67.412 o
-4 9 6 49.183 47.911 5.541 12.238 o
-4 9 7 91.970 86.896 8.631 5.039 o
-4 9 8 55.529 53.828 10.174 3.669 o
-4 10 1 0.224 2.258 2.025 93.036 o
-4 10 2 0.937 1.096 1.401 194.083 o
-4 10 3 0.325 1.474 1.982 97.136 o
-4 10 4 0.247 -1.848 1.804 117.415 o
-4 10 5 5.524 2.548 2.217 77.319 o
-4 10 6 5.776 3.949 3.513 30.878 o
-4 11 1 26.114 23.682 4.286 20.569 o
-4 11 2 7.368 10.735 3.007 41.994 o
-4 11 3 29.189 28.814 8.593 5.157 o
-4 11 4 0.107 4.538 3.693 27.995 o
-3 -10 3 23.886 30.061 8.598 5.154 o
-3 -10 4 1.236 -0.812 3.293 35.224 o
-3 -10 5 24.919 20.307 6.928 7.928 o
-3 -10 6 0.690 -6.445 4.042 23.377 o
-3 -10 7 27.646 32.810 8.490 5.282 o
-3 -9 1 2.622 2.445 2.166 81.152 o
-3 -9 2 3.175 6.894 3.755 27.038 o
-3 -9 3 17.494 25.368 5.303 13.510 o
-3 -9 4 10.366 4.181 4.255 21.036 o
-3 -9 5 1.182 0.742 1.834 113.366 o
-3 -9 6 19.153 25.844 5.410 12.980 o
-3 -9 7 254.025 261.766 16.744 1.325 o
-3 -9 8 0.539 -0.088 2.827 47.794 o
-3 -9 9 1.143 10.113 3.318 34.634 o
-3 -9 10 5.017 8.839 5.395 13.107 o
-3 -8 1 3.632 3.017 1.238 246.045 o
-3 -8 2 3.091 2.454 1.475 174.352 o
-3 -8 3 2.598 2.763 2.354 68.746 o
-3 -8 4 5.307 6.092 2.422 64.755 o
-3 -8 5 46.083 51.069 4.527 18.201 o
-3 -8 6 141.190 145.488 8.004 5.710 o
-3 -8 7 130.519 143.412 9.530 4.091 o
-3 -8 8 212.056 204.918 10.290 3.428 o
-3 -8 9 283.836 306.057 17.778 1.171 o
-3 -8 10 58.425 66.568 7.019 7.643 o
-3 -8 11 0.016 7.874 3.012 42.027 o
-3 -8 12 19.794 33.190 8.465 5.317 o
-3 -7 1 5.612 3.199 1.239 244.210 o
-3 -7 2 0.784 1.625 2.324 70.665 o
-3 -7 3 1.877 2.392 1.221 254.025 o
-3 -7 4 3.262 3.566 1.059 334.477 o
-3 -7 5 229.753 226.824 7.172 6.592 o
-3 -7 6 17.844 18.865 1.859 106.435 o
-3 -7 7 27.385 29.000 2.426 62.400 o
-3 -7 8 92.150 87.604 5.787 10.972 o
-3 -7 9 0.308 3.153 1.793 118.511 o
-3 -7 10 18.832 25.051 5.264 13.708 o
-3 -7 11 1.783 -0.193 1.915 103.999 o
-3 -7 12 68.930 71.255 13.236 2.170 o
-3 -6 1 0.548 0.604 0.566 1180.390 o
-3 -6 2 11.897 10.174 1.376 194.011 o
-3 -6 3 106.625 100.214 5.468 12.099 o
-3 -6 4 120.339 120.956 4.500 17.069 o
-3 -6 5 20.099 22.369 1.949 96.510 o
-3 -6 6 93.924 111.021 4.142 20.425 o
-3 -6 7 355.597 359.295 7.994 4.858 o
-3 -6 8 111.443 111.694 5.604 11.483 o
-3 -6 9 2.436 5.512 2.074 88.402 o
-3 -6 10 5.502 2.645 2.019 93.119 o
-3 -6 11 3.281 6.256 2.833 47.443 o
-3 -6 12 1.102 2.007 1.372 202.056 o
-3 -5 1 16.607 14.947 1.393 185.766 o
-3 -5 2 11.544 13.307 1.255 230.401 o
-3 -5 3 496.105 494.567 7.553 4.527 o
-3 -5 4 0.062 0.284 0.491 1582.430 o
-3 -5 5 228.602 223.196 5.060 11.931 o
-3 -5 6 101.375 98.169 3.614 26.109 o
-3 -5 7 324.310 322.618 8.580 4.446 o
-3 -5 8 47.216 38.959 3.275 34.203 o
-3 -5 9 188.964 172.236 7.413 6.438 o
-3 -5 10 578.606 590.998 22.068 0.729 o
-3 -5 11 13.681 16.335 5.265 13.731 o
-3 -5 12 17.022 19.097 3.591 29.321 o
-3 -5 13 0.943 7.444 5.044 15.005 o
-3 -4 1 316.475 308.139 5.054 10.286 o
-3 -4 2 987.880 1002.820 20.389 0.735 o
-3 -4 3 8.197 10.768 1.448 177.245 o
-3 -4 4 250.465 255.033 7.619 5.805 o
-3 -4 5 722.628 708.663 8.824 2.863 o
-3 -4 6 113.404 112.638 4.167 19.813 o
-3 -4 7 0.158 1.847 0.980 396.321 o
-3 -4 8 283.011 286.394 8.701 4.475 o
-3 -4 9 19.872 18.327 2.392 65.084 o
-3 -4 10 7.868 6.887 2.111 84.808 o
-3 -4 11 33.428 35.272 4.411 19.333 o
-3 -4 12 32.088 26.022 4.516 18.494 o
-3 -4 13 30.651 27.647 5.940 10.751 o
-3 -4 14 13.449 10.595 5.520 12.503 o
-3 -3 1 362.927 352.687 7.200 5.721 o
-3 -3 2 55.534 56.083 4.289 20.084 o
-3 -3 3 45.833 46.610 2.430 59.923 o
-3 -3 4 236.847 234.513 8.681 4.645 o
-3 -3 5 120.480 116.355 3.587 25.552 o
-3 -3 6 40.867 157.739 14.459 1.818 o
-3 -3 7 4.197 3.590 0.913 445.332 o
-3 -3 8 115.332 109.907 5.381 12.371 o
-3 -3 9 8.844 28.462 3.979 23.958 o
-3 -3 10 16.321 15.628 1.340 199.901 o
-3 -3 11 0.006 0.301 0.858 518.230 o
-3 -3 12 12.886 35.411 6.209 9.869 o
-3 -3 13 46.184 42.693 6.914 7.916 o
-3 -3 14 0.198 5.623 4.681 17.425 o
-3 -2 1 2.693 2.533 0.690 777.708 o
-3 -2 2 416.416 394.527 11.437 2.550 o
-3 -2 3 938.699 926.226 14.485 1.263 o
-3 -2 4 256.656 256.987 7.111 6.519 o
-3 -2 5 171.347 171.055 4.904 13.670 o
-3 -2 6 58.567 59.961 3.369 31.757 o
-3 -2 7 59.819 59.080 3.357 31.954 o
-3 -2 8 111.264 104.987 4.097 20.552 o
-3 -2 9 413.326 408.408 9.732 3.352 o
-3 -2 10 58.429 62.678 4.441 18.716 o
-3 -2 11 3.828 3.988 2.498 60.973 o
-3 -2 12 9.110 15.497 3.976 24.050 o
-3 -2 13 2.522 6.042 2.972 43.152 o
-3 -2 14 23.359 13.693 6.058 10.365 o
-3 -1 1 1224.870 1204.320 11.751 1.303 o
-3 -1 2 1024.990 1003.260 10.553 1.731 o
-3 -1 3 714.882 711.310 19.257 0.897 o
-3 -1 4 886.030 874.499 10.727 1.931 o
-3 -1 5 11.240 10.904 1.235 238.715 o
-3 -1 6 2316.660 2320.760 19.936 0.403 o
-3 -1 7 48.098 53.425 4.626 17.422 o
-3 -1 8 78.465 76.273 3.947 22.985 o
-3 -1 9 0.938 2.545 0.986 389.748 o
-3 -1 10 21.288 22.201 2.504 59.322 o
-3 -1 11 31.709 34.443 5.444 12.764 o
-3 -1 12 36.609 43.913 6.427 9.166 o
-3 -1 13 0.019 2.101 4.165 22.018 o
-3 -1 14 7.245 16.943 6.111 10.212 o
-3 0 1 20.472 20.440 1.325 199.717 o
-3 0 2 3.785 3.475 0.567 1110.400 o
-3 0 3 63.425 67.755 2.476 55.247 o
-3 0 4 72.513 71.002 2.595 49.890 o
-3 0 5 1103.170 1086.490 12.112 1.398 o
-3 0 6 835.293 847.186 8.754 2.517 o
-3 0 7 71.320 69.126 2.365 58.896 o
-3 0 8 120.717 124.755 4.574 16.539 o
-3 0 9 30.994 54.835 6.218 9.788 o
-3 0 10 17.759 28.689 4.696 17.198 o
-3 0 11 6.110 8.070 2.755 50.055 o
-3 0 12 26.850 30.792 7.052 7.646 o
-3 0 13 0.183 4.382 2.582 57.229 o
-3 0 14 1.173 6.753 3.567 29.982 o
-3 1 1 563.682 566.920 5.301 6.048 o
-3 1 2 22.350 21.738 1.214 231.815 o
-3 1 3 2.191 1.748 0.510 1402.760 o
-3 1 4 479.315 474.233 5.867 6.376 o
-3 1 5 5.516 5.316 0.699 732.396 o
-3 1 6 112.876 112.977 3.281 30.142 o
-3 1 7 17.448 20.419 1.874 104.684 o
-3 1 8 6.494 5.983 1.073 320.846 o
-3 1 9 92.531 88.844 6.199 9.606 o
-3 1 10 61.075 72.085 11.878 2.693 o
-3 1 11 144.971 141.650 10.473 3.394 o
-3 1 12 45.350 45.972 6.446 9.092 o
-3 1 13 9.023 6.010 3.574 29.786 o
-3 2 1 21.381 21.480 0.930 370.746 o
-3 2 2 182.715 185.895 3.945 19.126 o
-3 2 3 279.995 274.424 4.989 11.175 o
-3 2 4 117.188 119.385 2.712 40.605 o
-3 2 5 106.205 107.172 2.942 36.782 o
-3 2 6 0.250 0.042 0.470 1723.690 o
-3 2 7 123.122 121.073 3.425 27.449 o
-3 2 8 123.120 121.287 4.520 16.889 o
-3 2 9 56.071 54.496 3.490 29.847 o
-3 2 10 20.957 22.932 3.446 31.731 o
-3 2 11 21.651 22.645 4.190 21.553 o
-3 2 12 10.934 14.848 3.737 27.197 o
-3 2 13 16.874 15.569 5.266 13.717 o
-3 3 1 1613.120 1620.690 15.166 0.764 o
-3 3 2 209.133 214.086 4.349 15.567 o
-3 3 3 130.357 138.232 3.789 22.645 o
-3 3 4 5.317 4.909 0.614 935.622 o
-3 3 5 101.092 98.749 3.250 31.498 o
-3 3 6 72.466 75.751 2.917 40.370 o
-3 3 7 50.894 48.080 2.445 58.706 o
-3 3 8 98.689 94.462 3.819 23.768 o
-3 3 9 87.838 86.078 3.408 29.688 o
-3 3 10 34.128 42.505 6.312 9.506 o
-3 3 11 4.455 3.788 1.821 114.331 o
-3 3 12 0.001 4.897 3.599 29.465 o
-3 4 1 110.271 111.134 2.706 41.674 o
-3 4 2 681.172 669.483 6.608 4.093 o
-3 4 3 1407.680 1406.260 10.375 1.218 o
-3 4 4 398.931 401.063 7.255 5.392 o
-3 4 5 1.629 1.690 0.778 620.955 o
-3 4 6 129.901 135.726 3.993 20.735 o
-3 4 7 10.004 9.421 1.274 226.366 o
-3 4 8 23.618 26.363 2.049 86.928 o
-3 4 9 24.664 21.624 2.403 64.070 o
-3 4 10 10.280 14.805 2.933 44.005 o
-3 4 11 0.278 2.191 1.584 151.864 o
-3 5 1 297.227 296.320 11.474 2.688 o
-3 5 2 714.568 736.841 8.356 3.032 o
-3 5 3 413.102 413.573 6.551 6.131 o
-3 5 4 127.783 130.877 4.462 17.137 o
-3 5 5 27.179 25.850 1.998 90.684 o
-3 5 6 807.789 807.847 12.420 1.705 o
-3 5 7 129.368 127.426 5.103 13.442 o
-3 5 8 94.964 91.257 4.509 17.574 o
-3 5 9 7.960 7.483 1.592 147.763 o
-3 5 10 49.046 50.236 5.553 12.185 o
-3 5 11 18.175 14.614 5.729 11.598 o
-3 6 1 105.025 105.047 5.069 13.952 o
-3 6 2 26.946 28.378 1.723 119.480 o
-3 6 3 0.253 9.938 1.545 158.597 o
-3 6 4 336.894 326.507 7.418 5.617 o
-3 6 5 3.524 3.143 0.848 516.895 o
-3 6 6 39.726 40.597 3.652 27.847 o
-3 6 7 385.435 385.641 10.919 2.804 o
-3 6 8 103.828 96.030 7.654 6.349 o
-3 6 9 29.519 39.270 6.732 8.375 o
-3 6 10 0.001 -5.091 3.636 28.899 o
-3 7 1 210.682 207.107 4.926 12.806 o
-3 7 2 1.682 1.363 0.673 826.613 o
-3 7 3 115.290 118.052 4.575 16.659 o
-3 7 4 663.077 655.572 13.564 1.652 o
-3 7 5 139.994 131.891 6.472 8.577 o
-3 7 6 193.531 197.233 8.941 4.504 o
-3 7 7 0.030 3.350 1.949 100.438 o
-3 7 8 1.129 1.205 1.975 97.762 o
-3 7 9 3.599 6.516 3.795 26.479 o
-3 8 1 0.000 0.902 0.780 626.800 o
-3 8 2 124.162 127.218 5.201 13.032 o
-3 8 3 134.127 129.912 4.930 14.250 o
-3 8 4 3.014 1.400 0.999 377.334 o
-3 8 5 24.184 25.154 3.084 39.348 o
-3 8 6 131.652 131.859 8.703 4.884 o
-3 8 7 0.116 -2.042 1.477 175.058 o
-3 8 8 3.174 5.323 4.558 18.369 o
-3 9 1 12.486 11.176 1.571 149.857 o
-3 9 2 242.078 236.018 6.798 7.164 o
-3 9 3 28.117 35.787 3.776 26.298 o
-3 9 4 7.422 5.845 1.675 134.138 o
-3 9 5 20.034 21.655 3.644 28.439 o
-3 9 6 0.473 0.722 2.240 76.059 o
-3 9 7 7.134 5.821 2.536 59.005 o
-3 9 8 0.181 0.022 2.070 89.103 o
-3 10 1 57.623 65.409 4.949 15.163 o
-3 10 2 0.152 1.535 1.393 196.557 o
-3 10 3 149.134 147.858 8.143 5.509 o
-3 10 4 39.058 43.347 4.570 17.960 o
-3 10 5 17.128 19.085 3.492 31.003 o
-3 10 6 3.083 4.801 2.524 59.749 o
-3 11 1 0.159 -0.185 2.300 72.205 o
-3 11 2 20.076 30.159 4.974 15.326 o
-3 11 3 0.374 0.371 2.530 59.674 o
-2 -11 2 47.763 31.719 8.171 5.686 o
-2 -11 3 4.768 9.955 4.815 16.453 o
-2 -11 4 0.115 2.935 3.701 27.885 o
-2 -11 5 0.314 5.023 3.845 25.826 o
-2 -11 6 2.423 -0.549 2.388 66.881 o
-2 -11 7 3.556 4.523 3.429 32.425 o
-2 -11 8 20.328 15.066 5.733 11.574 o
-2 -10 1 16.287 16.967 4.377 19.816 o
-2 -10 2 126.587 158.909 17.522 1.234 o
-2 -10 3 1.501 5.162 3.432 32.399 o
-2 -10 4 0.103 3.530 2.162 81.644 o
-2 -10 5 4.246 4.960 4.198 21.644 o
-2 -10 6 14.863 22.880 6.710 8.462 o
-2 -10 7 11.260 8.226 4.481 18.966 o
-2 -10 8 0.571 0.587 3.052 41.008 o
-2 -10 9 2.254 3.050 2.990 42.651 o
-2 -10 10 3.723 2.971 2.249 75.207 o
-2 -9 1 7.702 8.232 3.992 23.899 o
-2 -9 2 0.001 1.434 1.268 237.395 o
-2 -9 3 0.948 2.958 1.092 318.025 o
-2 -9 4 9.373 12.623 2.324 69.849 o
-2 -9 5 64.347 65.106 5.099 14.265 o
-2 -9 6 46.657 41.058 6.107 10.121 o
-2 -9 7 43.025 38.839 6.740 8.336 o
-2 -9 8 19.995 20.834 7.513 6.749 o
-2 -9 9 0.017 0.222 1.451 181.469 o
-2 -9 10 1.145 -0.799 1.293 227.929 o
-2 -9 11 9.356 17.546 3.780 26.579 o
-2 -9 12 12.080 16.358 6.298 9.609 o
-2 -8 1 0.131 0.026 0.987 391.828 o
-2 -8 2 0.704 0.692 1.298 226.133 o
-2 -8 3 47.090 45.923 3.998 23.206 o
-2 -8 4 181.074 187.005 14.387 1.807 o
-2 -8 5 140.702 134.797 8.792 4.776 o
-2 -8 6 2.068 4.529 1.374 200.675 o
-2 -8 7 72.042 78.218 4.836 15.690 o
-2 -8 8 0.568 1.796 1.212 259.206 o
-2 -8 9 6.052 7.352 1.639 140.089 o
-2 -8 10 0.663 1.630 1.246 245.070 o
-2 -8 11 64.966 53.457 7.649 6.451 o
-2 -8 12 44.435 37.390 6.421 9.174 o
-2 -7 1 7.372 7.267 1.761 121.434 o
-2 -7 2 8.592 7.591 1.944 99.709 o
-2 -7 3 11.192 14.028 3.120 38.919 o
-2 -7 4 385.949 386.787 10.682 2.912 o
-2 -7 5 715.913 722.212 12.746 1.752 o
-2 -7 6 122.759 131.026 8.258 5.421 o
-2 -7 7 20.007 19.339 2.907 44.421 o
-2 -7 8 51.170 47.061 3.214 35.179 o
-2 -7 9 0.313 -0.889 1.454 180.541 o
-2 -7 10 49.246 48.200 5.025 14.826 o
-2 -7 11 29.553 27.501 3.800 26.015 o
-2 -7 12 0.764 0.886 1.659 138.609 o
-2 -6 1 16.792 14.811 1.720 124.210 o
-2 -6 2 75.716 78.204 4.133 21.113 o
-2 -6 3 214.925 221.194 6.790 7.343 o
-2 -6 4 5.910 5.496 1.001 367.864 o
-2 -6 5 7.157 9.408 1.328 210.567 o
-2 -6 6 9.734 11.587 1.775 118.612 o
-2 -6 7 10.033 11.071 2.132 82.796 o
-2 -6 8 46.341 43.244 3.766 26.093 o
-2 -6 9 23.297 21.124 2.763 48.914 o
-2 -6 10 45.587 48.909 4.070 22.416 o
-2 -6 11 5.992 7.734 1.750 123.065 o
-2 -6 12 2.245 5.119 1.939 101.132 o
-2 -6 13 4.269 7.656 5.262 13.782 o
-2 -5 1 182.894 188.723 4.668 14.558 o
-2 -5 2 206.414 199.219 5.858 9.642 o
-2 -5 3 19.539 20.939 2.026 89.746 o
-2 -5 4 25.103 23.515 1.797 111.411 o
-2 -5 5 796.615 806.865 10.326 2.182 o
-2 -5 6 52.573 57.033 3.732 26.309 o
-2 -5 7 119.375 115.619 5.078 13.722 o
-2 -5 8 148.168 145.490 5.798 10.434 o
-2 -5 9 79.360 78.846 5.640 11.621 o
-2 -5 10 91.308 91.676 4.701 16.291 o
-2 -5 11 109.819 108.599 7.649 6.334 o
-2 -5 12 0.018 0.881 1.271 236.279 o
-2 -5 13 1.462 6.100 3.477 31.546 o
-2 -4 1 31.831 29.263 1.916 96.982 o
-2 -4 2 274.282 272.358 6.419 7.605 o
-2 -4 3 737.741 727.796 8.857 2.799 o
-2 -4 4 206.777 200.495 4.464 15.123 o
-2 -4 5 8.044 8.356 1.442 179.292 o
-2 -4 6 406.648 403.462 8.552 4.159 o
-2 -4 7 296.329 298.137 6.961 6.482 o
-2 -4 8 1259.140 1236.280 18.299 0.766 o
-2 -4 9 32.546 35.993 2.808 46.663 o
-2 -4 10 316.907 308.178 8.295 4.750 o
-2 -4 11 416.458 421.969 13.949 1.782 o
-2 -4 12 8.120 6.447 2.680 52.854 o
-2 -4 13 0.749 3.637 2.482 61.907 o
-2 -3 1 870.221 874.762 8.084 2.613 o
-2 -3 2 283.059 285.257 5.194 10.431 o
-2 -3 3 303.623 302.246 7.297 5.956 o
-2 -3 4 380.511 379.811 7.316 5.448 o
-2 -3 5 3.289 4.699 0.976 391.697 o
-2 -3 6 166.025 161.835 5.156 12.642 o
-2 -3 7 17.504 18.152 1.914 100.718 o
-2 -3 8 148.625 153.108 7.368 6.657 o
-2 -3 9 323.657 321.995 6.377 7.219 o
-2 -3 10 402.331 394.295 10.969 2.758 o
-2 -3 11 0.105 -1.053 1.069 334.430 o
-2 -3 12 19.746 24.242 4.963 15.407 o
-2 -3 13 443.944 422.831 21.358 0.800 o
-2 -3 14 6.409 20.523 7.185 7.390 o
-2 -2 1 48.335 50.798 1.886 93.747 o
-2 -2 2 493.219 493.163 5.288 6.940 o
-2 -2 3 57.846 53.418 4.351 19.529 o
-2 -2 4 12.843 15.505 1.964 96.646 o
-2 -2 5 303.933 307.241 6.894 6.526 o
-2 -2 6 509.739 495.695 9.610 3.165 o
-2 -2 7 29.771 27.526 2.523 57.773 o
-2 -2 8 5.476 7.129 1.145 283.394 o
-2 -2 9 57.609 60.386 3.600 28.034 o
-2 -2 10 1.026 0.948 1.057 340.159 o
-2 -2 11 76.100 90.598 9.923 3.837 o
-2 -2 12 52.024 57.572 7.578 6.584 o
-2 -2 13 0.018 1.908 2.480 62.079 o
-2 -2 14 1.835 -2.231 3.623 29.087 o
-2 -1 1 3774.740 3786.940 42.769 0.117 o
-2 -1 2 24.522 25.208 1.744 117.794 o
-2 -1 3 0.592 0.728 0.470 1704.290 o
-2 -1 4 852.816 861.919 9.245 2.336 o
-2 -1 5 289.365 280.651 6.571 7.209 o
-2 -1 6 896.342 879.923 8.559 2.424 o
-2 -1 7 1135.810 1140.820 12.678 1.289 o
-2 -1 8 15.331 16.776 1.710 125.705 o
-2 -1 9 41.543 35.030 3.937 24.059 o
-2 -1 10 118.394 110.187 9.014 4.590 o
-2 -1 11 84.317 81.201 8.148 5.656 o
-2 -1 12 1.986 3.430 2.690 52.674 o
-2 -1 13 71.016 84.812 9.473 4.210 o
-2 -1 14 3.990 2.930 3.817 26.179 o
-2 0 1 20.234 22.143 1.262 217.882 o
-2 0 2 4888.850 4920.350 18.958 0.137 o
-2 0 3 117.493 120.030 2.798 38.622 o
-2 0 4 4178.310 4181.890 18.187 0.182 o
-2 0 5 161.908 161.823 3.116 28.859 o
-2 0 6 530.311 536.345 7.383 4.451 o
-2 0 7 195.931 199.154 6.264 8.639 o
-2 0 8 13.451 14.346 1.853 108.193 o
-2 0 9 6.947 9.573 2.049 89.905 o
-2 0 10 6.502 6.024 2.371 67.482 o
-2 0 11 19.261 25.444 4.819 16.338 o
-2 0 12 29.599 33.854 5.563 12.239 o
-2 0 13 43.644 48.956 7.169 7.368 o
-2 0 14 41.140 37.433 8.663 5.065 o
-2 1 1 376.081 382.424 3.691 12.712 o
[truncated: 79,125 more chars]
